# Supplementary material for: A novel role of exostosin glycosyltransferase 2 (EXT2) in glioblastoma cell metabolism, radiosensitivity and ferroptosis
Source: Cell Death Differ. 2025 Apr 15;32(9):1664–78. doi: 10.1038/s41418-025-01503-w (PMC12432244; doi:10.1038/s41418-025-01503-w)
Supplement: Supplementary file 2 — Supplementary Table S1 [file 41418_2025_1503_MOESM2_ESM.xlsx]

## Sheet: Sheet1
Non-targeted metabolomics data
Feature	Identify ID	Compound name	Categorie	ESI polarity	Adducts	Formula	Score	Fragmentation Score	Mass Error (ppm)	Theoretical CCS (angstrom^2)	dCCS (angstrom^2)	Isotope Similarity	Theoretical Isotope Distribution	Link	KEGG ID	KEGG	SMPDB	DD-T4_Contr0_1	DD-T4_Contr0_2	DD-T4_Contr0_3	DD-T4_Contr0_4	DD-T4_EXT2_0_1	DD-T4_EXT2_0_2	DD-T4_EXT2_0_3	DD-T4_EXT2_0_4	DD-T4_Contr4_1	DD-T4_Contr4_2	DD-T4_Contr4_3	DD-T4_Contr4_4	DD-T4_EXT2_4_1	DD-T4_EXT2_4_2	DD-T4_EXT2_4_3	DD-T4_EXT2_4_4	Unnamed: 35	U251_Contr0_1	U251_Contr0_2	U251_Contr0_3	U251_Contr0_4	U251_EXT2_0_1	U251_EXT2_0_2	U251_EXT2_0_3	U251_EXT2_0_4	U251_Contr4_1	U251_Contr4_2	U251_Contr4_3	U251_Contr4_4	U251_EXT2_4_1	U251_EXT2_4_2	U251_EXT2_4_3
3.38_151.0626n	HMDB0001859	Acetaminophen	Phenols	positive	M+H-H2O, M+H	C8H9NO2	44.2	0	-4.51	131.01	-1.19612	95.5768	100 - 9.2 - 0.786		C06804	Bile secretion		1065.2	1331.54	1718.27	1892.24	1349.42	1103.4	1358.39	1810.77	1367.14	1788.37	2991.47	2205.81	1135.07	2661.48	2579.41	2140.04		2897.23	2572.18	3764.66	2535.31	1905.57	4013.84	2624.9	2630.18	2697.7	3284.69	2665.39	4157.65	2408.59	2503.87	2955.3
0.87_232.1538m/z	HMDB0002013	Butyrylcarnitine (C4)	Fatty Acyls	positive	M+H	C11H21NO4	46.9	0	-2.36719	155.03	-0.914139	96.4483	100 - 12.7 - 1.56 - 0.13		C02862			295.951	335.151	416.541	380.751	319.591	323.721	351.531	372.701	290.591	289.421	356.581	291.471	280.641	347.971	344.931	295.231		515.391	549.891	653.431	602.531	512.821	658.321	649.771	666.511	404.771	421.801	420.351	527.941	467.871	472.221	548.451
3.80_162.1118m/z	HMDB00062	L-Carnitine	Organonitrogen compounds	positive	M+H	C7H15NO3	47.9	0	-4.27639	133.24	0.551131	95.0003	100 - 8.22 - 0.913	http://nonlinear.com/redirect/outbound?p=hmdb&param=HMDB00062	C00318	Bile secretion, Biosynthesis of unsaturated fatty acids	Oxidation of Branched Chain Fatty Acids, Carnitine Synthesis, Mitochondrial Beta-Oxidation of Short Chain Saturated Fatty Acids	208.001	242.031	304.661	267.451	236.251	227.751	258.951	237.021	253.941	236.781	314.101	289.791	255.761	265.781	264.501	270.131		327.031	428.281	419.961	409.401	478.111	481.761	600.361	526.301	335.601	383.471	421.611	433.771	437.061	486.171	591.251
4.58_191.0189m/z	HMDB00094	Citric acid	Carboxylic acids and derivatives	negative	M-H	C6H8O7	41.8	0	-4.10259	124.54	2.21146	95.0402	100 - 6.85 - 1.64 - 0.101	http://nonlinear.com/redirect/outbound?p=hmdb&param=HMDB00094	C00055	Citrate cycle (TCA cycle), Alanine, aspartate and glutamate metabolism	Citric Acid Cycle	538.581	626.601	715.351	790.461	636.751	711.611	777.061	780.081	665.281	823.081	788.301	967.541	714.621	922.971	797.631	866.771		890.911	497.201	714.711	399.921	850.711	563.681	470.561	615.671	570.471	406.551	425.591	387.231	602.441	471.971	462.981
4.33_181.0711m/z	HMDB00107	Galactitol	Organooxygen compounds	negative	M-H	C6H14O6	47.4	0	-3.80564	131.65	0.660423	96.6128	100 - 6.88 - 1.43	http://nonlinear.com/redirect/outbound?p=hmdb&param=HMDB00107	C01697	Galactose metabolism		1436.46	1463.22	1670.99	1434.6	1584.86	1947.83	1802.37	1761.97	1303.38	1656.97	1664.6	1436.66	1549.66	1913.85	1696.69	1809.62		412.041	424.781	527.321	477.831	342.291	435.321	462.741	481.071	420.961	444.811	445.951	468.901	429.541	412.061	525.121
5.17_308.0901m/z	HMDB00125	GSH	Carboxylic acids and derivatives	positive	M+H	C10H17N3O6S	55.3	0	-3.07279	166.31	0.0373171	85.2913	100 - 13.1 - 6.55 - 0.749 - 0.125					223.661	182.531	147.251	154.111	369.721	118.921	168.361	222.941	236.001	112.491	127.151	162.901	121.171	295.921	180.451	116.331		131.441	121.531	125.451	271.491	118.601	46.281	154.961	179.421	145.051	157.721	238.041	220.851	113.501	110.931	225.361
4.92_341.1074m/z	HMDB00186	Alpha-Lactose	Organooxygen compounds	negative	M-H	C12H22O11	54.8	0	-4.57822	176.99	-0.063366	87.4108	100 - 13.7 - 3.12 - 0.341	http://nonlinear.com/redirect/outbound?p=hmdb&param=HMDB00186	C00243	Galactose metabolism		21.711	33.591	37.411	30.621	32.301	26.041	37.841	42.511	31.311	25.561	33.091	30.251	28.071	37.001	32.711	31.931		30.671	21.601	26.241	24.501	21.091	34.241	30.041	21.061	20.621	23.971	22.401	13.011	22.891	26.101	22.511
5.18_241.0305m/z	HMDB00192	L-Cystine	Carboxylic acids and derivatives	positive	M+H	C6H12N2O4S2	47.4	0	-2.65701	146.51	0.601378	90.3918	100 - 9.11 - 10.2 - 0.835 - 0.354		C00491	Cysteine and methionine metabolism		3888.34	3133.24	3105.64	3250.81	4851.9	1918.81	3017.22	4587	6573.34	2964.47	3809.5	3230.66	6505.55	5370.16	3051.34	2895.34		433.571	84.051	31.831	0.001	109.021	476.891	20.571	0.001	118.781	135.471	5.221	5.691	115.281	16.871	10.261
0.87_204.1225m/z	HMDB00201	L-Acetylcarnitine	Fatty Acyls	positive	M+H	C9H17NO4	45.1	0	-2.66617	145.3	-1.29837	97.2701	100 - 10.4 - 1.31	http://nonlinear.com/redirect/outbound?p=hmdb&param=HMDB00201	C02571	Biosynthesis of unsaturated fatty acids	Oxidation of Branched Chain Fatty Acids	143.711	173.661	174.111	161.241	169.671	174.401	191.681	193.891	184.961	178.421	210.791	168.591	161.871	203.941	200.961	165.111		1825.24	1882.85	1618.23	1706.36	2312.17	2455.24	2252.89	2140.35	2217.58	2210.17	2066.12	1917.12	3183.09	2971.53	3001.35
0.91_218.1027m/z	HMDB00210	Pantothenic acid	Organooxygen compounds	negative	M-H	C9H17NO5	51.5	0	-3.13033	146.78	0.317631	95.8508	100 - 10.5 - 1.52 - 0.121	http://nonlinear.com/redirect/outbound?p=hmdb&param=HMDB00210	C00864	beta-Alanine metabolism, Pantothenate and CoA biosynthesis	Pantothenate and CoA Biosynthesis	1286.75	1092.41	1129.74	1180.73	1366.13	1209.73	1219.6	1284.88	1085.17	1253.45	1033.76	1103.96	1247.09	1089.66	1176.77	1149.84		1416.04	1364.03	1287.18	1315.31	1640.03	1569.3	1443.9	1550.92	1313.96	1232.57	1209.22	1366.28	1553.29	1458.49	1553.93
3.67_169.0731n	HMDB00239	Pyridoxine	Pyridines and derivatives	positive	M+H-H2O, M+H	C8H11NO3	64	94.8	-4.40727	132.27	0.955346	94.1987	100 - 9.26 - 0.998	http://nonlinear.com/redirect/outbound?p=hmdb&param=HMDB00239	C00314	Vitamin B6 metabolism	Vitamin B6 metabolism	1869.12	2517.98	2978.68	3030.58	2452.06	2275.42	2875.73	2722.47	2733.67	2384.49	3536.39	3070.84	2708.73	3161.34	3315.72	3190.86		3346.67	3276.25	4011.18	3550.46	2782.83	4395.43	3713.25	3655.92	3245.14	3763.94	3449.1	4924.45	3196.1	3209.77	3739.26
5.01_276.1313n	HMDB00279	Saccharopine	Carboxylic acids and derivatives	positive	M+H-H2O, M+H	C11H20N2O6	56.3	89.8	-2.9693			95.1989	100 - 13.1 - 2.02 - 0.19	http://nonlinear.com/redirect/outbound?p=hmdb&param=HMDB00279	C00449	Lysine biosynthesis, Lysine degradation		8329.95	7951.43	9384.99	8585.95	6380.87	6841.91	6552.43	7434.27	6758.81	8617.99	8700.65	7834.36	5547.96	6228.87	6205.62	6278.73		299.751	421.171	399.671	873.961	371.231	303.981	860.741	1051.5	316.831	349.751	755.981	597.671	307.771	335.881	836.891
5.16_427.0949m/z	HMDB00656	Cysteineglutathione disulfide	Carboxylic acids and derivatives	positive	M+H	C13H22N4O8S2	54.1	78.5	-0.638187			92.5244	100 - 17.7 - 12.2 - 1.89 - 0.555	http://nonlinear.com/redirect/outbound?p=hmdb&param=HMDB00656				25535.4	27871.3	31932.1	32639	31615.4	23052.5	28406.6	35199.7	34144.4	26792.2	37555.1	31629.5	34816.3	33425.3	31432.1	27048.2		1313.9	987.331	574.151	676.931	1672.03	1341.8	774.911	681.371	867.421	673.651	705.981	252.701	1062.03	1541.05	907.471
4.66_172.1072m/z	HMDB00679	Homocitrulline	Carboxylic acids and derivatives	positive	M+H-H2O	C7H15N3O3	49.7	60.9	-4.50065			92.7196	100 - 8.95 - 0.974	http://nonlinear.com/redirect/outbound?p=hmdb&param=HMDB00679	C02427			31.841	38.301	31.811	39.931	45.971	34.291	46.351	50.441	51.081	44.561	53.411	48.891	43.071	40.461	56.651	31.001		69.291	84.231	91.931	82.231	60.791	82.261	79.461	85.041	66.401	66.161	57.911	95.861	67.801	56.691	56.641
0.87_218.1381m/z	HMDB00824	Propionylcarnitine	Fatty Acyls	positive	M+H	C10H19NO4	52.6	70.1	-2.47116			95.8805	100 - 11.6 - 1.43 - 0.114	http://nonlinear.com/redirect/outbound?p=hmdb&param=HMDB00824	C03017		Oxidation of Branched Chain Fatty Acids	197.201	224.751	246.721	213.951	192.851	183.821	187.121	211.461	242.691	253.931	297.931	230.821	227.591	288.691	264.261	235.071		262.051	276.241	362.631	325.021	273.931	370.691	405.561	398.441	303.071	301.561	315.691	417.461	345.741	367.921	497.611
0.85_400.3414m/z	HMDB00846	L-Palmitoylcarnitine	Fatty Acyls	positive	M+H	C23H45NO4	42.3	0	-1.84763	223.3	-3.48106	92.8535	100 - 25.9 - 4.04 - 0.469					128.341	118.151	162.111	148.781	139.151	208.301	164.421	178.241	65.131	68.281	56.171	48.151	63.451	61.691	66.701	61.811		110.611	103.651	63.251	52.021	61.971	61.991	71.801	69.891	54.121	37.451	53.281	28.411	51.121	28.571	28.831
0.85_428.3727m/z	HMDB00848	Stearoylcarnitine	Fatty Acyls	positive	M+H	C25H49NO4	51	63.5	-1.7317			93.7424	100 - 28.1 - 4.63 - 0.561	http://nonlinear.com/redirect/outbound?p=hmdb&param=HMDB00848			Mitochondrial Beta-Oxidation of Long Chain Saturated Fatty Acids	69.451	60.991	81.341	81.131	71.291	351.151	79.481	85.141	45.381	48.421	42.321	41.201	42.621	47.761	55.291	50.241		73.741	71.761	36.601	35.231	45.141	47.481	42.681	49.431	48.361	34.371	42.331	23.961	45.221	27.921	25.791
4.75_385.1270m/z	HMDB00939	S-Adenosylhomocysteine	Lactones	positive	M+H	C14H20N6O5S	41.6	0	-4.87514	179.91	1.61217	82.5427	100 - 18.6 - 7.18 - 1.08 - 0.159		C00021	Cysteine and methionine metabolism, Glycine, serine and threonine metabolism	Methionine Metabolism, Carnitine Synthesis	28.601	26.431	30.641	25.501	34.591	40.481	26.211	34.231	12.521	15.201	24.821	20.591	14.201	16.681	27.781	20.491		39.451	16.751	118.571	30.881	41.711	38.541	34.421	4.011	51.621	12.561	45.321	29.601	25.371	33.211	23.101
3.43_298.0962m/z	HMDB01173	5'-Methylthioadenosine	5'-deoxyribonucleosides	positive	M+H	C11H15N5O3S	46.7	3.25	-1.97825	167.38	1.02074	92.3141	100 - 14.8 - 6.16 - 0.768	http://nonlinear.com/redirect/outbound?p=hmdb&param=HMDB01173	C00170	Cysteine and methionine metabolism	Methionine Metabolism, Spermidine and Spermine Biosynthesis	1856.44	2266.26	3033.29	2527.75	2168.12	1967.4	2550.68	2446.04	2654.44	2106.45	4561.05	2873	2501.38	3592.16	3668.73	2645.65		96.271	70.221	96.511	77.151	139.801	148.821	141.721	167.701	88.311	100.151	128.841	109.921	162.241	257.761	184.491
5.01_399.1440m/z	HMDB01185	S-Adenosylmethionine	5'-deoxyribonucleosides	positive	M+	C15H23N6O5S+	57.5	97.1	-1.36089			92.1342	100 - 19.7 - 7.39 - 1.16 - 0.171	http://nonlinear.com/redirect/outbound?p=hmdb&param=HMDB01185	C00019	Cysteine and methionine metabolism, Arginine and proline metabolism, Biosynthesis of amino acids	Methionine Metabolism, Spermidine and Spermine Biosynthesis, Carnitine Synthesis	3149.12	3375.76	3744.54	3632.41	4997.43	7071.22	6250.2	5728.62	2818.87	3587.68	3835.35	3519.58	4938.79	6045.39	6826.8	6355.04		2555.23	2193.92	3127.05	2701.62	3322.64	3811.05	4105.06	4764.88	2691.55	2765.39	3254.71	3697.15	3805.88	3588.02	5445.7
6.49_521.9833m/z	HMDB01273	Guanosine triphosphate	Purine nucleotides	negative	M-H	C10H16N5O14P3	40	0	-0.131656	187.38	4.86467	86.7181	100 - 13.4 - 3.71 - 0.415		C00044	Purine metabolism	Citric Acid Cycle, Gluconeogenesis	0.001	0.931	0.001	2.341	0.001	0.001	1.811	0.741	0.001	0.591	4.631	0.001	0.571	0.911	1.511	0.441		23.381	36.871	170.641	154.841	3.601	86.391	191.781	101.811	37.211	77.871	137.311	269.041	23.591	5.321	180.661
4.72_189.1589m/z	HMDB01325	N6,N6,N6-Trimethyl-L-lysine	Carboxylic acids and derivatives	positive	M+H	C9H20N2O2	54.3	0	-4.29831	143.12	0.118849	93.2911	100 - 10.8 - 0.937	http://nonlinear.com/redirect/outbound?p=hmdb&param=HMDB01325	C03793	Lysine degradation	Carnitine Synthesis	513.071	544.831	532.991	539.501	573.551	399.281	423.411	471.631	601.881	531.071	669.971	560.751	584.191	505.351	452.521	439.081		92.591	121.921	117.841	95.061	129.471	171.511	135.211	81.561	147.961	182.081	148.751	159.631	141.951	203.851	117.851
4.75_212.0424m/z	HMDB01511	Phosphocreatine	Carboxylic acids and derivatives	positive	M+H	C4H10N3O5P	44.5	0	-3.1432	140.59	1.37338	96.7539	100 - 5.73 - 1.17		C02305	Arginine and proline metabolism		126.861	219.421	346.741	288.101	228.691	208.281	421.771	372.331	178.041	199.291	338.231	237.901	268.341	250.861	321.091	298.981		2846.02	3200.8	3510.94	2954.01	2432.43	3638.26	4060.7	4315.55	2515.3	2698.42	2715.27	3156.44	2852.16	2010.45	3448.16
5.01_337.0546m/z	HMDB01517	AICAR	Imidazole ribonucleosides and ribonucleotides	negative	M-H	C9H15N4O8P	49.6	6.88	-2.71426	170.73	-0.666649	93.3231	100 - 11.7 - 2.27 - 0.212	http://nonlinear.com/redirect/outbound?p=hmdb&param=HMDB01517	C04677	Purine metabolism, Histidine metabolism		167.591	231.981	274.541	273.511	193.731	181.261	146.851	102.791	12.051	8.901	3.981	2.901	9.441	10.931	8.101	9.731		338.461	663.991	162.961	553.371	812.851	254.671	270.931	405.381	1.321	1.151	1.441	2.081	0.631	0.521	0.851
4.75_264.0524m/z	HMDB02194	N-acetyl-S-(3-oxo-3-carboxy-n-propyl)cysteine	Carboxylic acids and derivatives	positive	M+H	C9H13NO6S	53.3	87.2	-4.70997			84.8442	100 - 11.3 - 6.33 - 0.63 - 0.113	http://nonlinear.com/redirect/outbound?p=hmdb&param=HMDB02194				38.321	60.421	68.251	71.571	32.291	39.881	49.621	59.601	63.771	68.491	77.311	85.671	43.791	38.791	66.211	58.951		17.071	3.241	9.351	11.701	18.111	6.631	5.751	3.861	19.231	9.101	4.671	4.281	6.381	6.501	2.021
5.14_612.1501n	HMDB03337	GSSG	Carboxylic acids and derivatives	positive	M+2H, M+H	C20H32N6O12S2	53.9	80.4	-2.9654			92.6881	100 - 26.2 - 14.8 - 3.22 - 0.876 - 0.154	http://nonlinear.com/redirect/outbound?p=hmdb&param=HMDB03337	C00127	Glutathione metabolism	Glutamate metabolism	31498.8	32086.2	44182.7	43338.1	26724.3	36414.3	42673.2	33460.8	27790.1	39314.9	39237.8	41943.3	25886.8	32423	40809.7	35096.8		80158.5	88187.9	101184	90626.8	78128.6	82871	84177.3	87487.7	82347.5	78573.7	85990	94265.8	86122.1	71037.8	89038.3
0.84_557.4568m/z	HMDB07300	DG(18:3(9Z,12Z,15Z)/15:0/0:0)	Fatty Acyls	negative	M-H2O-H	C36H64O5	52.3	96.2	-1.21326			66.5864	100 - 39.9 - 8.76 - 1.38 - 0.173	http://nonlinear.com/redirect/outbound?p=hmdb&param=HMDB07300			De Novo Triacylglycerol Biosynthesis	1.511	0.961	0.721	0.811	0.681	0.001	0.851	0.951	3.181	0.681	1.851	0.691	2.031	0.171	0.331	0.531		0.161	0.681	1.231	0.181	0.521	0.271	0.291	0.001	1.201	0.531	0.821	0.001	1.291	0.991	0.281
3.65_495.3322n	HMDB10382	LysoPC(16:0)	Glycerophospholipids	positive	M+H, M+K	C24H50NO7P	46.8	38.5	-0.620729			96.1809	100 - 27.2 - 4.99 - 0.687	http://nonlinear.com/redirect/outbound?p=hmdb&param=HMDB10382	C04230	Glycerophospholipid metabolism, Choline metabolism in cancer	Phospholipid Biosynthesis	18686.5	21565.2	20526.4	20889.5	29596.4	27135.3	21049.4	36114.6	23385.7	19251.5	15887.6	19580.3	24180.9	28400.4	29505.6	32794.2		11804.8	12179.9	12328.5	6527.01	11058.6	16553.8	16699.8	14825.8	10303.3	12012.2	12912	11205.3	12000.6	8643.48	12775
3.67_508.3403m/z	HMDB12108	LysoPC(17:0)	Glycerophospholipids	negative	M-H	C25H52NO7P	42.9	25.9	-1.10359			89.8656	100 - 28.3 - 5.29 - 0.742	http://nonlinear.com/redirect/outbound?p=hmdb&param=HMDB12108	C04230	Glycerophospholipid metabolism, Choline metabolism in cancer		1058.29	1251.51	1092.82	1125.02	1649.8	1548.02	1201.11	1895.52	1266.01	1078.84	763.131	1066.19	1284.4	1349.88	1406.63	1671.26		659.181	638.531	513.771	300.171	690.391	742.621	749.241	701.351	578.461	606.561	601.341	474.541	644.001	493.281	571.361
4.92_273.1075m/z	HMDB12267	N-Succinyl-L,L-2,6-diaminopimelate	Carboxylic acids and derivatives	positive	M+H-H2O	C11H18N2O7	43.4	27.3	-2.27357			92.6633	100 - 13.1 - 2.23 - 0.217	http://nonlinear.com/redirect/outbound?p=hmdb&param=HMDB12267	C04421	Lysine biosynthesis		1469.94	1655.19	1431.3	1694.34	1591.11	1278.87	1787.45	1132.04	2307.16	2049.11	1987.97	2251.27	1959.87	2217.29	2318.85	2039.12		1044.21	1061.98	977.351	780.431	1419.72	1134.49	893.951	815.431	1037.48	1144.09	788.551	918.141	1349.24	2005.41	1030.73
4.43_275.1358n	HMDB13130	Glutarylcarnitine	Fatty Acyls	positive	M+H-H2O, M+H	C12H21NO6	57.3	97.1	-3.91565			93.7852	100 - 13.8 - 2.12 - 0.205	http://nonlinear.com/redirect/outbound?p=hmdb&param=HMDB13130				1628.4	1856.82	1619.17	1449.13	1183.25	1406.26	1625.27	669.231	1997.92	1910.02	1817.72	1697.77	1270.1	1321.76	1752.28	1418.29		2319.05	2536.07	2725.16	3112.46	3207.94	2232.27	2527.21	2620.73	2518.45	2374.27	2292.2	2126.72	2476.88	4240.83	2515.82
0.89_337.2046m/z	HMDB14727	Lisuride	Quinolines and derivatives	negative	M-H	C20H26N4O	46.1	44.7	3.53293			89.9461	100 - 23.4 - 2.83 - 0.235	http://nonlinear.com/redirect/outbound?p=hmdb&param=HMDB14727				199.751	196.401	188.601	152.961	136.271	165.141	155.211	152.591	208.681	179.421	263.941	217.051	142.171	180.371	149.601	200.561		112.911	90.471	107.331	99.951	92.251	123.861	88.051	135.941	94.631	77.641	109.631	129.861	84.921	306.101	91.461
0.88_460.3112m/z	HMDB14936	Gentamicin	Organooxygen compounds	positive	M+H-H2O	C21H43N5O7	50.1	65.3	-3.77081			89.8126	100 - 25.3 - 4.51 - 0.602	http://nonlinear.com/redirect/outbound?p=hmdb&param=HMDB14936	C00505			94.271	87.611	78.211	81.731	75.741	30.951	50.951	37.881	88.331	99.381	172.121	65.491	86.941	206.221	74.591	77.751		51.201	45.311	70.151	13.891	38.821	120.571	22.821	10.091	55.581	55.691	32.651	41.651	43.191	111.561	27.231
0.85_174.1249m/z	HMDB15051	Amantadine	Organonitrogen compounds	positive	M+Na	C10H17N	41.3	19	-2.48742			90.521	100 - 11.4 - 0.588	http://nonlinear.com/redirect/outbound?p=hmdb&param=HMDB15051	C06818			0.711	0.961	1.961	3.421	1.351	0.891	1.261	1.221	1.751	0.781	2.641	4.081	0.921	1.851	2.331	1.751		2.461	2.241	0.251	0.001	1.421	1.031	0.351	0.251	0.691	0.511	0.561	0.401	1.451	1.211	0.051
0.88_476.3059m/z	HMDB15090	Netilmicin	Organooxygen compounds	positive	M+H	C21H41N5O7	53.3	88.7	-4.14418			82.3957	100 - 25.3 - 4.51 - 0.601	http://nonlinear.com/redirect/outbound?p=hmdb&param=HMDB15090	C07657			8.151	4.821	6.241	9.981	8.921	1.091	3.161	1.271	7.991	4.471	13.701	7.491	9.601	17.351	4.551	5.971		2.501	2.951	2.461	0.001	1.871	8.491	0.291	0.001	1.391	4.021	1.531	0.931	0.991	7.381	0.951
3.37_279.0907m/z	HMDB15522	Sulfamethazine	Benzene and substituted derivatives	positive	M+H	C12H14N4O2S	51.3	67.6	-1.26815			90.4989	100 - 15.5 - 6.05 - 0.777	http://nonlinear.com/redirect/outbound?p=hmdb&param=HMDB15522	C19530			1480.94	1766.88	2062.34	1969.07	1612.37	1426.67	1645.92	1848.62	1948.12	1687.74	3066.83	2092.31	1768.18	2628.66	2365.37	2004.88		2844.01	2356.64	3476.39	2301.72	2059.33	3728.28	2477.38	2493.78	2530.39	2957.86	2397.25	3673.05	2423.95	2444.77	2621.96
4.51_659.1385m/z	HMDB29908	Camellianin A	Flavonoids	positive	M+K	C29H32O15	40.4	27.6	1.9463			76.8799	100 - 32.3 - 8.13 - 1.5 - 0.237	http://nonlinear.com/redirect/outbound?p=hmdb&param=HMDB29908				162.441	197.651	205.441	238.001	172.491	227.691	240.761	253.001	147.941	226.221	240.131	232.921	95.101	170.041	217.321	206.851		97.141	140.271	66.821	93.441	138.891	78.571	100.271	58.051	138.451	110.751	87.701	37.131	138.311	171.291	85.561
2.80_311.1678m/z	HMDB32549	N-Undecylbenzenesulfonic acid	Benzenesulfonic acids and derivatives	negative	M-H	C17H28O3S	45	37.6	-2.75039			90.5018	100 - 19.6 - 6.96 - 1.08 - 0.141	http://nonlinear.com/redirect/outbound?p=hmdb&param=HMDB32549				2487.41	2149.82	1886.57	1806.66	2197.87	1800.11	1861.27	1693.51	2603.64	1912.9	1824.01	1828.24	2246.14	2263.88	1837.49	1804.89		736.071	671.431	684.901	664.641	663.001	753.781	610.791	639.961	589.891	641.161	586.471	604.131	620.161	718.591	635.871
0.85_264.2313m/z	HMDB32791	Methyl 15-cyanopentadecanoate	Fatty Acyls	positive	M+H-H2O	C17H31NO2	46.2	41.8	-3.02501			92.6887	100 - 19.2 - 2.15 - 0.178	http://nonlinear.com/redirect/outbound?p=hmdb&param=HMDB32791				10.961	12.511	14.331	12.151	6.851	12.391	12.241	13.181	5.361	10.171	7.581	5.641	4.631	8.611	7.571	7.131		19.151	21.651	33.681	31.601	21.421	24.591	29.611	34.011	20.671	21.801	36.791	23.021	21.441	17.551	31.631
0.86_488.0958m/z	HMDB38004	Delphinidin 3-(acetylglucoside)	Flavonoids	negative	M-H2O-H	C23H23O13+	40.6	23.6	-0.457284			80.0632	100 - 25.6 - 5.82 - 0.931 - 0.131	http://nonlinear.com/redirect/outbound?p=hmdb&param=HMDB38004				6.761	0.441	0.001	0.641	1.691	0.251	0.201	0.041	3.541	0.471	1.491	0.981	2.131	0.901	0.961	0.091		0.461	0.141	0.191	0.001	0.571	0.001	0.401	0.231	0.241	0.291	0.021	0.401	0.321	0.101	0.001
0.91_184.0962m/z	HMDB61679	3,4,5,6-Tetrahydrohippuric acid	Carboxylic acids and derivatives	positive	M+H	C9H13NO3	57.8	97.2	-3.50368			95.9545	100 - 10.4 - 1.1	http://nonlinear.com/redirect/outbound?p=hmdb&param=HMDB61679				7.631	12.631	5.231	9.761	8.221	2.521	3.191	6.741	9.461	8.251	19.271	6.561	6.331	14.441	10.731	10.681		25.391	20.301	71.551	29.681	26.871	63.441	36.711	55.001	22.781	31.341	23.391	80.331	24.751	53.901	42.411
4.75_634.1154m/z	HMDB40624	3'-(2'',3''-Digalloylglucosyl)-phloroacetophenone	Organooxygen compounds	positive	M+	C28H26O17	34.7	0	-1.79913			75.9034	100 - 31.2 - 8.21 - 1.55 - 0.254	http://nonlinear.com/redirect/outbound?p=hmdb&param=HMDB40624				0.001	0.001	0.001	0.001	0.001	0.001	0.001	0.001	0.001	0.001	0.001	0.001	0.001	0.001	0.001	0.001		247.871	269.941	270.361	275.971	121.561	369.621	465.491	461.661	120.931	133.621	165.951	236.831	114.631	16.551	343.141
3.58_299.0629m/z	HMDB11161	L-alpha-glutamyl-L-hydroxyproline	Carboxylic acids and derivatives	positive	M+K	C10H16N2O6	36.8	0	-4.39019			89.249	100 - 12 - 1.89 - 0.169	http://nonlinear.com/redirect/outbound?p=hmdb&param=HMDB11161				64.751	86.251	124.861	75.881	68.381	66.761	125.471	88.661	81.451	110.881	130.011	100.051	115.931	130.641	129.091	77.211		0.001	0.001	0.001	0.001	0.001	0.001	0.001	0.001	0.001	0.001	0.001	0.001	0.001	0.001	0.001
4.68_397.2183m/z	HMDB40824	Tsangane L 3-glucoside	Prenol lipids	positive	M+Na	C19H34O7	35.9	0	-3.64978			83.7389	100 - 21.2 - 3.58 - 0.441	http://nonlinear.com/redirect/outbound?p=hmdb&param=HMDB40824				51.501	65.741	64.701	52.231	53.891	42.401	45.221	37.061	52.501	66.111	52.931	55.191	37.871	28.981	21.251	37.071		0.001	0.001	0.001	0.001	0.001	0.001	0.001	0.001	0.001	0.001	0.001	0.001	0.001	0.001	0.001
4.75_212.1757m/z	HMDB0041947	N1,N8-Diacetylspermidine	Carboxylic acids and derivatives	positive	M+H-H2O	C11H23N3O2	37.4	0	-0.185454			87.2847	100 - 13.3 - 1.23					0.001	0.001	0.001	0.001	0.001	0.001	0.001	0.001	0.001	0.001	0.001	0.001	0.001	0.001	0.001	0.001		46.231	40.451	50.251	36.231	15.841	49.491	61.491	44.871	36.091	38.791	36.111	44.421	29.931	7.691	49.101
3.18_384.1519m/z	HMDB01542	N-Acetyllactosamine	Organooxygen compounds	positive	M+H	C14H25NO11	36.2	0	4.8619			86.6722	100 - 16.2 - 3.49 - 0.424	http://nonlinear.com/redirect/outbound?p=hmdb&param=HMDB01542	C00611			2.041	6.361	12.591	8.631	5.581	10.291	14.391	7.911	3.181	6.191	9.991	8.681	4.071	14.171	17.111	8.811		0.001	0.001	0.001	0.001	0.001	0.001	0.001	0.001	0.001	0.001	0.001	0.001	0.001	0.001	0.001
3.27_314.0910m/z	HMDB13209	Alanyltryptophan	Carboxylic acids and derivatives	positive	M+K	C14H17N3O3	36.5	0	3.13067			86.0841	100 - 16.5 - 1.9 - 0.164	http://nonlinear.com/redirect/outbound?p=hmdb&param=HMDB13209	C00806			1.681	7.791	15.311	15.011	5.381	10.961	24.471	18.871	3.211	6.681	26.041	13.201	6.141	17.581	16.561	15.401		0.001	0.001	0.001	0.001	0.001	0.001	0.001	0.451	0.001	0.001	0.001	0.001	0.001	1.391	0.001
0.86_344.0716m/z	HMDB02666	Thiamine monophosphate	Diazines	positive	M+	C12H17N4O4PS	35.4	0	3.84324			81.278	100 - 15.6 - 6.48 - 0.848 - 0.118	http://nonlinear.com/redirect/outbound?p=hmdb&param=HMDB02666	C01081	Thiamine metabolism	Thiamine metabolism	0.001	0.001	0.001	0.001	0.001	0.001	0.001	0.001	0.001	0.001	0.051	0.001	0.001	0.001	0.001	0.001		5.801	4.501	3.771	3.961	6.981	5.281	6.821	3.701	8.891	9.121	9.181	8.251	9.651	7.851	6.611
4.63_370.1744m/z	HMDB14924	Marimastat	Organooxygen compounds	positive	M+K	C15H29N3O5	37.1	0	1.68184			87.5279	100 - 17.8 - 2.53 - 0.262	http://nonlinear.com/redirect/outbound?p=hmdb&param=HMDB14924				0.001	0.471	1.931	0.001	0.001	0.001	0.881	0.001	0.001	0.001	0.001	0.001	0.191	0.001	0.001	0.001		160.101	144.051	357.991	208.591	250.931	246.891	298.041	363.301	74.851	100.071	148.531	303.401	103.911	189.161	304.041
4.40_535.0939m/z	HMDB59635	Lipoyl-AMP	Purine nucleotides	positive	M+	C18H26N5O8PS2	38.5	16.7	-3.04473			79.2345	100 - 23.5 - 13.3 - 2.63 - 0.683 - 0.11	http://nonlinear.com/redirect/outbound?p=hmdb&param=HMDB59635	C16238	Lipoic acid metabolism		0.001	0.001	1.371	0.001	0.001	0.001	1.981	0.001	0.001	0.641	0.001	0.001	0.001	0.001	0.001	0.001		188.001	244.041	200.011	139.161	283.491	195.381	188.131	132.731	169.281	190.421	165.781	131.431	210.621	241.731	147.331
4.40_467.1061m/z	HMDB60769	4-Hydroxyphenytoin glucuronide	Azolidines	positive	M+Na	C21H20N2O9	36.5	0	-0.091438			82.6164	100 - 24 - 4.61 - 0.645	http://nonlinear.com/redirect/outbound?p=hmdb&param=HMDB60769				1.051	0.001	0.001	1.161	0.001	1.101	0.231	0.001	0.001	0.001	0.001	0.001	0.001	0.001	0.561	0.001		99.921	133.701	103.421	80.421	156.901	149.191	87.161	64.331	87.471	120.021	97.641	89.731	84.081	138.021	106.381
3.80_271.0317m/z	HMDB14715	Sulfamethizole	Benzene and substituted derivatives	positive	M+H	C9H10N4O2S2	36.1	0	-0.376288			80.7373	100 - 13 - 10.2 - 1.18 - 0.35	http://nonlinear.com/redirect/outbound?p=hmdb&param=HMDB14715	C08050			36.381	32.841	43.851	41.031	39.631	65.711	41.941	48.121	22.381	46.881	43.081	35.571	35.641	34.751	42.511	38.201		0.811	0.001	0.641	0.521	0.001	0.001	1.491	0.001	1.651	0.001	0.001	0.661	0.001	0.001	0.001
4.53_420.1960m/z	HMDB15354	Aminophylline	Imidazopyrimidines	positive	M+	C16H24N10O4	35.8	0	-4.08139			83.5715	100 - 21.4 - 3.01 - 0.318	http://nonlinear.com/redirect/outbound?p=hmdb&param=HMDB15354				78.431	119.511	116.341	124.651	70.871	109.831	95.811	110.471	101.551	136.771	117.891	153.371	82.221	63.521	83.721	84.211		0.001	1.911	0.001	1.561	2.501	0.001	0.001	0.001	3.101	0.001	0.001	0.001	5.251	4.001	0.001
4.49_269.1598m/z	HMDB28888	Histidinyl-Isoleucine	Carboxylic acids and derivatives	positive	M+H	C12H20N4O3	36.6	0	-3.68536			87.1534	100 - 14.8 - 1.64 - 0.135	http://nonlinear.com/redirect/outbound?p=hmdb&param=HMDB28888				19.041	22.501	24.321	15.271	16.981	8.321	12.301	10.461	28.391	19.041	30.651	23.361	19.821	18.181	30.991	16.151		2.991	0.001	0.001	0.001	0.001	0.001	0.001	0.001	0.001	0.001	0.971	0.001	0.001	0.001	0.001
4.48_419.1869m/z	HMDB00774	Pregnenolone sulfate	Steroids and steroid derivatives	positive	M+Na	C21H32O5S	35.6	0	1.63139			80.0133	100 - 24.1 - 8.32 - 1.5 - 0.228					239.351	206.061	237.621	185.241	149.021	271.941	226.031	123.821	187.341	156.801	213.631	243.181	248.831	52.811	209.401	141.151		2.341	3.711	2.701	5.391	6.021	4.361	4.291	2.931	0.351	5.361	2.941	0.001	3.751	2.771	1.941
3.36_249.0531m/z	HMDB29146	gamma-Glutamylcysteine	Carboxylic acids and derivatives	positive	M+	C8H13N2O5S-	40.4	14.6	-3.67967			91.4756	100 - 10.5 - 6.05 - 0.562	http://nonlinear.com/redirect/outbound?p=hmdb&param=HMDB28816				1.291	7.811	21.441	18.061	4.011	3.761	14.571	8.121	9.451	11.431	19.881	23.421	7.291	10.751	22.651	12.251		372.411	609.651	996.321	1047.37	273.061	487.901	720.231	612.071	538.151	668.261	882.281	1387.44	433.451	375.271	778.901
4.40_424.0647m/z	HMDB34674	(S)-2,3-Dihydro-3,5-dihydroxy-2-oxo-3-indoleacetic acid 5-glucoside	Prenol lipids	positive	M+K	C16H19NO10	36.9	0	1.77991			86.6151	100 - 18.3 - 3.63 - 0.46	http://nonlinear.com/redirect/outbound?p=hmdb&param=HMDB34674				1.761	1.671	3.011	2.561	3.981	1.841	1.711	1.891	5.351	0.981	6.971	5.621	3.881	5.611	0.001	3.911		161.861	182.571	178.581	163.761	236.121	200.771	135.831	133.621	158.101	151.161	147.621	109.261	178.271	197.011	127.921
4.52_366.1419n	HMDB33108	Semilepidinoside B	Organooxygen compounds	positive	M+H, M+Na	C17H22N2O7	55.8	88.8	-2.28598			92.7499	100 - 19.6 - 3.27 - 0.389	http://nonlinear.com/redirect/outbound?p=hmdb&param=HMDB33108				769.241	708.061	582.321	413.531	577.761	717.431	582.481	584.801	734.501	702.051	596.021	749.251	780.901	551.531	756.411	637.701		0.001	0.001	0.001	0.001	0.001	0.001	0.001	0.001	0.001	0.001	0.001	0.001	0.001	1.711	0.001
4.41_392.0442m/z	HMDB61003	lansoprazole sulfide	Benzimidazoles	positive	M+K	C16H14F3N3OS	36.4	0	0.333605			82.2832	100 - 19.4 - 6.51 - 0.984 - 0.112	http://nonlinear.com/redirect/outbound?p=hmdb&param=HMDB61003				9.971	18.361	21.541	12.401	11.541	11.371	16.011	12.001	12.001	15.811	17.381	20.471	7.331	15.761	13.081	15.901		107.091	130.261	167.961	141.831	166.201	108.321	190.341	186.421	100.201	102.701	147.641	111.891	115.381	211.491	213.071
4.41_287.0689m/z	HMDB29575	(+)-cis-5,6-Dihydro-5-hydroxy-4-methoxy-6-(2-phenylethyl)-2H-pyran-2-one	Kavalactones	positive	M+K	C14H16O4	36.4	0	3.72104			86.3728	100 - 15.5 - 1.94 - 0.177	http://nonlinear.com/redirect/outbound?p=hmdb&param=HMDB29575				4.901	10.831	12.941	15.811	10.361	7.731	17.931	17.861	7.091	8.511	18.801	14.811	15.361	12.101	14.951	8.651		68.171	89.751	89.191	93.811	74.891	89.161	98.461	94.861	94.271	111.671	112.421	119.891	132.651	132.171	156.441
4.40_313.0354m/z	HMDB59976	4-Hydroxy-5-(4'-hydroxyphenyl)-valeric acid-4'-O-sulphate	Fatty Acyls	positive	M+Na	C11H14O7S	37.5	0	0.646047			88.4704	100 - 13.1 - 6.75 - 0.775 - 0.138	http://nonlinear.com/redirect/outbound?p=hmdb&param=HMDB59976				104.371	136.101	152.931	159.361	149.631	118.131	157.761	108.621	169.541	127.211	171.121	181.431	138.911	210.101	170.911	131.551		1207.08	1375.81	1173.31	1354.98	1616.72	1316.15	1226.1	1100.67	1150.21	963.311	1173.19	1126.46	1287.76	1558.87	1233.36
0.86_244.1532m/z	HMDB02366	Tiglylcarnitine	Fatty Acyls	positive	M+H	C12H21NO4	37.5	0	-4.86498			93.0991	100 - 13.7 - 1.69 - 0.147	http://nonlinear.com/redirect/outbound?p=hmdb&param=HMDB02366				2.211	1.681	2.031	1.421	3.291	1.591	1.991	1.961	1.831	2.791	1.811	2.991	2.511	4.091	2.081	3.581		8.881	10.581	19.371	15.951	13.151	14.181	21.431	19.471	10.391	11.451	17.051	18.751	12.411	10.521	22.301
0.88_138.0656m/z	HMDB00177	L-Histidine	Carboxylic acids and derivatives	positive	M+H-H2O	C6H9N3O2	38.2	0	-3.81965			95.2989	100 - 7.77 - 0.675	http://nonlinear.com/redirect/outbound?p=hmdb&param=HMDB00177	C00135	Histidine metabolism, beta-Alanine metabolism	Histidine metabolism	8.401	8.741	8.571	7.841	10.011	8.151	7.141	8.521	6.151	8.031	10.821	8.341	7.611	10.611	10.081	9.281		48.661	44.411	60.501	38.911	46.251	73.131	42.421	30.811	52.351	60.391	44.051	54.011	48.091	60.691	41.051
4.45_433.2032m/z	HMDB36131	S-Furanopetasitin	Prenol lipids	positive	M+H	C24H32O5S	35.6	0	-2.59151			81.2236	100 - 27.3 - 9.13 - 1.78 - 0.279	http://nonlinear.com/redirect/outbound?p=hmdb&param=HMDB36131				565.021	489.231	741.241	640.071	515.781	616.751	639.871	567.991	484.601	578.641	726.701	569.811	460.461	398.031	723.411	525.451		116.441	96.551	111.091	101.581	64.521	100.211	116.591	115.621	95.701	109.791	113.791	130.461	99.751	61.651	130.151
4.40_355.0566m/z	HMDB30111	Homoferreirin	Isoflavonoids	positive	M+K	C17H16O6	35.4	0	-4.06534			81.9511	100 - 18.8 - 2.9 - 0.324	http://nonlinear.com/redirect/outbound?p=hmdb&param=HMDB30111	C10457			32.361	44.711	46.371	62.491	56.061	41.631	66.441	51.621	59.071	51.581	66.101	55.701	42.721	73.921	70.601	54.241		204.921	237.561	258.301	252.871	227.601	229.851	262.841	286.821	263.611	296.651	272.681	309.371	324.371	349.671	377.941
4.10_285.0027m/z	HMDB41648	2-Hydroxy-4-methoxyacetophenone 5-sulfate	Carbonyl compounds	positive	M+Na	C9H10O7S	36.3	0	-4.58008			87.0466	100 - 10.9 - 6.5 - 0.63 - 0.124	http://nonlinear.com/redirect/outbound?p=hmdb&param=HMDB41648				39.061	22.801	35.321	22.711	33.991	45.421	56.171	45.731	22.661	35.681	43.601	29.011	42.581	28.431	50.201	44.071		6.771	9.041	10.891	9.291	9.351	7.421	7.581	5.321	6.181	6.561	7.591	5.191	4.421	7.791	9.001
4.33_205.0677m/z	HMDB00247	Sorbitol	Organooxygen compounds	positive	M+Na	C6H14O6	38.8	0	-2.80928			97.1669	100 - 6.88 - 1.43	http://nonlinear.com/redirect/outbound?p=hmdb&param=HMDB00247	C00794	Fructose and mannose metabolism, Galactose metabolism	Galactose Metabolism	2527.9	2593.35	2965.87	2364.39	3314.65	3988.51	3216.24	2950.88	2261.34	2526.43	3059.37	2392.49	2839.87	2979.15	3389.79	3026.61		630.691	545.341	698.091	668.471	670.971	595.101	658.201	691.641	514.281	692.861	602.611	680.671	580.381	583.241	723.021
4.71_258.1099m/z	HMDB00086	Glycerophosphocholine	Glycerophospholipids	positive	M+H	C8H20NO6P	55	77.7	-0.793294			98.4086	100 - 9.48 - 1.63 - 0.126	http://nonlinear.com/redirect/outbound?p=hmdb&param=HMDB00086	C00670	Glycerophospholipid metabolism, Choline metabolism in cancer		29305.5	27026	28846.7	30808.4	28433.2	31076.8	31991.5	33277.7	27474.3	27125	30920.4	30207.8	27540.1	30521.6	33088.4	31306.5		44430.8	47009.4	50070.8	45259.5	45214.9	47769.6	49148.7	51651.1	46036.8	46703.2	46097	49989.3	43690.8	45917.7	52269
5.02_853.1131m/z	HMDB01175	Malonyl-CoA	Fatty Acyls	positive	M+	C24H38N7O19P3S	33	0	-2.35231			67.9643	100 - 30.5 - 12.9 - 2.96 - 0.667 - 0.116	http://nonlinear.com/redirect/outbound?p=hmdb&param=HMDB01175	C03188	Pyruvate metabolism, Propanoate metabolism	Fatty Acid Biosynthesis	74.761	134.431	39.661	79.741	143.031	117.641	39.081	112.871	216.051	173.631	53.161	87.171	248.821	171.891	65.541	113.651		0.001	0.001	0.001	0.001	0.001	0.001	0.001	0.001	0.001	0.001	0.001	0.001	0.001	0.001	10.211
4.53_288.2020m/z	HMDB28712	Arginyl-Isoleucine	Carboxylic acids and derivatives	positive	M+H	C12H25N5O3	37.1	0	-3.38558			89.5949	100 - 15.2 - 1.7 - 0.141	http://nonlinear.com/redirect/outbound?p=hmdb&param=HMDB28712				191.911	253.591	309.491	241.161	224.921	235.741	210.931	233.391	433.521	278.861	355.671	309.831	384.591	300.071	349.671	278.281		46.931	43.391	26.931	25.071	51.531	42.671	33.631	17.141	51.401	40.821	35.001	8.341	61.971	58.381	34.261
4.75_276.1185m/z	HMDB11738	Gamma-Glutamyl Glutamine	Carboxylic acids and derivatives	positive	M+H	C10H17N3O6	42.4	19.7	-2.03101			94.6597	100 - 12.3 - 1.93 - 0.176	http://nonlinear.com/redirect/outbound?p=hmdb&param=HMDB11738	C05283			1266.4	1227.61	1039.17	1486.6	1287.31	1131.18	985.941	1235.27	1066.58	1242.41	1215.79	1163.05	1220.26	870.551	895.671	1071.85		237.091	349.091	264.701	175.631	333.931	197.491	191.651	101.811	396.061	332.231	320.081	130.681	325.891	407.431	251.951
4.48_198.0880m/z	HMDB32055	N-Acetylhistidine	Carboxylic acids and derivatives	positive	M+H	C8H11N3O3	37.3	0	3.24301			90.4594	100 - 9.99 - 1.07	http://nonlinear.com/redirect/outbound?p=hmdb&param=HMDB32055	C02997			3.271	21.521	64.331	57.201	255.211	38.611	61.891	40.781	25.071	15.171	82.451	61.761	57.011	40.311	59.671	40.281		0.001	0.421	0.001	0.001	0.001	2.141	0.001	0.001	0.001	4.611	0.001	0.001	0.001	0.001	0.001
4.68_329.1155m/z	HMDB60380	3-Polyprenyl-4,5-dihydroxybenzoate	Benzene and substituted derivatives	positive	M+K	C17H22O4	36.5	0	1.92279			84.9142	100 - 18.8 - 2.49 - 0.247	http://nonlinear.com/redirect/outbound?p=hmdb&param=HMDB60380	C17554			9.001	16.531	11.501	15.181	13.751	10.171	14.441	15.841	8.391	12.781	13.541	15.271	11.481	9.761	11.561	13.391		2.221	1.211	0.001	0.481	0.571	0.081	0.001	0.001	1.921	1.841	0.001	0.001	0.661	0.971	0.001
4.93_349.0987m/z	HMDB15249	Atovaquone	Naphthalenes	positive	M+H-H2O	C22H19ClO3	32.1	0	-0.804624			61.627	100 - 24.1 - 35.4 - 8.06 - 1.12 - 0.115	http://nonlinear.com/redirect/outbound?p=hmdb&param=HMDB15249	C06835			136.991	162.891	157.021	143.281	151.511	137.631	131.051	139.011	131.281	158.451	146.551	132.951	166.511	162.041	115.921	121.811		50.781	37.191	17.011	25.851	47.691	57.041	27.981	28.881	34.981	42.421	22.831	13.631	45.251	41.911	31.691
4.75_195.0165m/z	HMDB02320	Imidazolelactic acid	Azoles	positive	M+K	C6H8N2O3	55.4	86.1	-1.17708			92.3513	100 - 7.43 - 0.856	http://nonlinear.com/redirect/outbound?p=hmdb&param=HMDB02320	C05132			0.001	0.001	0.001	0.001	0.001	0.001	0.001	0.851	0.451	0.001	0.001	0.001	0.001	0.001	0.001	0.001		21.181	20.601	16.621	21.951	6.191	24.141	24.661	18.971	11.821	14.201	16.421	18.411	4.121	4.461	21.491
3.73_183.0751m/z	HMDB11657	2,6-Diamino-4-hydroxy-5-N-methylformamidopyrimidine	Diazines	positive	M+	C6H9N5O2	39.5	0	-0.022578			97.6602	100 - 8.5 - 0.733	http://nonlinear.com/redirect/outbound?p=hmdb&param=HMDB11657	C04744			2.861	2.551	3.171	3.361	2.221	4.861	5.451	7.381	1.041	0.871	0.351	1.711	5.711	2.031	3.501	6.001		39.821	33.491	44.591	33.041	31.571	58.771	35.721	34.041	36.741	39.461	35.631	63.721	16.921	20.211	39.631
0.88_263.0809m/z	HMDB61719	Dimethylthiambutene	Heteroaromatic compounds	positive	M+	C14H17NS2	35.7	0	4.2244			83.1842	100 - 17.3 - 10.4 - 1.56 - 0.364	http://nonlinear.com/redirect/outbound?p=hmdb&param=HMDB61719				4.751	3.841	3.181	2.371	4.061	2.911	2.041	2.041	7.781	6.291	6.101	3.091	5.951	3.971	5.121	3.151		0.361	0.891	0.621	0.131	0.301	0.361	0.001	0.001	0.581	0.181	0.321	1.051	0.571	0.481	0.231
4.51_490.2237m/z	HMDB14367	Glimepiride	Benzene and substituted derivatives	positive	M+	C24H34N4O5S	34.5	0	-1.71063			74.6196	100 - 28.8 - 9.55 - 1.92 - 0.306	http://nonlinear.com/redirect/outbound?p=hmdb&param=HMDB14367	C07669			79.451	81.781	41.491	37.111	50.751	101.701	79.261	42.081	79.321	60.651	24.881	64.081	107.551	36.651	67.741	48.841		2.701	2.231	2.511	2.411	6.321	6.151	8.791	1.711	4.541	1.951	2.261	0.001	4.601	8.701	8.811
4.41_503.0721m/z	HMDB60873	Sorafenib N-oxide	Organooxygen compounds	positive	M+Na	C21H16ClF3N4O4	31.7	0	3.46383			62.7345	100 - 24.5 - 35.7 - 8.25 - 1.22 - 0.136	http://nonlinear.com/redirect/outbound?p=hmdb&param=HMDB60873				0.001	0.001	0.001	1.051	0.001	0.001	0.001	0.001	0.001	0.001	0.001	0.001	0.001	0.421	0.001	0.001		11.991	24.571	35.951	17.551	30.531	29.161	27.821	21.561	20.381	19.061	37.771	0.001	21.351	42.871	44.291
3.71_167.0918m/z	HMDB41500	1-Deoxy-D-glucitol	Organooxygen compounds	positive	M+H	C6H14O5	38.2	0	2.61162			94.3158	100 - 6.84 - 1.23	http://nonlinear.com/redirect/outbound?p=hmdb&param=HMDB41500				20.871	31.091	40.991	52.741	35.731	32.621	39.121	31.061	34.681	26.921	55.431	44.031	35.651	44.661	46.531	43.591		120.661	93.141	115.601	98.351	90.861	141.741	91.261	99.871	103.611	112.911	102.191	139.441	65.131	87.601	102.741
4.56_432.2142m/z	HMDB40793	Acidissiminol epoxide	Benzene and substituted derivatives	positive	M+Na	C25H31NO4	34.9	0	-0.692138			75.1676	100 - 27.9 - 4.57 - 0.552	http://nonlinear.com/redirect/outbound?p=hmdb&param=HMDB40793				14.121	4.151	21.331	14.091	14.621	17.721	16.781	9.751	13.121	19.591	0.001	5.161	19.501	9.161	13.701	11.681		0.001	0.001	0.001	0.001	0.001	0.001	0.001	0.001	0.001	0.001	0.001	0.001	0.001	0.001	0.001
3.59_241.1535m/z	HMDB15407	Pirbuterol	Pyridines and derivatives	positive	M+H	C12H20N2O3	36.8	0	-4.89821			89.7453	100 - 14.1 - 1.53 - 0.123	http://nonlinear.com/redirect/outbound?p=hmdb&param=HMDB15407	C07807			157.051	198.441	260.961	200.411	185.991	173.651	223.931	193.571	204.511	208.141	318.831	233.631	205.591	286.931	288.101	235.831		502.431	397.511	684.551	470.241	370.741	625.641	595.481	647.011	455.801	500.031	504.921	762.951	443.841	411.721	641.291
4.51_322.1858m/z	HMDB28989	Phenylalanyl-Arginine	Carboxylic acids and derivatives	positive	M+H	C15H23N5O3	36.8	0	-4.82587			89.8157	100 - 18.4 - 2.22 - 0.202	http://nonlinear.com/redirect/outbound?p=hmdb&param=HMDB28989				75.021	80.941	83.201	71.411	68.761	64.691	60.971	51.841	135.761	82.241	120.041	93.611	104.781	84.271	94.041	61.731		6.761	5.701	0.731	0.831	4.861	7.661	1.331	0.001	7.101	3.641	4.711	0.001	5.441	13.961	2.351
5.34_713.6437m/z	HMDB07442	DG(20:2(11Z,14Z)/24:1(15Z)/0:0)	Glycerolipids	positive	M+H-H2O	C47H86O5	31.6	0	-0.726965			59.0177	100 - 52 - 14.3 - 2.74 - 0.409	http://nonlinear.com/redirect/outbound?p=hmdb&param=HMDB07442			Phosphatidylcholine Biosynthesis, De Novo Triacylglycerol Biosynthesis	216.561	206.801	131.121	81.261	196.941	119.261	91.921	131.041	245.181	195.771	103.901	186.321	257.201	161.211	153.461	134.021		0.001	9.681	0.001	0.001	0.001	0.001	11.321	0.001	0.001	0.001	0.001	14.121	0.001	0.001	0.001
0.85_383.0932m/z	HMDB00496	3-Methoxy-4-hydroxyphenylglycol glucuronide	Organooxygen compounds	positive	M+Na	C15H20O10	40.1	12.1	-4.49417			93.4586	100 - 16.8 - 3.38 - 0.411	http://nonlinear.com/redirect/outbound?p=hmdb&param=HMDB00496	C03033	Pentose and glucuronate interconversions, Bile secretion		1.851	0.571	2.041	2.171	2.751	0.361	2.241	1.351	1.891	1.531	2.441	2.381	1.921	2.011	2.471	1.611		0.451	0.131	0.201	0.001	0.001	0.171	0.001	0.081	0.111	0.111	0.131	0.181	0.001	0.001	0.001
4.67_374.1474m/z	HMDB29006	Phenylalanyl-Tryptophan	Carboxylic acids and derivatives	positive	M+Na	C20H21N3O3	35.5	0	-0.416511			78.2501	100 - 23.1 - 3.16 - 0.32	http://nonlinear.com/redirect/outbound?p=hmdb&param=HMDB29006				8.571	16.791	20.211	17.011	12.521	11.721	24.441	22.051	8.101	13.461	28.201	21.491	20.091	8.971	15.991	23.331		2.321	0.781	1.601	1.711	0.991	4.741	4.181	1.431	3.631	2.311	1.221	0.001	1.681	2.351	2.181
4.56_260.1961m/z	HMDB28955	Lysyl-Leucine	Carboxylic acids and derivatives	positive	M+H	C12H25N3O3	55.7	91.5	-2.96425			90.7479	100 - 14.5 - 1.59 - 0.13	http://nonlinear.com/redirect/outbound?p=hmdb&param=HMDB28955				385.401	295.811	127.421	148.581	191.401	225.541	81.041	77.341	251.201	290.271	101.531	145.981	195.601	38.251	56.731	87.741		5.041	12.931	4.361	5.721	28.191	4.301	5.631	3.481	8.301	4.361	6.101	0.561	10.951	24.431	3.401
4.67_417.2062m/z	HMDB14326	Flunisolide	Steroids and steroid derivatives	positive	M+H-H2O	C24H31FO6	34.6	0	-2.34783			75.8954	100 - 26.5 - 4.62 - 0.602	http://nonlinear.com/redirect/outbound?p=hmdb&param=HMDB14326	C07005			0.001	0.001	0.001	0.001	0.001	0.001	0.001	0.001	0.001	0.001	0.001	0.001	0.001	10.701	0.001	0.001		8.481	9.741	23.871	44.051	7.131	18.951	24.751	50.301	11.951	11.541	18.591	54.871	1.031	13.081	23.321
4.66_412.1377m/z	HMDB38347	Methylpicraquassioside A	Organooxygen compounds	positive	M+	C19H24O10	35.4	0	3.00991			80.7656	100 - 21.2 - 4.19 - 0.571	http://nonlinear.com/redirect/outbound?p=hmdb&param=HMDB38347				2.251	0.551	1.551	1.151	0.541	5.351	0.401	5.891	0.001	0.801	2.911	0.791	0.001	0.001	0.881	0.611		7.731	16.321	27.891	41.301	16.751	6.511	25.591	45.481	21.291	21.751	32.151	33.491	16.711	22.671	39.221
3.36_120.0433m/z	HMDB01366	Purine	Imidazopyrimidines	positive	M+	C5H4N4	38.5	0	1.57303			94.1778	100 - 6.92 - 0.207		C15587			9.421	16.011	29.291	24.261	12.061	15.341	18.451	25.821	16.541	12.521	31.201	36.151	17.921	24.811	23.371	32.431		2.821	2.801	4.331	1.491	1.321	8.661	1.991	0.211	2.661	2.471	2.591	2.761	1.461	2.021	4.301
4.40_627.0001m/z	HMDB29275	Gallagic acid	Tannins	positive	M+Na	C28H12O16	34.2	0	-2.66009			74.3072	100 - 31 - 7.94 - 1.47 - 0.234	http://nonlinear.com/redirect/outbound?p=hmdb&param=HMDB29275				0.001	0.001	0.001	1.471	0.001	0.001	0.001	0.791	0.001	0.001	0.001	0.001	0.001	0.001	0.001	0.001		2.261	2.701	4.041	7.121	4.631	2.271	5.131	6.241	8.331	5.471	7.521	1.001	6.311	5.061	14.781
3.51_703.5149n	HMDB07870	PC(14:0/16:1(9Z))	Glycerophospholipids	positive	M+H, M+K	C38H74NO8P	36	0	-0.399365			80.4316	100 - 42.6 - 10.5 - 1.9 - 0.275	http://nonlinear.com/redirect/outbound?p=hmdb&param=HMDB07870	C00157	Glycerophospholipid metabolism, Choline metabolism in cancer		263.961	256.091	355.251	277.641	290.911	327.121	375.201	334.281	292.991	349.061	222.431	295.241	311.291	224.191	323.501	325.831		85.321	116.161	54.231	134.571	73.271	59.151	132.771	157.091	81.711	82.511	146.881	97.921	104.781	51.021	165.201
0.87_265.1117m/z	HMDB00235	Thiamine	Diazines	positive	M+	C12H17N4OS	36.6	0	-0.42572			83.2827	100 - 15.5 - 5.85 - 0.745		C00378	Thiamine metabolism	Thiamine metabolism	37.821	35.231	40.431	33.761	41.711	26.921	39.081	36.421	46.961	38.421	48.341	39.911	44.481	49.771	47.931	40.411		22.941	19.051	24.711	16.061	15.001	25.811	19.651	15.071	19.121	21.931	18.961	28.441	20.801	21.141	17.671
5.03_298.0517m/z	HMDB00709	L-Cysteinylglycine disulfide	Carboxylic acids and derivatives	positive	M+H	C8H15N3O5S2	35.7	0	-2.89233			82.0218	100 - 11.7 - 10.7 - 1.13 - 0.399	http://nonlinear.com/redirect/outbound?p=hmdb&param=HMDB00709				458.151	380.781	383.691	376.231	506.011	262.481	379.931	429.221	569.171	329.571	350.321	375.881	566.541	442.201	416.601	318.371		178.251	55.211	58.301	23.271	61.811	194.481	41.671	29.611	93.331	64.041	28.091	45.001	52.421	11.791	24.841
3.63_562.3266m/z	HMDB10384	LysoPC(18:0)	Glycerophospholipids	positive	M+K	C26H54NO7P	51.6	64.8	-0.586069			94.156	100 - 29.4 - 5.6 - 0.801	http://nonlinear.com/redirect/outbound?p=hmdb&param=HMDB10384	C04230	Glycerophospholipid metabolism, Choline metabolism in cancer		15663	18649.2	17353.1	15587.7	25247.1	21699.7	15208.8	25523	20561.7	17163.6	12669.1	15708.5	19189.4	20969.1	22837.1	22549.6		9163.52	9382.94	6997.67	4316.26	8651.59	10186.5	10681.5	9971.12	7960.67	8613.23	8982.78	7496.15	8704.8	6687.15	7767.54
4.49_218.1126m/z	HMDB28685	Alanyl-Glutamine	Carboxylic acids and derivatives	positive	M+H	C8H15N3O4	37.5	0	-4.2334			92.6616	100 - 10.1 - 1.28	http://nonlinear.com/redirect/outbound?p=hmdb&param=HMDB28685				1.321	4.221	7.201	12.771	34.651	2.961	3.951	64.101	3.141	3.641	9.181	2.771	1.331	93.991	1.551	35.361		205.281	250.181	306.771	281.471	209.101	275.571	291.611	335.011	256.591	237.131	267.161	311.711	204.061	201.051	240.031
4.42_228.0971m/z	HMDB28858	Hydroxyprolyl-Asparagine	Carboxylic acids and derivatives	positive	M+H-H2O	C9H15N3O5	36.9	0	-3.33292			88.5546	100 - 11.2 - 1.6 - 0.132	http://nonlinear.com/redirect/outbound?p=hmdb&param=HMDB28858				1.801	0.721	2.491	2.211	5.271	2.551	1.601	1.631	0.851	1.951	2.601	1.651	2.751	0.001	1.651	5.781		71.691	51.791	49.621	6.191	24.851	87.551	31.921	10.551	56.291	87.931	42.591	51.241	51.221	9.001	32.081
4.74_407.1756m/z	HMDB15321	Clindamycin	Carboxylic acids and derivatives	positive	M+H-H2O	C18H33ClN2O5S	31.7	0	-2.34519			61.2971	100 - 21.6 - 39.7 - 8.2 - 2.67 - 0.439	http://nonlinear.com/redirect/outbound?p=hmdb&param=HMDB15321	C06914			26.811	31.741	26.341	18.791	35.301	27.911	26.681	25.471	14.031	31.881	11.481	7.491	15.431	7.201	20.281	12.091		2.821	1.451	2.921	0.121	0.001	2.211	0.001	0.001	0.401	2.921	1.371	0.001	1.741	6.401	3.671
4.53_234.1001m/z	HMDB13894	S-4-Hydroxymephenytoin	Azolidines	positive	M+	C12H14N2O3	37.7	0	0.744766			89.5122	100 - 14 - 1.52 - 0.122	http://nonlinear.com/redirect/outbound?p=hmdb&param=HMDB13894				6.541	10.801	3.171	13.441	6.491	3.711	8.621	14.721	5.901	7.691	7.661	3.571	9.261	6.681	2.861	10.641		0.001	0.001	0.001	0.001	4.491	0.001	0.001	0.001	0.001	0.001	0.001	0.001	0.441	0.001	0.001
4.75_282.0627m/z	HMDB40794	5-Hydroxy-4-methoxy-6-canthinone 3-N-oxide	Indolonaphthyridine alkaloids	positive	M+	C15H10N2O4	36	0	-3.16051			83.5777	100 - 17.2 - 2.22 - 0.212	http://nonlinear.com/redirect/outbound?p=hmdb&param=HMDB40794				5.821	4.841	9.341	9.791	3.461	3.681	2.101	1.041	7.941	6.711	5.061	3.871	2.031	2.981	2.901	2.741		0.001	0.001	0.001	0.001	0.881	0.001	0.001	0.001	0.001	0.001	0.001	0.001	0.001	0.001	0.001
4.56_369.2165m/z	HMDB15297	Cilostazol	Quinolines and derivatives	positive	M+	C20H27N5O2	36	0	1.425			81.9556	100 - 23.8 - 3.13 - 0.296	http://nonlinear.com/redirect/outbound?p=hmdb&param=HMDB15297				11.731	20.051	17.391	43.411	36.411	28.341	27.001	61.481	11.351	15.301	9.751	14.291	5.011	35.391	16.121	33.781		0.001	0.001	0.001	0.001	5.511	0.001	0.001	0.001	0.001	0.001	0.001	0.001	4.161	16.121	0.001
5.16_364.0618m/z	HMDB61089	Alpha-hydroxymidazolam	Benzodiazepines	positive	M+Na	C18H13ClFN3O	32	0	-1.54086			61.8096	100 - 20.8 - 34.2 - 6.8 - 0.729	http://nonlinear.com/redirect/outbound?p=hmdb&param=HMDB61089				126.041	145.751	146.501	227.631	167.261	81.351	129.071	165.511	298.621	127.741	214.731	149.011	223.461	227.561	186.041	151.251		43.301	15.141	0.001	0.001	0.001	17.221	0.001	0.001	5.041	0.001	0.001	0.001	12.431	0.001	5.521
0.85_392.3995m/z	HMDB29802	1-Cyclohexyl-11-heneicosanone	Organooxygen compounds	positive	M+	C27H52O	34.3	0	-4.6806			77.0507	100 - 29.8 - 4.5 - 0.458	http://nonlinear.com/redirect/outbound?p=hmdb&param=HMDB29802				0.001	1.411	4.021	3.461	1.941	0.991	2.121	3.381	4.111	5.701	7.361	5.691	3.981	3.441	2.181	6.141		0.001	0.001	0.001	0.001	0.001	0.001	0.001	0.001	0.001	0.001	0.001	0.001	0.001	0.001	0.001
4.40_349.0021m/z	HMDB38471	Luteolin 4'-sulfate	Flavonoids	positive	M+H-H2O	C15H10O9S	35.7	0	2.28478			80.9969	100 - 17.5 - 7.81 - 1.15 - 0.208	http://nonlinear.com/redirect/outbound?p=hmdb&param=HMDB38471				60.251	66.481	76.821	84.771	57.611	69.001	72.261	90.491	55.281	76.771	79.411	92.921	36.051	75.571	70.571	72.591		115.131	166.661	179.031	208.691	157.311	127.331	185.041	211.551	121.511	108.241	155.361	138.201	129.251	207.501	179.381
4.66_410.1662m/z	HMDB60454	Chondroitin D-glucuronate	Organooxygen compounds	positive	M+H	C16H27NO11	56.8	96.8	1.16123			88.7776	100 - 18.4 - 3.86 - 0.502	http://nonlinear.com/redirect/outbound?p=hmdb&param=HMDB60454				0.001	0.001	0.001	0.991	0.801	2.471	2.211	2.631	1.311	0.561	0.721	1.111	1.611	0.001	0.251	0.001		20.781	19.081	54.921	33.431	5.641	16.021	33.421	29.921	12.131	5.401	7.321	13.321	6.291	8.501	12.481
3.64_521.3477n	HMDB02815	LysoPC(18:1(9Z))	Glycerophospholipids	positive	M+H, M+Na, M+K	C26H52NO7P	40.5	12.3	-0.805827			91.3435	100 - 29.4 - 5.59 - 0.799	http://nonlinear.com/redirect/outbound?p=hmdb&param=HMDB02815	C04230	Glycerophospholipid metabolism, Choline metabolism in cancer		8235.59	8303.91	8147.51	7624	11113.8	10361.6	8171.02	12621.7	9308.52	7491.02	6252.89	7481.79	9766.72	10420.6	10303.2	11215.6		5235.69	5137.14	5162.77	3530.04	4428.2	6294.38	6393.36	5810.93	4794.15	5346.37	5460.17	4786.15	4908	3508.79	5549.25
3.64_509.3473n	HMDB11481	LysoPE(0:0/20:0)	Glycerophospholipids	positive	M+H, M+K	C25H52NO7P	48.5	63.2	-1.55995			81.0352	100 - 28.3 - 5.29 - 0.742	http://nonlinear.com/redirect/outbound?p=hmdb&param=HMDB11481				929.841	1122.13	1091.79	979.741	1558.19	1485.44	998.721	1778.78	1284.56	1066.37	790.041	974.871	1249.84	1434.83	1551.53	1706.77		151.291	108.141	10.651	6.941	185.281	109.651	37.491	21.511	103.831	94.461	28.021	10.911	106.211	125.701	20.831
3.78_454.2920m/z	HMDB11473	LysoPE(0:0/16:0)	Glycerophospholipids	positive	M+H	C21H44NO7P	35.6	0	-1.88187			80.2096	100 - 23.9 - 4.16 - 0.54	http://nonlinear.com/redirect/outbound?p=hmdb&param=HMDB11473				7.691	8.451	6.131	4.851	7.821	8.521	2.791	8.641	6.071	5.931	3.491	4.371	5.831	4.791	3.621	4.831		5.011	3.861	0.941	4.361	3.191	1.881	2.321	0.001	8.051	5.571	3.171	1.541	1.921	0.651	0.001
5.38_827.7526m/z	HMDB11700	TG(15:0/16:0/20:2(11Z,14Z))[iso6]	Glycerolipids	positive	M+H-H2O	C54H100O6	29.8	0	4.59752			54.5309	100 - 59.8 - 18.8 - 4.11 - 0.7	http://nonlinear.com/redirect/outbound?p=hmdb&param=HMDB11700			De Novo Triacylglycerol Biosynthesis TG	14.961	52.191	57.831	100.891	42.101	45.471	78.221	131.441	15.561	88.001	94.071	89.411	39.311	113.241	84.561	95.381		297.031	194.501	423.361	320.531	188.131	356.671	423.071	502.701	381.631	318.931	564.681	752.011	305.031	242.611	563.581
4.52_351.1575m/z	HMDB15026	Granisetron	Benzopyrazoles	positive	M+K	C18H24N4O	36.7	0	-1.98467			85.9517	100 - 21.2 - 2.35 - 0.181	http://nonlinear.com/redirect/outbound?p=hmdb&param=HMDB15026	C07023			228.131	217.941	203.631	216.151	280.591	217.021	234.251	288.311	333.911	266.571	265.221	356.721	381.741	341.241	343.391	283.021		102.171	120.341	40.501	71.931	131.671	112.421	84.071	54.921	123.201	95.661	76.301	25.411	143.181	142.921	70.981
4.56_456.2121m/z	HMDB60809	CD 1790	Imidazopyrimidines	positive	M+H-H2O	C25H27N7O3	37	0	-4.54887			90.0485	100 - 30 - 4.97 - 0.592	http://nonlinear.com/redirect/outbound?p=hmdb&param=HMDB60809				0.001	0.001	166.711	15.871	3.791	0.001	11.191	59.441	0.001	3.041	49.201	2.471	0.841	552.971	61.201	22.041		2408.13	1919.97	6481.81	2769.34	305.491	4866.82	3222	3667.63	1767.77	2815.96	2659.78	7701.39	1439.05	129.491	3218.53
3.67_467.2994n	HMDB61691	1-Heptadecanoylglycerophosphoethanolamine	Glycerophospholipids	positive	M+H, M+K	C22H46NO7P	35.2	0	-3.75081			80.5086	100 - 25 - 4.42 - 0.586	http://nonlinear.com/redirect/outbound?p=hmdb&param=HMDB61691				289.291	316.781	259.051	268.891	428.651	324.381	287.231	395.451	272.821	232.521	208.631	239.751	292.501	287.091	328.111	417.331		98.631	119.881	33.641	28.831	137.491	229.961	71.511	45.451	108.851	108.861	63.811	31.061	99.361	59.801	62.901
3.67_481.3158n	HMDB11129	LysoPE(0:0/18:0)	Glycerophospholipids	positive	M+H, M+K	C23H48NO7P	55.4	97.3	-2.26106			82.1858	100 - 26.1 - 4.7 - 0.635	http://nonlinear.com/redirect/outbound?p=hmdb&param=HMDB11129				856.651	976.241	975.221	988.671	1043.37	922.671	775.331	875.731	860.191	936.901	851.361	902.771	775.321	775.681	958.811	955.591		401.191	488.171	191.091	242.141	479.081	445.631	235.541	102.061	427.631	465.991	268.231	148.581	401.111	391.941	199.991
3.83_287.9790m/z	HMDB01915	Alendronic acid	Organic phosphonic acids and derivatives	positive	M+K	C4H13NO7P2	38.4	0	-3.48428			95.9426	100 - 5.11 - 1.54	http://nonlinear.com/redirect/outbound?p=hmdb&param=HMDB01915	C07752			0.001	0.321	6.691	10.141	0.001	0.451	12.381	11.761	0.001	1.641	12.201	22.331	0.001	1.231	13.061	16.701		67.011	130.241	126.821	204.261	121.741	91.611	196.251	168.991	93.191	100.991	176.321	154.091	95.781	138.181	177.251
4.97_568.1825m/z	HMDB41622	N-Acetylgalactosaminyl lactose	Organooxygen compounds	positive	M+Na	C20H35NO16	34.8	0	-4.19737			79.0208	100 - 23 - 5.82 - 0.932 - 0.142	http://nonlinear.com/redirect/outbound?p=hmdb&param=HMDB41622				42.661	36.251	48.891	46.951	36.281	43.001	50.341	45.061	32.701	26.071	41.491	29.951	25.631	21.321	30.761	31.291		10.301	5.091	0.001	6.071	7.071	0.001	3.981	10.081	6.551	3.171	5.431	3.891	10.281	4.871	11.691
4.98_284.0792m/z	HMDB60865	Phenytoin catechol	Azolidines	positive	M+	C15H12N2O4	38	0	0.102995			89.9003	100 - 17.2 - 2.22 - 0.212	http://nonlinear.com/redirect/outbound?p=hmdb&param=HMDB60865				3050.68	4924.34	4249.65	4747.35	3277.99	2904.32	5063.18	2407.66	5647.35	6800.28	5020.45	7210.96	5416.03	6549.9	6723.35	5416.67		2925.61	2380	2176.17	1934.11	2464.69	2924.3	2011.82	2106.29	2423.35	2502.92	1753.01	2002.92	2420.72	2324.35	1813.15
0.88_345.0858m/z	HMDB33457	Flazine methyl ether	Harmala alkaloids	positive	M+Na	C18H14N2O4	37.1	0	3.86673			89.8853	100 - 20.5 - 2.82 - 0.291	http://nonlinear.com/redirect/outbound?p=hmdb&param=HMDB33457				0.001	0.331	8.581	4.291	4.961	1.891	3.261	4.411	18.231	19.101	35.641	13.861	14.181	13.031	6.301	15.881		0.001	0.001	0.001	0.001	0.001	0.081	0.001	0.001	0.001	0.001	0.001	0.001	0.001	0.091	0.001
3.39_150.0541m/z	HMDB03162	7-Methylhypoxanthine	Imidazopyrimidines	positive	M+	C6H6N4O	56.9	90.1	2.69735			97.838	100 - 8.06 - 0.492	http://nonlinear.com/redirect/outbound?p=hmdb&param=HMDB03162				51.831	89.591	113.221	111.021	87.061	62.971	120.381	87.651	145.351	104.251	179.671	149.211	125.161	188.891	174.841	151.411		217.131	233.971	460.801	325.121	177.051	347.711	293.051	294.571	273.921	317.221	298.791	505.251	260.391	254.101	331.791
4.74_383.1442m/z	HMDB61023	N-Desmethyldiltiazem	Benzothiazepines	positive	M+H-H2O	C21H24N2O4S	34.6	0	4.48037			78.1034	100 - 24.7 - 8.26 - 1.5 - 0.22	http://nonlinear.com/redirect/outbound?p=hmdb&param=HMDB61023				9.731	13.101	11.221	16.031	16.511	7.481	12.051	16.811	17.751	12.531	3.811	11.711	11.271	11.591	14.491	4.891		3.341	0.001	5.121	0.001	1.101	1.241	0.001	0.001	3.211	4.561	3.561	1.401	1.001	1.801	0.001
3.45_706.5373m/z	HMDB07869	PC(14:0/16:0)	Glycerophospholipids	positive	M+H	C38H76NO8P	55.6	97.9	-1.21338			81.372	100 - 42.6 - 10.5 - 1.9 - 0.276	http://nonlinear.com/redirect/outbound?p=hmdb&param=HMDB07869	C00157	Glycerophospholipid metabolism, Choline metabolism in cancer		653.311	567.521	681.021	574.511	691.601	528.091	581.581	505.551	735.541	655.621	419.511	658.861	678.071	397.851	550.321	494.711		303.001	403.071	214.711	323.381	215.061	219.641	311.421	398.321	328.471	240.461	373.671	342.741	299.701	194.661	408.111
4.93_305.1093m/z	HMDB34073	Vicine	Organooxygen compounds	positive	M+H	C10H16N4O7	37.7	0	0.296543			88.9517	100 - 12.7 - 2.19 - 0.21	http://nonlinear.com/redirect/outbound?p=hmdb&param=HMDB34073	C08437			4.451	15.471	17.671	11.281	14.041	10.801	9.351	13.121	7.331	15.621	12.401	4.831	23.561	14.831	8.131	12.221		5.661	1.991	0.001	1.031	3.341	1.971	2.341	0.001	2.821	0.431	1.281	0.001	0.511	0.001	2.861
3.37_263.0954m/z	HMDB30350	Dehydroanonaine	Aporphines	positive	M+	C17H13NO2	37	0	4.80866			90.3604	100 - 19 - 2.11 - 0.173	http://nonlinear.com/redirect/outbound?p=hmdb&param=HMDB30350				1132.58	1170.74	1265.04	1365.86	1186.99	1008.21	1043.82	1276.5	1203.3	1360.98	1987.77	1517.41	1015.84	1787.88	1578.79	1418.83		2228.27	1962.49	2948.09	1917.9	1741.92	2687.69	2001.71	2081.01	2098.01	2300.58	2005.89	3025.06	2031.28	2228.84	2166.16
4.92_395.2364m/z	HMDB02007	Tetracosahexaenoic acid	Fatty Acyls	positive	M+K	C24H36O2	34.9	0	4.86985			80.2091	100 - 26.4 - 3.77 - 0.381	http://nonlinear.com/redirect/outbound?p=hmdb&param=HMDB02007		alpha-Linolenic acid metabolism		0.001	0.001	0.001	0.001	0.001	0.001	0.001	0.001	0.001	0.001	0.001	0.001	0.001	0.001	0.001	0.001		5.751	2.571	0.001	3.991	1.271	8.661	5.431	5.161	8.091	6.971	3.561	7.061	3.891	0.001	4.961
5.00_336.1393m/z	HMDB28984	Methionyl-Tryptophan	Carboxylic acids and derivatives	positive	M+H	C16H21N3O3S	35.1	0	4.94176			81.3427	100 - 19.6 - 6.95 - 1.07 - 0.141	http://nonlinear.com/redirect/outbound?p=hmdb&param=HMDB28984				269.531	222.101	242.511	239.721	262.151	277.311	252.681	292.151	186.831	295.171	229.681	214.941	233.581	243.221	261.991	220.601		424.931	319.401	240.881	476.011	340.361	278.911	464.231	426.561	392.831	367.441	472.981	416.401	342.201	374.731	483.641
5.39_710.2190m/z	HMDB36353	Glycerol trisinapate	Glycerolipids	positive	M+	C36H38O15	32.5	0	-2.17857			65.1984	100 - 39.9 - 10.8 - 2.21 - 0.373	http://nonlinear.com/redirect/outbound?p=hmdb&param=HMDB36353				410.781	822.631	1286.06	1319.46	589.941	954.481	1217.97	1464.41	721.571	862.981	1394.4	1229.82	745.221	1067.82	1465.16	1394.64		2183.58	2175.74	2688.52	2786.51	1768.4	2315.86	3274.34	3816.39	2180.2	2650.11	3559.06	4587.03	2200.71	1568.56	3720.07
3.72_623.2861n	HMDB12993	Leukotriene C5		positive	M+H, M+K	C30H45N3O9S	37.1	12.9	-2.42711			75.3194	100 - 35.2 - 12.4 - 2.87 - 0.544	http://nonlinear.com/redirect/outbound?p=hmdb&param=HMDB12993				88.711	92.031	63.501	36.791	92.421	91.161	46.591	35.991	90.631	58.311	20.101	48.241	87.471	56.621	42.931	51.031		18.7437	14.3148	7.32522	8.93126	15.5996	15.223	20.3848	10.1064	4.14838	10.9594	8.25786	8.07243	1.34053	0.693593	7.52913
3.63_582.2938m/z	HMDB10395	LysoPC(20:4(5Z,8Z,11Z,14Z))	Glycerophospholipids	positive	M+K	C28H50NO7P	35.1	0.792	-3.37087			78.5715	100 - 31.5 - 6.23 - 0.922 - 0.111	http://nonlinear.com/redirect/outbound?p=hmdb&param=HMDB10395	C04230	Glycerophospholipid metabolism, Choline metabolism in cancer		272.921	197.681	128.551	80.981	211.281	195.161	77.601	138.661	197.231	164.821	76.321	77.711	160.291	134.251	117.071	104.551		4.051	2.091	4.431	0.001	2.321	10.021	6.751	0.001	7.451	5.001	0.001	0.251	3.151	3.171	0.001
0.85_431.0937m/z	HMDB34249	Caryoptosidic acid	Prenol lipids	positive	M+K	C16H24O11	35.6	0	-3.38406			81.7835	100 - 18 - 3.79 - 0.487	http://nonlinear.com/redirect/outbound?p=hmdb&param=HMDB34249				0.161	0.131	0.471	0.591	0.491	0.001	0.001	0.171	0.911	0.821	0.971	0.951	0.741	0.471	0.681	0.301		1.791	1.861	1.061	1.221	0.871	1.231	1.421	1.451	2.821	1.901	2.021	2.161	2.111	1.971	1.511
4.41_434.0655m/z	HMDB60032	(beta-1-O-[N-(2-formyl-3-chlorophenyl)anthraniloyl]-D-glucupyranuronic acid)	Organooxygen compounds	positive	M+H-H2O	C20H18ClNO9	31.5	0	4.02572			62.3234	100 - 22.5 - 36.2 - 7.79 - 1.43 - 0.193	http://nonlinear.com/redirect/outbound?p=hmdb&param=HMDB60032				9.901	4.431	8.261	9.471	1.611	5.041	10.971	10.731	2.491	9.161	9.821	6.711	0.001	1.361	10.441	7.161		30.001	39.341	48.681	39.321	19.271	24.211	61.241	42.311	19.941	38.141	60.611	16.131	48.781	77.361	91.351
4.97_284.2336m/z	HMDB35473	Avocadyne	Fatty Acyls	positive	M+	C17H32O3	35.6	0	-3.54856			82.3884	100 - 18.9 - 2.3 - 0.21	http://nonlinear.com/redirect/outbound?p=hmdb&param=HMDB35473				1.161	19.281	14.521	14.871	0.051	3.581	28.231	0.001	34.941	44.441	22.791	50.991	29.371	42.741	48.111	35.181		2.481	0.001	0.001	0.001	0.001	0.991	0.001	0.001	0.001	0.001	0.001	0.001	0.001	0.001	0.001
4.41_466.0856m/z	HMDB38410	Glucohesperalin	Organooxygen compounds	positive	M+H	C14H27NO10S3	33.6	0	-3.04744			71.3622	100 - 18.6 - 17.3 - 2.89 - 1.21 - 0.181	http://nonlinear.com/redirect/outbound?p=hmdb&param=HMDB38410				0.001	5.201	1.571	4.491	0.001	2.491	5.921	5.521	4.321	0.001	5.891	3.391	5.841	3.601	1.501	1.011		53.231	61.401	89.031	56.861	59.461	76.291	57.021	34.171	32.291	62.461	56.321	0.001	78.761	85.651	97.241
4.77_427.0986m/z	HMDB41711	cis-Resveratrol 3-O-glucuronide	Stilbenes	positive	M+Na	C20H20O9	35.7	0	-3.46837			82.5397	100 - 22.2 - 4.2 - 0.567	http://nonlinear.com/redirect/outbound?p=hmdb&param=HMDB41711				1.901	0.001	0.001	0.001	0.081	0.001	0.001	0.001	1.291	0.001	0.001	1.941	0.001	0.001	0.001	0.001		15.531	13.281	8.871	19.361	18.381	0.001	43.741	8.701	22.411	0.001	22.191	15.561	15.041	4.841	15.281
3.48_724.5288m/z	HMDB07941	PC(15:0/18:3(6Z,9Z,12Z))	Glycerophospholipids	positive	M+H-H2O	C41H76NO8P	35.6	0	1.72593			80.2265	100 - 45.9 - 11.9 - 2.26 - 0.341	http://nonlinear.com/redirect/outbound?p=hmdb&param=HMDB07941	C00157	Glycerophospholipid metabolism, Choline metabolism in cancer		7.661	2.771	5.611	1.351	3.241	3.561	2.541	2.881	0.721	16.211	0.001	0.931	3.781	4.331	9.461	5.401		1.011	0.001	0.001	0.001	0.001	0.001	0.001	0.001	0.181	0.001	0.001	0.001	0.001	0.001	0.001
3.48_750.5450m/z	HMDB07949	PC(15:0/20:4(5Z,8Z,11Z,14Z))	Glycerophospholipids	positive	M+H-H2O	C43H78NO8P	33.4	0	2.38179			69.7268	100 - 48.1 - 12.9 - 2.52 - 0.392	http://nonlinear.com/redirect/outbound?p=hmdb&param=HMDB07949	C00157	Glycerophospholipid metabolism, Choline metabolism in cancer	Phosphatidylcholine Biosynthesis PC	28.121	11.031	4.991	3.091	36.841	16.961	7.211	6.531	16.331	29.811	1.761	11.831	14.111	3.791	1.641	4.001		1.481	3.471	0.001	0.001	1.321	0.001	0.001	1.971	0.011	0.001	1.391	0.001	0.001	0.001	0.921
4.14_204.1335m/z	HMDB28846	Glycyl-Lysine	Carboxylic acids and derivatives	positive	M+H	C8H17N3O3	37.8	0	-3.95029			93.7841	100 - 10.1 - 1.07	http://nonlinear.com/redirect/outbound?p=hmdb&param=HMDB28846				23.031	25.111	25.191	35.791	21.171	34.031	33.221	41.031	8.511	25.571	32.271	35.891	12.151	20.081	28.541	34.171		39.721	62.421	63.531	59.291	46.671	86.841	71.441	60.911	51.271	69.761	63.621	82.191	57.251	52.411	62.421
3.14_285.1023m/z	HMDB15141	Letrozole	Benzene and substituted derivatives	positive	M+	C17H11N5	35.7	0	4.6292			83.751	100 - 20.3 - 1.97 - 0.12	http://nonlinear.com/redirect/outbound?p=hmdb&param=HMDB15141	C08163			3.481	4.501	4.651	3.661	4.131	5.151	4.581	2.681	3.931	4.751	3.591	4.081	2.721	4.901	2.651	3.071		4.261	5.631	7.951	8.191	5.581	5.401	6.881	5.711	6.801	6.891	8.601	9.091	6.261	7.751	5.701
4.91_225.0858m/z	HMDB00273	Thymidine	Pyrimidine nucleosides	positive	M+H-H2O	C10H14N2O5	53.7	85.5	-4.98345			88.7659	100 - 11.9 - 1.68 - 0.143	http://nonlinear.com/redirect/outbound?p=hmdb&param=HMDB00273	C00214	Pyrimidine metabolism		161.451	158.231	165.821	184.021	180.591	160.971	191.841	113.261	215.901	178.561	180.591	232.151	184.521	215.361	247.471	230.721		77.281	94.911	71.091	78.711	163.431	112.991	78.681	64.021	92.561	101.931	73.151	69.561	91.551	207.481	117.011
3.52_678.5073m/z	HMDB07866	PC(14:0/14:0)	Glycerophospholipids	positive	M+H	C36H72NO8P	35.1	0	0.678651			76.191	100 - 40.4 - 9.61 - 1.68 - 0.237	http://nonlinear.com/redirect/outbound?p=hmdb&param=HMDB07866	C00157	Glycerophospholipid metabolism, Choline metabolism in cancer	Phosphatidylcholine Biosynthesis PC	56.721	42.171	81.071	45.381	64.501	61.281	77.031	66.461	59.251	75.151	38.231	55.141	59.731	44.671	57.331	67.111		0.001	2.171	0.001	1.141	0.001	0.001	0.001	0.001	0.001	0.001	0.001	0.001	0.001	0.001	0.001
3.50_728.5202m/z	HMDB08892	PE(15:0/18:0)	Glycerophospholipids	positive	M+Na	C38H76NO8P	43.9	44.9	0.214229			74.601	100 - 42.6 - 10.5 - 1.9 - 0.276	http://nonlinear.com/redirect/outbound?p=hmdb&param=HMDB08892	C00350	Glycerophospholipid metabolism	Phosphatidylcholine Biosynthesis PC	18.281	21.841	33.291	20.601	19.891	25.081	28.071	30.641	23.131	36.591	25.491	23.701	17.551	23.881	26.621	20.251		2.821	10.351	3.211	13.081	5.231	3.761	10.351	12.031	6.011	2.611	15.411	2.311	4.911	4.721	18.621
3.67_283.0018m/z	HMDB00963	5-Methylthioribose 1-phosphate	Organooxygen compounds	positive	M+Na	C6H13O7PS	31.3	0	2.2649			59.2128	100 - 7.71 - 6.22 - 0.427 - 0.108	http://nonlinear.com/redirect/outbound?p=hmdb&param=HMDB00963	C04188	Cysteine and methionine metabolism	Methionine metabolism	1.971	1.771	1.271	3.081	0.001	1.541	4.741	2.141	0.001	0.601	0.641	0.591	1.471	1.601	1.301	2.931		47.651	59.451	53.201	71.721	45.311	38.251	83.891	57.181	45.941	42.721	57.931	44.151	47.301	21.531	68.761
3.74_596.2653m/z	HMDB59948	Chlorin E6	Tetrapyrroles and derivatives	positive	M+	C34H36N4O6	33.8	0	3.85777			73.5008	100 - 38.9 - 8.59 - 1.38 - 0.178	http://nonlinear.com/redirect/outbound?p=hmdb&param=HMDB59948				18.781	18.301	9.331	8.221	23.481	13.531	10.731	21.931	20.741	18.811	6.951	8.961	18.341	11.811	11.621	0.001		1.571	5.511	0.961	0.001	0.621	4.941	0.971	0.331	1.101	2.711	0.001	0.001	0.001	1.081	0.001
4.67_549.0953m/z	HMDB34038	Palmidin A	Anthracenes	positive	M+K	C30H22O8	35	0	1.36365			76.7098	100 - 33 - 6.92 - 1.08 - 0.139	http://nonlinear.com/redirect/outbound?p=hmdb&param=HMDB34038				0.001	0.001	0.001	0.001	0.001	0.001	0.001	0.001	0.001	0.001	0.841	0.001	0.001	0.001	0.001	0.001		3.091	8.201	2.971	10.131	21.641	0.571	1.301	9.081	12.141	1.961	11.501	0.001	18.211	23.251	6.601
5.01_851.7814m/z	HMDB42720	TG(14:0/22:4(7Z,10Z,13Z,16Z)/o-18:0)	Glycerolipids	positive	M+H-H2O	C57H104O5	29.6	0	-4.25951			52.8754	100 - 63 - 20.6 - 4.61 - 0.798 - 0.113	http://nonlinear.com/redirect/outbound?p=hmdb&param=HMDB42720				148.621	370.971	555.701	500.431	387.381	375.471	469.081	571.451	391.711	428.061	685.571	615.231	531.221	997.361	722.321	721.491		284.341	69.891	261.231	104.511	194.651	510.021	157.041	122.511	144.571	118.201	142.511	89.961	110.131	135.151	65.261
4.96_233.1232m/z	HMDB40033	2-Heptylbenzothiazole	Benzothiazoles	positive	M+	C14H19NS	36.3	0	-0.345746			82.1058	100 - 16.5 - 5.8 - 0.772	http://nonlinear.com/redirect/outbound?p=hmdb&param=HMDB40033				95.251	83.421	88.281	101.831	128.751	83.061	100.701	118.711	114.641	86.031	94.311	102.881	98.511	128.891	95.501	108.101		78.891	75.031	74.401	60.511	68.661	81.731	67.961	61.271	79.971	81.171	46.031	47.611	73.421	83.411	61.451
5.01_851.6149m/z	HMDB32811	Isofucosterol 3-O-[6-O-Hexadecanoyl-b-D-glucopyranoside]	Steroids and steroid derivatives	positive	M+K	C51H88O7	30.9	0	-1.50266			56.2564	100 - 56.4 - 17.1 - 3.64 - 0.61	http://nonlinear.com/redirect/outbound?p=hmdb&param=HMDB32811				117.391	234.191	461.301	286.041	281.681	291.271	323.151	426.461	357.811	268.711	489.241	545.851	341.241	781.541	539.891	573.611		177.981	60.651	206.821	30.721	70.461	366.291	117.591	84.791	92.951	83.721	106.331	63.811	46.211	118.861	76.491
3.44_360.0675m/z	HMDB13189	3-Indole carboxylic acid glucuronide	Organooxygen compounds	positive	M+Na	C15H15NO8	36.8	0	-4.4197			88.9079	100 - 17.1 - 3.01 - 0.348	http://nonlinear.com/redirect/outbound?p=hmdb&param=HMDB13189				7.761	4.871	1.141	0.651	10.391	2.461	4.971	0.001	12.381	11.171	15.231	0.361	16.391	14.331	17.791	0.771		0.001	0.001	0.001	0.001	0.001	0.001	0.001	0.001	0.001	0.001	0.001	0.001	0.001	0.001	0.001
3.63_124.0754m/z	HMDB40360	2-Acetyl-1-methylpyrrole	Organooxygen compounds	positive	M+H	C7H9NO	38	0	-2.07642			92.3398	100 - 8.08 - 0.49	http://nonlinear.com/redirect/outbound?p=hmdb&param=HMDB40360				0.881	1.921	2.921	2.571	1.631	0.391	4.481	0.411	0.001	1.881	6.041	2.351	2.781	3.561	3.391	0.731		8.611	12.971	14.091	13.781	3.991	3.071	10.831	9.791	3.811	4.251	14.681	26.321	6.991	8.111	14.581
2.79_265.1279m/z	HMDB41187	(Z)-2-Methyl-2-butene-1,4-diol 4-O-beta-D-Glucopyranoside	Fatty Acyls	positive	M+H	C11H20O7	38.9	0	-1.13819			96.1019	100 - 12.4 - 2.14 - 0.202	http://nonlinear.com/redirect/outbound?p=hmdb&param=HMDB41187				10.721	7.771	13.831	21.341	7.211	10.941	14.451	16.981	13.481	7.621	20.371	22.171	11.011	19.641	19.781	17.841		34.941	32.011	31.251	23.771	27.151	41.931	25.291	17.071	31.901	41.941	23.391	26.491	29.641	27.221	23.731
0.87_314.1278m/z	HMDB61018	norcisapride	Pyrroles	positive	M+H	C14H20ClN3O3	33.5	0	3.96097			71.9981	100 - 16.6 - 33.9 - 5.46 - 0.621	http://nonlinear.com/redirect/outbound?p=hmdb&param=HMDB61018				18.801	23.591	28.711	19.911	24.111	21.361	22.181	25.281	16.621	19.141	27.381	18.341	18.931	19.211	22.161	22.011		14.121	10.731	20.501	9.811	13.921	17.811	12.581	10.301	15.091	16.101	14.671	16.581	11.391	14.181	15.071
3.72_565.3281m/z	HMDB36673	3alpha-Acetomethoxy-11alpha-oxo-12-ursen-24-oic acid	Prenol lipids	positive	M+K	C33H50O5	33.4	0	-1.66601			69.0082	100 - 36.5 - 7.48 - 1.11 - 0.132	http://nonlinear.com/redirect/outbound?p=hmdb&param=HMDB36673				27.571	31.391	32.851	21.331	48.621	49.981	41.101	49.401	44.641	27.161	16.761	30.941	39.061	51.551	43.841	54.671		24.831	18.951	1.451	2.771	6.731	17.951	18.461	0.001	12.891	14.401	4.201	8.711	5.431	6.171	5.081
4.84_593.0113m/z	HMDB15343	Ceftriaxone	Organooxygen compounds	positive	M+K	C18H18N8O7S3	32.6	0	3.75375			67.1936	100 - 25.3 - 18.1 - 3.92 - 1.33 - 0.244	http://nonlinear.com/redirect/outbound?p=hmdb&param=HMDB15343	C06683			0.001	0.441	0.731	0.001	0.001	0.001	2.191	0.001	0.001	0.001	0.001	0.001	0.001	0.001	0.001	0.001		0.001	17.871	0.001	20.181	8.361	0.001	1.141	9.541	3.391	4.781	11.321	13.011	8.361	18.501	10.761
3.29_265.1275m/z	HMDB41186	Ilicifolinoside A	Fatty Acyls	positive	M+H	C11H20O7	38.1	0	-2.45625			93.3753	100 - 12.4 - 2.14 - 0.202	http://nonlinear.com/redirect/outbound?p=hmdb&param=HMDB41186				0.671	1.081	0.451	3.361	1.061	1.281	1.631	0.701	0.001	0.381	2.131	2.031	0.951	1.781	0.101	0.661		4.061	4.991	7.201	2.471	6.181	7.031	5.511	4.421	3.091	0.601	3.501	5.941	3.461	4.661	3.171
3.50_743.5488n	HMDB07940	PC(15:0/18:2(9Z,12Z))	Glycerophospholipids	positive	M+H, M+K	C41H78NO8P	42.7	43.1	3.04935			74.0294	100 - 45.9 - 11.9 - 2.26 - 0.342	http://nonlinear.com/redirect/outbound?p=hmdb&param=HMDB07940	C00157	Glycerophospholipid metabolism, Choline metabolism in cancer		173.251	172.431	169.401	121.091	201.741	154.801	144.441	152.001	195.111	216.871	93.141	111.191	179.461	99.361	129.971	139.541		0.001	0.531	0.751	2.601	0.411	1.071	4.851	5.841	0.421	0.001	4.391	0.001	1.901	1.591	1.871
3.61_518.3021m/z	HMDB10407	LysoPC(P-16:0)	Glycerophospholipids	positive	M+K	C24H50NO6P	35.4	0	2.87032			80.585	100 - 27.1 - 4.77 - 0.629	http://nonlinear.com/redirect/outbound?p=hmdb&param=HMDB10407	C04230	Glycerophospholipid metabolism, Choline metabolism in cancer		249.301	329.871	180.851	131.951	385.491	268.151	161.701	227.081	314.871	249.141	120.741	131.901	301.551	218.131	209.051	193.961		67.481	94.501	97.591	107.411	97.201	95.461	156.451	190.061	78.561	75.221	164.081	84.121	101.791	103.631	135.631
4.41_429.0783m/z	HMDB35608	Monotropein	Prenol lipids	positive	M+K	C16H22O11	36.9	0	-2.64625			87.6807	100 - 18 - 3.78 - 0.486	http://nonlinear.com/redirect/outbound?p=hmdb&param=HMDB35608	C09788			1.001	0.001	5.751	0.001	0.001	0.001	1.831	0.001	4.691	0.001	1.601	2.181	2.611	1.521	3.851	2.151		17.851	12.601	17.891	6.991	8.621	32.211	15.091	3.801	10.211	12.591	15.351	0.001	14.081	13.951	22.521
4.43_230.1375m/z	HMDB13126	Butenylcarnitine	Fatty Acyls	positive	M+H	C11H19NO4	36.8	0	-4.97659			89.5649	100 - 12.6 - 1.55 - 0.129	http://nonlinear.com/redirect/outbound?p=hmdb&param=HMDB13126				65.761	104.731	72.721	67.211	68.201	53.671	80.941	19.581	119.171	101.311	90.371	92.521	67.961	58.431	91.241	62.821		137.811	125.911	162.561	196.881	176.891	110.001	169.351	148.321	157.751	148.491	140.001	117.611	140.521	242.031	145.531
4.48_597.1265m/z	HMDB39194	6-Cinnamoyl-1,2-digalloylglucose	Tannins	positive	M+H-H2O	C29H26O15	34.2	0	4.25216			75.9204	100 - 32.2 - 8.11 - 1.5 - 0.236	http://nonlinear.com/redirect/outbound?p=hmdb&param=HMDB39194				8.761	5.581	45.661	45.431	18.151	46.191	29.361	44.101	0.001	17.231	46.801	46.331	4.441	14.271	39.851	47.481		133.591	117.641	156.031	121.071	87.701	133.761	120.981	115.161	145.071	153.201	137.251	108.801	148.641	70.091	134.901
4.64_218.1126m/z	HMDB00856	N-a-Acetylcitrulline	Carboxylic acids and derivatives	positive	M+H	C8H15N3O4	36.9	0	-4.41151			89.8037	100 - 10.1 - 1.28	http://nonlinear.com/redirect/outbound?p=hmdb&param=HMDB00856	C15532	Arginine biosynthesis		0.001	0.001	0.001	0.001	0.001	0.001	0.001	0.001	0.001	0.001	0.001	0.001	0.001	0.001	0.001	0.001		2.311	0.891	23.741	5.571	0.161	8.971	8.781	12.001	3.061	0.001	3.801	45.641	0.001	2.711	3.071
5.00_590.1770m/z	HMDB41419	Astin I	Peptidomimetics	positive	M+K	C25H34ClN5O7	36.9	30.5	-1.58355			55.6962	100 - 29.5 - 37.6 - 10.2 - 1.9 - 0.268	http://nonlinear.com/redirect/outbound?p=hmdb&param=HMDB41419	C00373			0.001	17.441	20.231	22.981	0.001	13.541	38.051	15.511	5.651	23.771	17.391	18.851	3.461	0.001	32.511	5.291		32.891	73.391	112.121	74.451	58.501	33.201	48.641	101.151	53.531	56.631	69.901	174.171	57.131	103.521	89.341
4.97_918.4888m/z	HMDB61566	PS(DiMe(11,5)/MonoMe(11,3))	Glycerophospholipids	positive	M+K	C47H78NO12P-2	31.8	1.92	-0.552253			57.8816	100 - 52.6 - 16 - 3.57 - 0.642	http://nonlinear.com/redirect/outbound?p=hmdb&param=HMDB61566			Phosphatidylcholine Biosynthesis PC	35.041	185.951	434.701	254.681	48.541	335.281	314.441	361.601	37.551	198.651	441.921	239.681	19.141	82.141	271.371	330.621		638.341	463.701	1289.28	764.831	518.751	433.721	1002.49	825.311	534.291	699.541	1211.04	835.861	551.411	671.311	936.031
4.91_208.0592m/z	HMDB12210	Dihydrolipoate	Fatty Acyls	positive	M+	C8H16O2S2	36	0	2.7564			83.407	100 - 10.5 - 9.95 - 0.935 - 0.324	http://nonlinear.com/redirect/outbound?p=hmdb&param=HMDB12210	C02147	Lipoic acid metabolism, Glycine, serine and threonine metabolism		112.251	113.861	101.561	125.421	111.511	80.361	125.621	60.331	181.681	170.791	144.541	163.771	148.171	154.891	172.481	151.021		80.061	75.271	71.061	47.821	104.571	72.731	62.531	39.071	67.951	78.641	47.351	48.661	90.031	150.951	64.461
3.49_745.5635n	HMDB09221	PE(20:0/16:1(9Z))	Glycerophospholipids	positive	M+H, M+K	C41H80NO8P	53	92.1	1.81858			75.2435	100 - 45.9 - 12 - 2.26 - 0.342	http://nonlinear.com/redirect/outbound?p=hmdb&param=HMDB09221	C00350	Glycerophospholipid metabolism	Phosphatidylcholine Biosynthesis PC	257.831	277.191	337.231	246.021	406.411	290.281	316.101	258.771	366.841	421.901	189.121	285.431	281.191	228.021	258.381	242.841		204.881	316.391	77.801	171.031	184.581	124.461	182.431	189.811	194.781	167.511	169.941	143.571	213.361	95.221	224.661
0.87_462.1722m/z	HMDB39233	Verbasoside	Organooxygen compounds	positive	M+	C20H30O12	37.8	0	-2.21549			91.598	100 - 22.4 - 4.87 - 0.715	http://nonlinear.com/redirect/outbound?p=hmdb&param=HMDB39233				3.351	17.851	9.211	0.601	18.491	15.611	0.611	2.761	27.681	21.621	1.011	0.291	8.351	15.761	17.081	6.141		0.001	0.001	1.901	0.001	1.871	0.281	0.921	0.001	0.001	1.571	0.881	1.451	1.131	0.681	0.001
3.51_720.5527m/z	HMDB07935	PC(15:0/16:0)	Glycerophospholipids	positive	M+H	C39H78NO8P	48.3	74.8	-1.49618			68.4684	100 - 43.7 - 11 - 2.02 - 0.297	http://nonlinear.com/redirect/outbound?p=hmdb&param=HMDB07935	C00157	Glycerophospholipid metabolism, Choline metabolism in cancer		6.481	10.781	9.961	9.091	9.821	11.881	8.961	5.581	9.041	16.301	3.091	13.371	11.151	12.561	3.841	2.381		1.381	5.781	0.001	0.001	0.191	0.001	8.131	3.791	2.611	0.001	1.641	0.001	2.861	1.251	4.111
4.91_246.0957m/z	HMDB28726	Asparaginyl-Asparagine	Carboxylic acids and derivatives	positive	M+	C8H14N4O5	37.6	0	-1.05467			89.1962	100 - 10.5 - 1.53 - 0.121	http://nonlinear.com/redirect/outbound?p=hmdb&param=HMDB28726				2.251	1.131	1.721	3.661	0.601	0.001	1.511	0.821	3.371	3.131	5.851	5.351	4.921	1.561	3.701	2.601		7.471	5.661	15.911	14.791	12.601	3.091	6.551	9.821	10.041	7.111	5.271	4.631	6.691	20.631	7.521
0.91_265.1204m/z	HMDB31740	Methyl dihydrojasmonate	Fatty Acyls	positive	M+K	C13H22O3	38.1	0	1.65923			92.6387	100 - 14.4 - 1.58 - 0.128	http://nonlinear.com/redirect/outbound?p=hmdb&param=HMDB31740				0.001	0.011	0.001	0.001	0.001	0.001	0.021	0.001	0.181	0.081	0.371	0.001	0.001	0.051	0.051	0.001		0.461	0.221	2.141	0.221	0.431	2.211	0.401	1.361	0.501	0.731	0.131	2.041	0.801	0.811	0.891
4.44_299.0833m/z	HMDB14618	Chlordiazepoxide	Benzodiazepines	positive	M+	C16H14ClN3O	32.7	0	4.1778			68.6088	100 - 18.6 - 33.8 - 6.07 - 0.595	http://nonlinear.com/redirect/outbound?p=hmdb&param=HMDB14618				26.191	26.491	28.451	27.981	27.321	16.251	19.911	21.221	34.521	47.451	38.561	35.321	26.471	32.831	31.681	25.671		13.291	8.271	2.911	2.821	20.231	6.191	0.001	3.281	17.281	6.171	10.531	5.271	24.891	13.171	17.231
5.00_271.1020m/z	HMDB29955	D-erythro-L-galacto-Nonulose	Organooxygen compounds	positive	M+H	C9H18O9	37.4	0	-1.41951			88.6429	100 - 10.3 - 2.33 - 0.203	http://nonlinear.com/redirect/outbound?p=hmdb&param=HMDB29955				4.851	4.001	0.001	7.561	2.311	0.001	2.691	4.561	4.881	0.001	4.721	0.001	0.001	0.001	0.001	0.001		14.421	9.681	23.231	18.001	4.721	11.721	0.001	22.591	22.011	13.051	3.241	23.411	12.541	12.491	15.151
4.98_918.6710m/z	HMDB13453	PC(o-22:1(13Z)/22:3(10Z,13Z,16Z))	Glycerophospholipids	positive	M+K	C52H98NO7P	32	0	-0.306917			60.4476	100 - 58 - 18 - 3.91 - 0.668	http://nonlinear.com/redirect/outbound?p=hmdb&param=HMDB13453				5.771	27.731	32.101	44.281	0.001	126.621	77.271	55.101	0.001	23.211	99.581	19.701	0.001	0.001	13.921	22.301		205.671	98.001	194.401	139.481	178.151	119.921	30.931	188.481	94.931	128.581	150.301	79.511	156.161	236.361	288.831
5.02_867.2875m/z	HMDB40669	(+)-Pinoresinol 4-O-[beta-D-Glucopyranosyl-(1->2)-[beta-D-glucopyranosyl-(1->6)]-beta-D-glucopyranoside]	Organooxygen compounds	positive	M+Na	C38H52O21	32	0	-2.14827			62.8044	100 - 42.5 - 13.1 - 3.02 - 0.585	http://nonlinear.com/redirect/outbound?p=hmdb&param=HMDB40669				0.001	14.561	21.241	49.781	0.001	7.461	23.721	9.491	0.001	44.951	14.071	49.061	6.761	59.591	86.791	29.171		90.701	140.901	221.191	137.171	38.441	224.571	253.661	121.681	84.851	155.391	105.831	216.361	96.411	67.741	112.431
3.49_408.3221m/z	HMDB33637	Fistulosin	Indoles and derivatives	positive	M+Na	C26H43NO	34.8	0	-4.0747			78.745	100 - 29 - 4.26 - 0.424	http://nonlinear.com/redirect/outbound?p=hmdb&param=HMDB33637				0.001	0.001	1.611	0.001	0.001	0.001	0.001	0.001	0.001	0.001	0.001	0.001	0.001	0.001	0.961	0.001		2.581	1.721	59.561	16.911	0.001	0.881	21.351	13.651	1.721	0.001	16.371	73.451	0.931	0.631	22.291
0.88_629.3134m/z	HMDB34095	Gambogic acid	Benzopyrans	positive	M+H	C38H44O8	33.7	0	3.94787			73.3623	100 - 41.9 - 10.2 - 1.82 - 0.262	http://nonlinear.com/redirect/outbound?p=hmdb&param=HMDB34095	C10062			11.961	3.711	5.401	16.881	8.191	0.641	4.611	4.491	4.261	5.931	9.201	4.171	7.391	17.371	7.181	6.961		2.991	3.261	0.421	0.001	0.491	6.411	0.511	0.001	2.411	2.331	2.501	0.001	2.231	8.911	0.331
3.62_606.2977m/z	HMDB10404	LysoPC(22:6(4Z,7Z,10Z,13Z,16Z,19Z))	Glycerophospholipids	positive	M+K	C30H50NO7P	36.1	0	3.65778			84.997	100 - 33.7 - 6.93 - 1.06 - 0.132	http://nonlinear.com/redirect/outbound?p=hmdb&param=HMDB10404	C04230	Glycerophospholipid metabolism, Choline metabolism in cancer		13.071	14.621	8.871	1.851	15.951	18.211	0.001	4.781	33.511	15.581	3.291	0.001	13.721	5.111	4.281	9.671		0.001	2.381	0.811	0.041	3.971	1.961	0.001	0.001	2.201	1.801	1.741	0.001	0.001	0.001	2.961
3.44_774.5648m/z	HMDB12378	PS(18:0/18:0)	Glycerophospholipids	positive	M+H-H2O	C42H82NO10P	34.5	0	0.570417			73.2446	100 - 47.1 - 12.9 - 2.6 - 0.421	http://nonlinear.com/redirect/outbound?p=hmdb&param=HMDB12378			Phosphatidylcholine Biosynthesis PC	112.211	88.161	29.311	12.781	119.371	43.351	13.661	8.611	214.581	89.821	30.081	14.981	104.831	26.451	42.271	16.231		14.391	4.331	13.821	4.121	11.391	7.961	15.351	20.291	12.321	4.431	21.511	8.931	14.301	6.151	13.091
3.92_796.5241m/z	HMDB07880	PC(14:0/20:2(11Z,14Z))	Glycerophospholipids	positive	M+K	C42H80NO8P	35.1	0	-1.63326			77.3597	100 - 47 - 12.5 - 2.39 - 0.367	http://nonlinear.com/redirect/outbound?p=hmdb&param=HMDB07880	C00157	Glycerophospholipid metabolism, Choline metabolism in cancer	Phosphatidylcholine Biosynthesis PC	4.181	8.801	10.981	9.281	11.251	12.821	11.991	15.731	9.181	11.301	3.871	12.741	11.741	7.661	5.471	13.041		1.791	8.221	0.821	2.921	9.181	0.671	4.321	11.411	5.231	6.821	2.781	1.111	1.611	0.001	1.991
4.45_372.1329m/z	HMDB60613	Pefloxacin N-oxide	Quinolines and derivatives	positive	M+Na	C17H20FN3O4	36.8	0	-0.371302			84.3635	100 - 19.9 - 2.69 - 0.274	http://nonlinear.com/redirect/outbound?p=hmdb&param=HMDB60613				9.641	13.331	11.851	12.611	41.501	53.281	36.881	42.671	7.901	25.631	12.851	14.701	55.051	59.411	55.941	32.101		1.061	5.441	0.001	1.161	12.601	10.751	3.081	4.311	8.191	0.001	3.491	1.421	21.451	10.101	23.141
4.43_294.1542m/z	HMDB37840	N-(1-Deoxy-1-fructosyl)leucine	Carboxylic acids and derivatives	positive	M+H	C12H23NO7	56.9	95.9	-1.89677			90.8971	100 - 13.9 - 2.33 - 0.234	http://nonlinear.com/redirect/outbound?p=hmdb&param=HMDB37840				353.701	356.511	318.161	302.891	251.181	309.201	334.571	132.931	370.461	365.591	344.971	326.401	255.291	256.011	356.241	268.641		379.271	504.121	499.091	543.361	621.161	461.591	394.361	354.291	411.751	409.921	385.011	338.361	480.751	779.741	454.531
4.74_139.0963m/z	HMDB12296	Trimethylaminoacetone	Organooxygen compounds	positive	M+Na	C6H14NO+	37.8	0	-3.61605			93.0472	100 - 7.05 - 0.419	http://nonlinear.com/redirect/outbound?p=hmdb&param=HMDB12296				0.001	0.001	0.001	1.351	3.111	0.401	11.291	4.091	3.151	0.001	0.691	0.001	3.611	3.451	7.031	3.871		10.571	11.571	5.001	17.121	9.061	20.501	14.111	2.071	11.821	11.421	16.101	13.771	4.951	12.761	3.161
3.66_528.3072m/z	HMDB11483	LysoPE(0:0/20:2(11Z,14Z))	Glycerophospholipids	positive	M+Na	C25H48NO7P	36.9	0	2.17844			87.2013	100 - 28.2 - 5.27 - 0.74	http://nonlinear.com/redirect/outbound?p=hmdb&param=HMDB11483				30.721	7.721	2.691	0.001	0.631	10.491	1.791	1.851	0.001	1.531	3.371	5.531	4.631	8.261	3.621	0.001		63.431	27.011	11.571	9.041	48.321	53.251	4.411	1.871	46.561	47.121	6.881	9.751	51.421	15.151	9.861
0.88_585.2878m/z	HMDB15224	Ouabain	Steroids and steroid derivatives	positive	M+H	C29H44O12	35	0	-4.79577			80.5243	100 - 32.3 - 7.52 - 1.31 - 0.189	http://nonlinear.com/redirect/outbound?p=hmdb&param=HMDB15224	C01443	Bile secretion		19.451	7.951	10.111	29.511	15.821	2.431	6.781	5.901	11.511	8.501	27.001	7.721	11.881	28.491	12.281	13.841		5.981	6.201	2.111	0.001	0.671	13.211	1.871	0.001	3.991	8.871	4.681	0.901	5.311	14.721	1.771
4.54_344.1592m/z	HMDB32224	N1-(2,4-Dimethoxybenzyl)-n2-(2-(pyridin-2-yl) ethyl)oxalamide	Carboxylic acids and derivatives	positive	M+H	C18H21N3O4	35.2	0	-3.66208			80.533	100 - 21 - 2.91 - 0.304	http://nonlinear.com/redirect/outbound?p=hmdb&param=HMDB32224				0.011	0.001	0.001	0.041	1.651	2.581	1.751	0.001	1.011	3.601	1.251	0.731	2.381	0.001	1.561	1.191		0.001	0.001	0.001	0.001	0.001	0.001	0.001	0.001	0.001	0.001	0.001	0.001	0.001	0.001	0.001
3.32_262.1639m/z	HMDB61189	3-Hydroxyisovalerylcarnitine	Fatty Acyls	positive	M+	C12H24NO5+	37.1	0	-4.07234			90.4041	100 - 13.8 - 1.91 - 0.176	http://nonlinear.com/redirect/outbound?p=hmdb&param=HMDB61189				0.281	0.241	1.161	0.741	0.091	0.991	0.441	0.401	0.281	0.981	2.211	1.081	0.091	1.381	0.001	2.011		0.151	1.681	1.961	0.581	1.351	1.651	2.931	2.641	3.501	1.391	1.041	4.041	1.651	3.321	4.141
3.82_926.5126m/z	HMDB14784	Nystatin	Organooxygen compounds	positive	M+H	C47H75NO17	31	0	1.98674			57.1719	100 - 52.7 - 17.1 - 4.14 - 0.817 - 0.138	http://nonlinear.com/redirect/outbound?p=hmdb&param=HMDB14784	C06572			3.481	6.021	0.051	2.721	6.141	2.041	0.811	0.041	7.831	1.511	0.001	2.121	0.641	0.881	0.001	2.071		1.121	0.421	0.791	0.001	0.001	0.001	0.001	0.001	0.211	0.001	0.001	0.001	0.001	0.001	0.001
3.54_452.3121m/z	HMDB06210	Heptadecanoyl carnitine	Fatty Acyls	positive	M+K	C24H47NO4	34.9	0	-3.91199			79.2109	100 - 27 - 4.33 - 0.513	http://nonlinear.com/redirect/outbound?p=hmdb&param=HMDB06210				0.001	1.371	2.121	0.001	0.001	3.391	0.001	0.001	0.001	0.001	1.051	0.001	0.001	1.481	0.851	0.001		0.961	5.241	12.501	21.771	0.451	1.211	21.351	24.401	1.301	0.421	20.411	5.681	1.041	0.001	23.521
3.52_840.5518m/z	HMDB09276	PE(20:1(11Z)/22:6(4Z,7Z,10Z,13Z,16Z,19Z))	Glycerophospholipids	positive	M+Na	C47H80NO8P	50.4	76.7	0.524986			75.7397	100 - 52.4 - 15.1 - 3.12 - 0.511	http://nonlinear.com/redirect/outbound?p=hmdb&param=HMDB09276	C00350	Glycerophospholipid metabolism	Phosphatidylcholine Biosynthesis PC	68.841	81.961	96.031	70.971	87.981	91.111	89.611	79.341	75.371	28.821	38.071	73.921	108.071	32.681	60.291	59.031		27.811	31.441	10.441	36.451	55.251	14.721	39.911	46.141	14.181	26.241	34.151	0.001	37.481	26.231	22.591
0.88_371.2260m/z	HMDB14813	Tamoxifen	Stilbenes	positive	M+	C26H29NO	34.8	0	4.29463			78.9917	100 - 28.9 - 4.22 - 0.417	http://nonlinear.com/redirect/outbound?p=hmdb&param=HMDB14813	C07108			7.761	9.311	4.491	6.881	6.021	2.781	5.101	2.771	10.481	8.531	15.411	4.731	8.651	15.391	5.781	6.931		5.601	3.091	4.831	0.471	3.441	8.901	1.671	0.361	3.741	4.341	1.561	3.761	3.071	5.101	1.261
0.88_446.1779m/z	HMDB01846	Tetrahydrofolic acid	Imidazopyrimidines	positive	M+H	C19H23N7O6	36.9	0	-0.756352			85.5429	100 - 23.6 - 3.9 - 0.483	http://nonlinear.com/redirect/outbound?p=hmdb&param=HMDB01846	C00101	Glycine, serine and threonine metabolism, One carbon pool by folate	Histidine metabolism	0.531	2.271	0.761	0.001	3.421	3.161	0.001	0.001	4.471	3.771	0.361	0.001	0.801	2.011	2.611	0.731		0.001	0.001	0.001	0.001	0.971	0.001	0.431	0.001	0.001	0.001	0.001	0.001	0.301	0.001	0.001
4.59_319.0685m/z	HMDB00706	L-Aspartyl-L-phenylalanine	Carboxylic acids and derivatives	positive	M+K	C13H16N2O5	36.5	0	-2.05003			85.1296	100 - 15.2 - 2.1 - 0.202	http://nonlinear.com/redirect/outbound?p=hmdb&param=HMDB00706				0.001	0.001	0.001	0.001	0.001	0.001	0.001	0.001	0.001	0.001	0.001	0.001	0.001	0.001	0.001	0.001		0.001	6.401	0.001	4.471	9.101	3.631	6.621	1.841	0.001	0.331	2.531	0.001	0.001	2.671	0.001
5.42_712.5037m/z	HMDB10702	CerP(d18:1/20:0)	Sphingolipids	positive	M+K	C38H76NO6P	32.7	0	-0.785907			64.6885	100 - 42.6 - 10.1 - 1.72 - 0.233	http://nonlinear.com/redirect/outbound?p=hmdb&param=HMDB10702				1317.93	1082.57	917.491	860.331	1199.9	948.321	900.151	1045.96	1314.78	1269.35	786.721	932.731	1124.25	1070.92	902.231	814.191		811.361	879.051	558.681	675.171	956.751	752.141	684.151	691.241	818.761	809.411	608.451	670.411	948.321	1106.15	829.801
0.88_194.0360m/z	HMDB33123	4-Phenylpyridine	Pyridines and derivatives	positive	M+K	C11H9N	37.7	3.19	-4.09088			90.2792	100 - 12.4 - 0.7	http://nonlinear.com/redirect/outbound?p=hmdb&param=HMDB33123	C11310	Bile secretion		10.241	10.451	10.671	6.911	10.491	7.271	9.211	6.791	13.201	9.421	13.341	7.751	11.901	9.311	11.271	8.291		5.771	5.481	8.421	6.921	6.101	8.621	7.861	6.461	5.171	8.051	7.821	8.351	5.301	9.731	7.041
3.20_245.1480m/z	HMDB60441	beta-Alanyl-L-arginine	Peptidomimetics	positive	M+	C9H19N5O3	38.1	0	-1.05206			91.9573	100 - 11.9 - 1.27	http://nonlinear.com/redirect/outbound?p=hmdb&param=HMDB60441	C05340	beta-Alanine metabolism		8.841	16.101	19.321	18.511	14.351	19.931	15.511	15.711	10.741	19.641	23.581	16.361	8.591	17.941	23.891	12.601		17.831	23.101	17.661	27.421	18.731	21.241	18.771	17.981	23.161	27.981	25.101	27.931	17.661	27.811	21.371
3.93_798.5366m/z	HMDB10581	PG(16:0/22:4(7Z,10Z,13Z,16Z))	Glycerophospholipids	positive	M+	C44H79O10P	32	0	-4.93264			65.6668	100 - 48.9 - 13.7 - 2.83 - 0.467	http://nonlinear.com/redirect/outbound?p=hmdb&param=HMDB10581				18.911	20.151	23.011	13.241	25.761	15.221	28.221	21.351	18.911	25.581	1.971	23.361	26.871	8.061	10.451	11.741		14.141	7.631	3.631	2.751	14.991	1.501	6.021	13.071	6.601	7.911	8.681	1.071	11.201	0.001	5.951
0.88_541.2618m/z	HMDB31935	Blumenol C O-[rhamnosyl-(1->6)-glucoside]	Fatty Acyls	positive	M+Na	C25H42O11	37.2	0	-0.294589			86.3137	100 - 27.9 - 6.02 - 0.954 - 0.128	http://nonlinear.com/redirect/outbound?p=hmdb&param=HMDB31935				21.471	15.321	20.761	38.341	21.651	3.681	13.771	12.161	19.001	17.501	34.401	16.061	20.031	42.841	21.201	23.881		11.611	11.921	4.531	0.671	5.111	28.191	3.261	0.001	12.351	15.751	7.541	2.801	8.951	22.461	4.041
5.02_937.7581m/z	HMDB42466	TG(14:0/22:1(13Z)/18:2(9Z,12Z))	Glycerolipids	positive	M+K	C58H106O6	29.4	0	-4.43786			52.1715	100 - 64.2 - 21.5 - 4.98 - 0.895 - 0.132	http://nonlinear.com/redirect/outbound?p=hmdb&param=HMDB42466			De Novo Triacylglycerol Biosynthesis TG	29.151	26.691	0.001	0.001	29.871	49.661	85.471	177.061	38.531	36.921	19.061	34.651	75.201	26.961	24.041	30.821		0.001	2.501	12.561	0.001	0.001	28.361	12.921	0.001	50.551	0.001	16.181	0.001	10.961	0.001	0.001
5.25_379.1024m/z	HMDB32910	Isoorientin 2''-[p-coumaroyl-(->6)-glucoside]		positive	M+2H	C36H36O18	36	0	0.173388			80.4372	100 - 40 - 11.5 - 2.47 - 0.444	http://nonlinear.com/redirect/outbound?p=hmdb&param=HMDB32910
5.25_370.0978m/z	HMDB39862	3-O-beta-D-Galactopyranosylproanthocyanidin A5'	Flavonoids	positive	M+2H	C36H34O17	34.5	0	2.00715			74.94	100 - 40 - 11.3 - 2.38 - 0.419	http://nonlinear.com/redirect/outbound?p=hmdb&param=HMDB39862				15.521	0.001	0.001	0.001	5.791	0.001	7.011	0.001	0.001	10.101	0.001	4.001	0.001	8.701	31.001	0.001		2.481	54.391	0.001	43.631	116.321	0.001	0.001	144.021	57.101	96.611	4.041	83.221	97.131	126.061	62.851
4.67_998.2827m/z	HMDB03946	(2E)-Tetradecenoyl-CoA	Fatty Acyls	positive	M+Na	C35H60N7O17P3S	31.1	0	-4.50795			60.5261	100 - 42.6 - 16.9 - 4.57 - 1.05 - 0.201	http://nonlinear.com/redirect/outbound?p=hmdb&param=HMDB03946	C05273	Fatty acid metabolism	Fatty acid metabolism, Mitochondrial Beta-Oxidation of Long Chain Saturated Fatty Acids	13.161	12.961	0.001	11.841	3.171	13.351	10.061	8.661	8.641	11.401	8.011	6.971	4.321	0.001	7.401	9.491		1.471	0.441	0.001	11.231	4.481	0.001	5.021	8.621	1.121	0.951	0.001	1.701	2.591	2.381	2.151
4.07_582.5593m/z	HMDB11146	DG(16:0e/18:0/0:0)	Glycerolipids	positive	M+	C37H74O4	36.4	0	1.79427			84.2644	100 - 41 - 9.02 - 1.4 - 0.17	http://nonlinear.com/redirect/outbound?p=hmdb&param=HMDB11146				2.811	8.081	0.361	2.611	12.881	11.931	6.651	6.791	3.461	2.701	2.341	1.231	0.001	0.001	5.561	0.341		0.081	0.001	0.001	3.731	2.871	2.021	0.731	1.001	0.251	1.021	2.401	0.001	0.001	0.821	0.001
3.01_784.5823m/z	HMDB09483	PE(22:0/15:0)	Glycerophospholipids	positive	M+Na	C42H84NO8P	34.5	0	-0.49422			73.1031	100 - 47.1 - 12.5 - 2.4 - 0.368	http://nonlinear.com/redirect/outbound?p=hmdb&param=HMDB09483	C00350	Glycerophospholipid metabolism	Phosphatidylcholine Biosynthesis PC	11.061	3.601	0.541	0.001	5.771	0.801	0.771	0.001	11.951	4.511	0.001	0.001	9.841	0.001	0.001	0.001		0.001	0.171	0.001	0.001	0.001	0.001	0.001	0.001	0.001	0.001	0.001	0.001	0.001	0.001	0.001
3.36_772.5840m/z	HMDB07946	PC(15:0/20:2(11Z,14Z))	Glycerophospholipids	positive	M+H	C43H82NO8P	33.6	0	-1.42164			69.5434	100 - 48.1 - 13 - 2.53 - 0.393	http://nonlinear.com/redirect/outbound?p=hmdb&param=HMDB07946	C00157	Glycerophospholipid metabolism, Choline metabolism in cancer	Phosphatidylcholine Biosynthesis PC	4.901	12.651	0.721	0.001	15.271	1.421	0.091	0.001	23.041	27.331	0.001	0.001	18.641	0.001	1.111	0.001		0.001	0.001	0.001	0.001	0.001	0.001	0.001	0.001	0.001	0.001	0.651	0.001	0.001	0.001	0.001
3.37_770.5096m/z	HMDB05780	PE(O-16:1(1Z)/22:6(4Z,7Z,10Z,13Z,16Z,19Z))	Glycerophospholipids	positive	M+Na	C43H74NO7P	34	0	0.139168			70.0365	100 - 48 - 12.7 - 2.41 - 0.364	http://nonlinear.com/redirect/outbound?p=hmdb&param=HMDB05780	C00350	Glycerophospholipid metabolism		45.731	58.961	0.001	1.121	69.711	9.101	4.821	3.321	43.821	63.331	0.001	0.001	57.471	0.001	1.301	1.391		0.001	0.931	0.001	1.141	1.651	0.001	0.001	1.881	0.001	0.001	2.981	0.001	0.001	0.001	0.001
4.75_256.0831m/z	HMDB15337	Lomustine	Organic carbonic acids and derivatives	positive	M+Na	C9H16ClN3O2	33.3	0	3.11336			69.9352	100 - 11.1 - 32.9 - 3.61 - 0.313	http://nonlinear.com/redirect/outbound?p=hmdb&param=HMDB15337	C07079			3.021	6.791	7.251	7.811	10.101	3.641	5.131	3.991	8.831	13.361	2.721	6.561	9.331	4.211	8.201	4.571		1.771	6.461	2.381	4.191	7.641	2.991	4.311	0.001	2.331	3.181	2.311	2.831	1.021	5.861	1.771
0.88_497.2355m/z	HMDB15101	Telmisartan	Benzene and substituted derivatives	positive	M+H-H2O	C33H30N4O2	35.1	0	3.62433			79.9614	100 - 37.6 - 7.27 - 0.966	http://nonlinear.com/redirect/outbound?p=hmdb&param=HMDB15101	C07710			22.481	22.551	25.661	33.381	25.251	9.031	20.331	15.771	23.261	31.031	60.101	24.741	28.551	60.201	25.131	31.831		20.481	17.971	10.751	2.091	8.721	39.351	6.531	0.001	20.091	23.781	12.141	8.871	14.691	28.071	8.181
0.88_453.2091m/z	HMDB14729	Fluocinolone Acetonide	Steroids and steroid derivatives	positive	M+H	C24H30F2O6	36.8	0	1.77999			86.2054	100 - 26.5 - 4.61 - 0.602	http://nonlinear.com/redirect/outbound?p=hmdb&param=HMDB14729				19.981	24.221	32.081	31.371	21.321	9.991	21.461	16.791	29.191	31.041	57.011	30.941	29.431	66.361	31.891	36.601		23.321	18.411	12.331	1.321	12.001	47.651	8.721	0.181	18.731	22.601	14.551	10.841	12.951	28.381	9.271
3.30_806.5684m/z	HMDB07921	PC(14:1(9Z)/22:2(13Z,16Z))	Glycerophospholipids	positive	M+Na	C44H82NO8P	35.6	0	1.72643			80.1222	100 - 49.2 - 13.5 - 2.67 - 0.42	http://nonlinear.com/redirect/outbound?p=hmdb&param=HMDB07921	C00157	Glycerophospholipid metabolism, Choline metabolism in cancer	Phosphatidylcholine Biosynthesis PC	18.671	31.011	0.311	0.001	34.511	0.001	2.461	0.001	34.451	47.411	0.001	0.001	23.761	0.001	1.021	0.001		0.001	0.451	0.001	0.001	0.001	0.001	0.001	0.001	0.001	0.001	0.001	0.001	0.001	0.001	0.001
0.88_409.1827m/z	HMDB29772	Corchoionol C 9-glucoside	Fatty Acyls	positive	M+Na	C19H30O8	43.9	32.7	-1.56899			88.8869	100 - 21.2 - 3.78 - 0.484	http://nonlinear.com/redirect/outbound?p=hmdb&param=HMDB29772				15.941	27.481	25.401	20.431	29.231	8.741	24.121	20.131	26.831	30.151	43.801	29.621	26.211	49.131	26.811	35.691		26.781	17.791	14.741	4.931	13.881	33.691	9.461	1.181	29.251	18.011	10.931	10.671	16.281	25.471	9.651
3.35_279.1694m/z	HMDB41889	Etamiphylline	Imidazopyrimidines	positive	M+	C13H21N5O2	37.1	0	1.50948			87.1286	100 - 16.2 - 1.64 - 0.125	http://nonlinear.com/redirect/outbound?p=hmdb&param=HMDB41889				4.101	15.911	5.191	0.401	7.941	1.491	0.841	0.001	19.631	11.481	4.071	0.261	7.891	0.591	0.721	0.001		0.001	0.001	4.941	0.001	0.371	0.321	2.301	0.001	0.001	0.001	0.981	0.001	0.781	0.001	0.001
4.85_248.0565m/z	HMDB01555	Pyridoxamine 5'-phosphate	Pyridines and derivatives	positive	M+	C8H13N2O5P	37.2	0	3.32942			89.8588	100 - 9.72 - 1.45 - 0.11	http://nonlinear.com/redirect/outbound?p=hmdb&param=HMDB01555	C00647	Vitamin B6 metabolism	Vitamin B6 metabolism	1.141	5.961	4.091	9.921	2.341	0.001	11.381	1.951	9.471	12.161	8.681	24.451	6.161	15.431	25.161	12.001		4.581	2.461	2.381	1.491	0.001	6.421	3.761	1.051	4.391	1.841	1.991	6.161	4.401	0.001	1.751
0.88_265.1219m/z	HMDB33832	Cinnamyl cinnamate	Cinnamic acids and derivatives	positive	M+H	C18H16O2	27.6	0	-1.67699			40.083	100 - 19.7 - 2.25 - 0.189	http://nonlinear.com/redirect/outbound?p=hmdb&param=HMDB33832				1.841	1.141	0.641	0.001	0.001	0.161	0.551	0.861	0.001	0.391	0.001	0.121	0.861	0.001	0.021	0.201		0.381	0.521	7.171	1.371	0.361	2.251	1.161	0.241	0.041	3.561	1.831	4.621	0.001	0.961	2.871
4.72_515.4812m/z	HMDB31396	Reticulatamone	Fatty Acyls	positive	M+H-H2O	C35H64O3	33.1	0	-1.90625			67.6317	100 - 38.7 - 7.9 - 1.13 - 0.125	http://nonlinear.com/redirect/outbound?p=hmdb&param=HMDB31396				73.131	59.621	38.911	57.511	60.711	13.611	61.451	91.091	71.341	28.521	25.441	49.521	67.721	42.571	36.361	79.561		98.401	117.331	90.061	61.241	148.671	35.281	132.351	50.891	58.701	46.851	123.761	90.841	80.741	46.531	116.511
3.55_356.2940m/z	HMDB32033	2,4,12-Octadecatrienoic acid isobutylamide	Fatty Acyls	positive	M+Na	C22H39NO	34.5	0	4.71701			78.1072	100 - 24.6 - 3.11 - 0.269	http://nonlinear.com/redirect/outbound?p=hmdb&param=HMDB32033				8.531	6.331	0.001	0.911	5.781	0.001	0.001	0.001	4.911	5.891	0.001	0.001	11.461	0.001	0.001	0.581		0.001	0.001	0.001	0.001	0.001	0.001	0.771	0.001	0.001	0.001	0.001	0.001	0.001	0.001	0.001
5.06_469.2019m/z	HMDB00585	Glucosylgalactosyl hydroxylysine	Fatty Acyls	positive	M+H-H2O	C18H34N2O13	35.4	0	-1.75249			79.0079	100 - 21.1 - 4.79 - 0.697	http://nonlinear.com/redirect/outbound?p=hmdb&param=HMDB00585				30.681	15.051	6.261	4.641	0.001	25.651	22.021	14.361	5.971	0.001	0.611	10.991	7.031	0.001	12.981	0.001		0.001	8.981	0.001	0.001	6.851	0.001	0.001	0.001	0.471	0.001	0.001	6.381	13.591	0.001	0.001
3.38_720.5505m/z	HMDB10566	PE-NMe2(16:0/16:0)	Glycerophospholipids	positive	M+H	C39H78NO8P	31.7	0	-4.5947			63.6757	100 - 43.7 - 11 - 2.02 - 0.297	http://nonlinear.com/redirect/outbound?p=hmdb&param=HMDB10566				4.371	4.581	0.001	0.001	6.761	0.001	0.001	0.001	3.671	4.841	0.001	0.001	4.101	0.001	0.001	0.001		0.001	0.001	0.001	0.001	0.001	0.001	0.001	0.001	0.001	0.001	0.001	0.001	0.001	0.001	0.001
4.32_265.0550m/z	HMDB59600	5-phosphonooxy-L-lysine	Carboxylic acids and derivatives	positive	M+Na	C6H15N2O6P	37.4	0	-4.14353			91.6522	100 - 7.62 - 1.49	http://nonlinear.com/redirect/outbound?p=hmdb&param=HMDB59600	C03366	Lysine degradation		23.091	17.581	18.261	21.031	17.221	22.401	15.711	17.231	19.221	22.841	17.291	23.121	16.911	17.801	18.321	18.501		15.481	10.931	18.191	11.091	17.681	11.321	12.091	13.851	11.561	4.771	14.181	12.411	17.011	14.591	11.191
3.50_407.2507m/z	HMDB11678	Geranylgeranylcysteine	Prenol lipids	positive	M+	C23H37NO3S	33.6	0	4.3068			73.0196	100 - 26.6 - 8.53 - 1.61 - 0.231	http://nonlinear.com/redirect/outbound?p=hmdb&param=HMDB11678				5.681	0.951	0.001	0.001	2.021	1.161	1.501	0.001	0.981	1.671	0.001	0.001	1.011	0.001	0.001	0.001		0.001	0.001	0.001	0.001	0.001	0.001	0.001	0.001	0.001	0.001	0.001	0.001	0.001	0.001	0.001
3.56_528.3048m/z	HMDB11513	LysoPE(20:2(11Z,14Z)/0:0)	Glycerophospholipids	positive	M+Na	C25H48NO7P	34.3	0	-2.50634			74.4949	100 - 28.2 - 5.27 - 0.74	http://nonlinear.com/redirect/outbound?p=hmdb&param=HMDB11513				0.001	0.001	0.001	0.001	0.001	0.001	0.001	0.001	0.001	0.001	0.001	0.001	0.001	0.001	0.001	0.001		0.001	0.001	27.671	0.001	0.771	0.001	13.971	2.011	3.331	0.001	0.001	0.001	0.001	0.001	4.191
3.26_798.5438m/z	HMDB09309	PE(20:2(11Z,14Z)/22:6(4Z,7Z,10Z,13Z,16Z,19Z))	Glycerophospholipids	positive	M+H-H2O	C47H78NO8P	32.4	0	0.677281			63.0419	100 - 52.4 - 15.1 - 3.12 - 0.51	http://nonlinear.com/redirect/outbound?p=hmdb&param=HMDB09309	C00350	Glycerophospholipid metabolism	Phosphatidylcholine Biosynthesis PC	15.041	5.961	0.001	0.001	5.731	0.481	0.571	0.001	8.931	8.591	0.001	0.001	5.881	0.211	0.001	0.001		0.001	0.001	0.001	0.001	0.341	0.001	0.001	0.351	0.001	0.001	0.001	0.001	0.001	0.001	0.001
3.49_468.2740m/z	HMDB10359	17-Hydroxyandrostane-3-glucuronide	Steroids and steroid derivatives	positive	M+	C25H40O8	33.9	0	4.5685			74.6591	100 - 27.8 - 5.36 - 0.775	http://nonlinear.com/redirect/outbound?p=hmdb&param=HMDB10359				4.591	1.451	0.001	0.001	4.341	2.841	1.311	1.081	0.001	0.001	0.001	0.001	1.551	0.001	0.151	1.001		0.841	0.001	0.001	0.831	0.001	0.121	0.561	0.561	0.001	0.001	0.001	0.001	0.421	0.001	0.001
3.62_465.3166m/z	HMDB59931	2,3-Diacetoxypropyl stearate	Glycerolipids	positive	M+Na	C25H46O6	33.9	0	-4.7122			74.9582	100 - 27.8 - 4.95 - 0.661	http://nonlinear.com/redirect/outbound?p=hmdb&param=HMDB59931				3.231	0.971	0.001	1.571	1.361	0.001	0.871	0.071	1.851	0.361	1.321	0.001	0.001	0.001	1.731	0.001		0.001	0.421	0.001	0.001	0.001	0.001	0.001	0.001	0.001	0.001	0.851	0.331	0.001	0.001	1.031
4.29_954.7041m/z	HMDB12237	Inositol-P-ceramide	Sphingolipids	positive	M+H	C50H100NO13P	30.3	0	3.7686			55.7361	100 - 56.1 - 18.1 - 4.28 - 0.813 - 0.131	http://nonlinear.com/redirect/outbound?p=hmdb&param=HMDB12237				8.041	13.381	9.111	11.621	3.411	8.351	12.781	8.061	5.661	4.311	9.841	12.841	12.831	2.451	6.301	5.631		7.011	8.151	11.261	8.851	4.571	4.151	9.471	5.061	5.431	3.541	2.221	0.001	9.251	5.871	1.661
4.73_516.2565m/z	HMDB38029	Eriojaposide B	Fatty Acyls	positive	M+	C25H40O11	38.3	0	-0.216473			91.689	100 - 27.9 - 6.01 - 0.953 - 0.128	http://nonlinear.com/redirect/outbound?p=hmdb&param=HMDB38029				5.931	12.341	6.261	4.851	4.461	7.671	3.091	12.541	10.881	0.001	8.501	7.851	5.201	10.761	16.701	10.831		12.381	4.141	7.581	9.931	23.181	6.141	14.851	5.861	10.431	32.401	12.231	8.381	16.511	13.021	3.401
3.56_555.2693n	HMDB01045	Enkephalin L	Carboxylic acids and derivatives	positive	M+, M+H	C28H37N5O7	37.9	0	-0.0646044			89.6029	100 - 32.8 - 6.65 - 1.01 - 0.123	http://nonlinear.com/redirect/outbound?p=hmdb&param=HMDB01045	C16041			80.751	53.651	10.801	4.311	68.281	4.621	11.861	2.661	88.111	66.941	4.031	2.241	94.391	4.561	5.301	1.051		5.091	6.151	2.351	15.361	1.281	8.751	9.581	7.131	6.281	9.091	1.741	2.741	2.711	3.521	7.941
3.38_754.5385m/z	HMDB07872	PC(14:0/18:1(11Z))	Glycerophospholipids	positive	M+Na	C40H78NO8P	35.4	0	3.7698			81.3163	100 - 44.8 - 11.5 - 2.13 - 0.319	http://nonlinear.com/redirect/outbound?p=hmdb&param=HMDB07872	C00157	Glycerophospholipid metabolism, Choline metabolism in cancer		1.011	1.211	0.001	0.001	2.401	11.761	9.241	3.321	1.191	0.001	0.001	0.991	8.081	0.001	0.001	1.211		0.001	0.001	0.001	0.001	0.001	1.241	1.351	1.811	0.001	0.001	2.311	0.001	0.001	0.001	2.271
4.05_765.5119m/z	HMDB30448	Narasin	Prenol lipids	positive	M+H	C43H72O11	31.3	0	-3.65085			60.8252	100 - 47.8 - 13.4 - 2.78 - 0.464	http://nonlinear.com/redirect/outbound?p=hmdb&param=HMDB30448				3.041	7.961	6.341	4.691	5.411	5.581	8.181	5.931	7.671	4.471	7.751	7.661	3.781	11.081	6.741	6.121		4.551	8.121	3.811	7.311	6.541	1.691	5.461	4.741	4.431	2.941	4.321	7.011	3.531	3.691	4.601
3.43_313.0040m/z	HMDB01933	Furosemide	Benzene and substituted derivatives	positive	M+H-H2O	C12H11ClN2O5S	32.1	0	-1.38227			61.9464	100 - 14.8 - 38.5 - 5.57 - 2.22 - 0.277	http://nonlinear.com/redirect/outbound?p=hmdb&param=HMDB01933	C07017			4.231	8.521	3.761	0.001	4.241	2.091	0.541	0.001	11.751	7.311	19.251	0.001	6.171	10.241	2.731	0.501		9.611	1.501	2.691	0.001	0.811	2.491	0.001	0.001	5.121	1.521	0.001	3.531	1.611	1.721	0.831
3.64_540.2493m/z	HMDB11518	LysoPE(20:4(8Z,11Z,14Z,17Z)/0:0)	Glycerophospholipids	positive	M+K	C25H44NO7P	35.5	0	1.1538			78.9976	100 - 28.2 - 5.26 - 0.737	http://nonlinear.com/redirect/outbound?p=hmdb&param=HMDB11518				30.721	18.891	0.001	0.001	8.551	5.801	8.031	3.431	9.771	5.231	9.221	0.001	2.871	15.701	9.191	2.411		7.341	11.291	2.111	0.001	11.941	4.021	0.001	0.001	3.441	3.341	0.811	0.001	10.911	9.011	0.001
4.16_477.1687m/z	HMDB36597	1-Hydroxy-3,6,7-trimethoxy-2,8-diprenylxanthone	Benzopyrans	positive	M+K	C26H30O6	35.8	0	2.95901			82.3673	100 - 28.7 - 5.2 - 0.705	http://nonlinear.com/redirect/outbound?p=hmdb&param=HMDB36597				2.041	1.151	0.001	0.001	20.871	20.011	19.781	12.381	1.401	0.511	0.001	0.261	13.631	23.241	17.481	17.501		4.101	4.321	4.751	0.881	39.581	39.361	32.991	34.481	0.691	3.211	1.551	0.561	36.811	38.661	41.881
4.59_221.0946m/z	HMDB32050	alpha-Terpineol formate	Prenol lipids	positive	M+K	C11H18O2	44.2	36.1	3.91533			89.6114	100 - 12.2 - 1.09	http://nonlinear.com/redirect/outbound?p=hmdb&param=HMDB32050				234.311	318.701	406.921	387.231	356.101	242.791	390.541	447.231	294.581	282.771	390.011	326.111	233.851	577.241	433.441	430.741		297.741	317.411	258.111	277.871	323.661	332.061	292.491	310.101	357.161	350.041	273.091	263.351	379.791	349.541	308.791
4.29_287.9951m/z	HMDB02062	Norepinephrine sulfate	Organic sulfuric acids and derivatives	positive	M+K	C8H11NO6S	36	0	4.82054			85.5072	100 - 10.2 - 6.22 - 0.561 - 0.107	http://nonlinear.com/redirect/outbound?p=hmdb&param=HMDB02062				116.631	146.441	136.091	154.441	147.791	109.891	131.291	167.091	151.041	129.771	160.891	154.371	121.401	137.521	143.511	151.701		160.001	167.701	164.261	172.771	142.371	155.891	140.091	135.491	132.341	138.361	161.081	132.961	119.221	166.541	160.661
4.36_501.0399m/z	HMDB15623	Rimonabant	Azoles	positive	M+K	C22H21Cl3N4O	26	0	-2.97322			33.6865	100 - 25.5 - 99.2 - 24.8 - 33.9 - 8.11 - 4.31 - 0.926 - 0.115	http://nonlinear.com/redirect/outbound?p=hmdb&param=HMDB15623	C14319			20.191	12.211	13.261	13.801	10.461	12.711	13.261	9.781	9.111	4.661	11.191	10.511	5.481	9.751	7.331	15.871		12.471	15.611	6.981	17.771	31.641	11.011	20.981	8.601	10.401	9.931	18.111	4.661	16.551	18.741	15.381
3.50_746.6030m/z	HMDB07995	PC(16:0/P-18:0)	Glycerophospholipids	positive	M+H	C42H84NO7P	31.5	0	-3.72118			61.763	100 - 47 - 12.2 - 2.29 - 0.342	http://nonlinear.com/redirect/outbound?p=hmdb&param=HMDB07995	C00157	Glycerophospholipid metabolism, Choline metabolism in cancer		3.321	2.031	2.291	2.271	3.331	3.031	0.201	3.531	1.321	9.801	2.471	5.771	0.401	0.051	0.001	1.971		0.001	6.221	0.021	0.061	2.341	5.871	3.461	4.081	0.001	0.951	2.171	0.001	0.461	0.001	2.981
5.01_291.1290m/z	HMDB00052	Argininosuccinic acid	Carboxylic acids and derivatives	positive	M+H	C10H18N4O6	37	0	-3.23581			88.6827	100 - 12.7 - 1.98 - 0.183	http://nonlinear.com/redirect/outbound?p=hmdb&param=HMDB00052	C03406	Arginine biosynthesis, Alanine, aspartate and glutamate metabolism	Aspartate Metabolism	428.411	424.711	482.871	484.331	297.191	265.891	323.841	344.591	501.201	513.441	615.321	520.971	431.651	422.461	422.661	347.531		428.771	376.071	261.821	539.971	320.961	316.271	416.571	461.491	496.931	625.831	658.911	645.061	453.971	418.981	626.101
3.70_556.2169m/z	HMDB35036	Glaucarubolone 15-O-beta-D-glucopyranoside	Prenol lipids	positive	M+	C26H36O13	34.7	0	3.24424			77.2692	100 - 29 - 6.73 - 1.14 - 0.165	http://nonlinear.com/redirect/outbound?p=hmdb&param=HMDB35036				14.601	21.691	7.551	0.001	9.551	11.231	0.001	0.001	35.681	21.121	7.351	1.581	9.871	5.551	0.001	0.431		0.301	0.001	2.631	4.831	1.851	7.291	4.581	1.081	5.371	2.031	1.241	6.421	0.001	1.461	4.571
5.01_136.0610m/z	HMDB29389	(+)-threo-2-Amino-3,4-dihydroxybutanoic acid	Carboxylic acids and derivatives	positive	M+H	C4H9NO4	38	0	4.04667			94.8807	100 - 4.95 - 0.92	http://nonlinear.com/redirect/outbound?p=hmdb&param=HMDB29389				102.511	84.451	120.591	100.661	176.061	225.201	203.491	184.551	84.761	83.451	98.311	76.651	142.601	171.741	210.361	178.321		84.871	69.541	80.631	83.871	124.371	98.891	140.551	164.721	93.151	91.231	111.741	92.241	168.121	137.811	197.311
3.91_404.0162m/z	HMDB15206	Fludarabine	Purine nucleotides	positive	M+K	C10H13FN5O7P	36.9	0	-1.60576			86.5767	100 - 13.1 - 2.23 - 0.217	http://nonlinear.com/redirect/outbound?p=hmdb&param=HMDB15206				1.471	3.791	0.671	1.751	2.701	1.281	1.821	1.781	4.211	2.291	6.071	3.391	2.201	2.051	2.021	1.601		2.561	1.901	2.721	0.511	3.731	3.561	1.511	0.291	1.401	3.491	5.151	0.871	0.671	0.901	1.151
4.89_899.5400m/z	HMDB41466	Melilotoside C	Prenol lipids	positive	M+H	C47H78O16	30.5	0	4.14478			57.5	100 - 52.3 - 16.7 - 3.97 - 0.768 - 0.127	http://nonlinear.com/redirect/outbound?p=hmdb&param=HMDB41466				3.781	3.001	2.651	2.531	4.581	2.341	0.001	5.231	0.001	12.881	9.111	4.601	1.521	5.931	13.881	10.111		8.141	9.881	0.001	4.101	5.791	3.951	12.151	7.051	5.511	9.491	8.191	20.011	0.001	4.321	7.051
0.85_323.1844m/z	HMDB32702	Zeranol	Macrolides and analogues	positive	M+H	C18H26O5	37.6	0	-2.82607			91.3359	100 - 20 - 2.91 - 0.317	http://nonlinear.com/redirect/outbound?p=hmdb&param=HMDB32702	C14752			13.941	20.141	21.111	16.691	2.031	20.811	30.231	39.661	3.871	19.101	2.641	2.421	0.001	22.551	2.921	28.021		9.991	10.781	12.721	13.601	15.551	15.981	15.071	10.511	7.951	15.721	20.861	0.061	11.541	18.441	12.241
4.05_687.5911m/z	HMDB07094	DG(15:0/24:1(15Z)/0:0)	Glycerolipids	positive	M+Na	C42H80O5	32.4	0	2.00996			64.4533	100 - 46.5 - 11.6 - 2.04 - 0.283	http://nonlinear.com/redirect/outbound?p=hmdb&param=HMDB07094			De Novo Triacylglycerol Biosynthesis TG	20.241	14.661	27.491	28.631	26.051	23.261	27.541	31.961	27.071	24.571	25.071	32.501	29.641	34.971	26.651	24.061		21.231	28.141	37.891	29.041	28.371	30.041	29.241	22.551	21.571	28.261	24.091	33.921	28.421	21.201	28.151
3.44_275.1047m/z	HMDB01894	Aspartame	Carboxylic acids and derivatives	negative	M-H2O-H	C14H18N2O5	52.8	82.8	3.46471			85.1256	100 - 16.3 - 2.27 - 0.226	http://nonlinear.com/redirect/outbound?p=hmdb&param=HMDB01894	C11045			5.781	5.141	3.801	4.021	8.381	6.951	7.501	6.101	4.101	2.691	4.251	4.151	7.361	5.141	8.721	5.491		0.001	0.001	0.001	0.001	0.001	0.001	0.001	0.001	0.001	0.001	0.001	0.001	0.001	0.001	0.001
2.06_360.1763m/z	HMDB32529	Thaumatin b, recombinant	Benzene and substituted derivatives	negative	M-H2O-H	C19H29N3O3S	35.6	0	2.99928			81.6411	100 - 22.9 - 7.64 - 1.31 - 0.179	http://nonlinear.com/redirect/outbound?p=hmdb&param=HMDB32529				113.231	117.151	114.541	154.561	140.981	109.261	144.251	138.431	124.631	85.771	117.231	101.021	122.401	154.521	113.261	101.281		0.001	0.001	0.001	0.001	0.001	0.001	0.001	0.001	0.001	0.111	0.001	0.001	0.001	0.001	0.001
3.97_261.0716m/z	HMDB11164	L-beta-aspartyl-L-glutamic acid	Peptidomimetics	negative	M-H	C9H14N2O7	37.3	0	-4.74721			91.9637	100 - 10.9 - 1.98 - 0.172	http://nonlinear.com/redirect/outbound?p=hmdb&param=HMDB11164				306.881	275.451	195.381	228.141	248.251	447.961	244.701	253.671	77.461	260.581	137.461	132.581	112.361	80.551	123.741	227.531		0.001	0.001	0.001	0.001	0.001	0.001	0.001	0.001	0.001	0.001	0.001	0.001	0.001	0.821	0.001
3.51_305.0803m/z	HMDB31870	gamma-Glutamyl-S-(1-propenyl)cysteine sulfoxide	Carboxylic acids and derivatives	negative	M-H	C11H18N2O6S	37.3	0	-3.10338			89.9683	100 - 13.9 - 6.64 - 0.796 - 0.131	http://nonlinear.com/redirect/outbound?p=hmdb&param=HMDB31870				235.051	250.981	399.121	284.811	339.141	344.811	467.231	397.251	285.001	327.911	364.171	327.861	351.041	489.751	503.361	401.241		72.061	56.391	59.081	48.041	45.331	70.641	42.241	40.341	61.261	61.021	49.491	63.431	63.731	51.851	40.131
5.17_239.0153m/z	HMDB15606	Lofexidine	Benzene and substituted derivatives	negative	M-H2O-H	C11H12Cl2N2O	29.8	0	1.68255			51.1251	100 - 12.8 - 64.9 - 8.24 - 10.8 - 1.34	http://nonlinear.com/redirect/outbound?p=hmdb&param=HMDB15606				71.171	66.951	41.281	55.281	101.131	59.681	57.651	102.261	75.751	56.281	32.781	40.401	108.471	58.311	36.021	56.981		0.001	0.001	0.001	0.001	0.001	0.901	0.001	0.001	0.001	0.001	0.001	0.001	0.001	0.001	0.001
2.77_325.3477m/z	HMDB14770	Docosanol	Fatty Acyls	negative	M-H	C22H46O	35.6	0	0.398074			78.3291	100 - 24.4 - 3.04 - 0.261	http://nonlinear.com/redirect/outbound?p=hmdb&param=HMDB14770				20.841	13.941	9.691	9.031	19.231	4.721	5.551	8.321	23.981	9.661	7.221	8.871	14.651	8.351	7.271	5.631		0.001	0.001	0.211	0.071	0.001	0.001	0.001	0.061	0.001	0.211	0.001	0.001	0.001	0.001	0.001
4.76_393.0935m/z	HMDB14391	Ziprasidone	Diazinanes	negative	M-H2O-H	C21H21ClN4OS	30.7	0	-2.75684			56.5958	100 - 25.3 - 39.7 - 9.47 - 2.67 - 0.464	http://nonlinear.com/redirect/outbound?p=hmdb&param=HMDB14391	C07568			0.591	0.001	0.001	0.001	0.001	0.001	0.001	0.001	0.001	0.001	0.001	0.001	0.001	0.001	0.001	0.721		4.181	10.811	21.381	43.471	38.561	12.781	50.351	30.831	17.271	6.311	28.861	13.181	18.031	31.051	19.451
4.75_296.0852m/z	HMDB32367	L-Menthone 1,2-glycerol ketal	Prenol lipids	negative	M-H	C16H15N3OS	35.2	0	-3.67531			80.4062	100 - 19.4 - 6.51 - 0.984 - 0.112	http://nonlinear.com/redirect/outbound?p=hmdb&param=HMDB32367				38.141	27.251	14.791	21.321	22.771	28.091	5.791	12.201	27.581	24.051	14.061	26.361	16.541	5.201	2.861	11.891		0.001	0.001	0.001	0.001	0.621	0.001	0.001	0.001	0.001	0.001	0.001	0.001	0.001	0.741	0.001
5.15_425.2681m/z	HMDB00969	1,25-Dihydroxyvitamin D3-26,23-lactone	Steroids and steroid derivatives	negative	M-H2O-H	C27H40O5	33.8	0	-3.72995			73.5931	100 - 29.9 - 5.33 - 0.704	http://nonlinear.com/redirect/outbound?p=hmdb&param=HMDB00969				105.351	101.271	61.861	87.261	124.671	125.761	72.601	83.201	51.261	84.541	27.311	50.701	66.571	47.141	27.991	54.861		0.001	0.001	0.001	0.001	6.521	0.001	0.001	0.001	0.001	0.001	0.001	0.001	0.001	0.001	0.001
2.68_233.0830m/z	HMDB38551	Methyl 3,4,5-trimethoxycinnamate	Cinnamic acids and derivatives	negative	M-H2O-H	C13H16O5	36.7	0	4.23488			88.6329	100 - 14.4 - 1.99 - 0.188	http://nonlinear.com/redirect/outbound?p=hmdb&param=HMDB38551				0.021	0.321	0.001	0.001	0.001	0.021	0.001	0.261	0.001	0.051	0.001	0.051	0.001	0.271	0.491	0.301		15.481	15.271	17.361	12.841	7.331	20.781	12.131	9.411	11.361	17.711	12.591	10.011	7.621	7.351	9.751
5.00_510.1127m/z	HMDB06865	3-Methyl-1-hydroxybutyl-ThPP	Diazines	negative	M-H	C17H29N4O8P2S+	35.6	0	3.63226			82.0284	100 - 21.3 - 8.32 - 1.41 - 0.239	http://nonlinear.com/redirect/outbound?p=hmdb&param=HMDB06865	C15974	Valine, leucine and isoleucine degradation		33.831	35.811	29.011	25.291	27.311	28.281	28.841	23.451	22.351	34.651	14.541	20.441	19.221	21.401	15.911	15.881		0.491	1.841	0.001	0.001	1.671	0.001	0.001	0.001	0.001	0.001	0.551	0.001	0.001	1.971	0.001
5.01_412.1449m/z	HMDB12575	13E-Tetranor-16-carboxy-LTE4	Carboxylic acids and derivatives	negative	M-H	C19H27NO7S	35.2	0	3.35308			80.0925	100 - 22.3 - 8.33 - 1.45 - 0.236	http://nonlinear.com/redirect/outbound?p=hmdb&param=HMDB12575				54.571	47.071	58.171	39.411	43.011	56.261	49.611	45.711	35.221	58.161	33.531	33.791	26.531	31.741	41.871	38.471		0.001	0.001	0.001	0.001	0.001	0.001	0.001	0.001	0.001	0.001	0.001	0.001	0.001	0.001	0.001
4.34_362.1439m/z	HMDB33965	(R)-Pantothenic acid 4'-O-b-D-glucoside	Fatty Acyls	negative	M-H2O-H	C15H27NO10	35.6	0	-4.64767			83.4338	100 - 17.3 - 3.46 - 0.426	http://nonlinear.com/redirect/outbound?p=hmdb&param=HMDB33965				13.101	24.321	24.421	6.571	23.351	28.311	28.801	30.081	13.101	25.501	21.471	20.191	24.921	35.191	25.221	24.701		0.001	1.761	0.001	0.001	0.491	0.711	1.311	0.001	0.001	1.351	0.741	1.331	0.001	0.001	0.001
3.25_186.0400m/z	HMDB31700	1-(Malonylamino)cyclopropanecarboxylic acid	Carboxylic acids and derivatives	negative	M-H	C7H9NO5	36.5	0	-4.19046			87.5853	100 - 8.23 - 1.32	http://nonlinear.com/redirect/outbound?p=hmdb&param=HMDB31700				4.161	7.941	8.601	7.821	10.601	2.951	7.041	9.611	13.751	8.181	10.711	10.701	12.281	11.291	9.851	7.321		1.321	0.091	0.201	0.001	0.851	0.001	0.231	0.281	0.741	0.401	0.191	0.001	0.001	0.131	0.001
0.84_273.0913m/z	HMDB39096	N-gamma-Glutamyl-S-propylcysteine	Carboxylic acids and derivatives	negative	M-H2O-H	C11H20N2O5S	38.5	0	-0.509645			93.3126	100 - 13.8 - 6.44 - 0.767 - 0.117	http://nonlinear.com/redirect/outbound?p=hmdb&param=HMDB39096				0.921	0.991	1.011	1.461	0.831	1.401	0.761	0.551	1.471	1.781	3.571	3.361	2.521	1.881	2.231	1.801		35.431	39.121	39.201	39.091	28.711	34.531	36.121	43.071	67.151	51.471	58.111	77.561	50.001	46.631	77.251
3.81_231.0609m/z	HMDB38637	Methoxybrassitin	Indoles and derivatives	negative	M-H2O-H	C12H14N2O2S	36	0	4.61437			85.1047	100 - 14.7 - 5.94 - 0.734	http://nonlinear.com/redirect/outbound?p=hmdb&param=HMDB38637				115.671	135.911	117.841	117.241	128.711	194.961	134.741	133.631	65.611	125.331	97.891	90.721	80.771	100.971	112.781	130.141		5.381	5.781	10.841	7.241	11.271	8.121	5.061	11.701	5.311	5.701	7.141	7.301	6.721	7.671	7.091
2.72_247.0623m/z	HMDB29971	Coriandrone E	Benzopyrans	negative	M-H	C13H12O5	36.3	0	4.42349			86.7741	100 - 14.4 - 1.99 - 0.187	http://nonlinear.com/redirect/outbound?p=hmdb&param=HMDB29971				0.531	0.321	0.681	0.331	0.091	0.711	0.151	1.011	0.751	0.961	0.211	0.961	0.501	1.461	0.271	0.681		13.491	9.561	7.621	6.071	6.401	15.781	5.761	7.481	10.371	11.351	6.061	12.821	7.081	5.901	5.951
5.15_335.0739m/z	HMDB60562	Captopril-cysteine disulfide	Carboxylic acids and derivatives	negative	M-H	C12H20N2O5S2	36.2	0	-0.51461			81.5347	100 - 15.7 - 11.2 - 1.56 - 0.451	http://nonlinear.com/redirect/outbound?p=hmdb&param=HMDB60562				320.401	344.931	417.321	319.211	538.741	629.461	589.041	517.311	254.991	339.761	243.921	284.731	473.251	460.021	397.441	466.391		21.081	13.961	56.731	33.521	28.321	51.261	54.611	64.611	17.201	11.601	30.721	16.631	30.091	28.091	72.761
4.47_359.1668m/z	HMDB30071	Albafuran A	2-arylbenzofuran flavonoids	negative	M-H2O-H	C24H26O4	40.8	26.4	4.05752			82.4481	100 - 26.4 - 4.17 - 0.488	http://nonlinear.com/redirect/outbound?p=hmdb&param=HMDB30071	C08732			62.161	61.711	86.921	63.711	78.661	104.671	117.251	98.741	62.151	73.161	86.541	80.731	90.171	98.111	128.891	91.271		14.891	7.051	6.891	4.081	8.221	8.541	9.101	9.061	9.131	11.421	7.751	9.101	14.861	11.641	20.651
2.76_309.1726m/z	HMDB61062	7-hydroxygranisetron	Benzopyrazoles	negative	M-H2O-H	C18H24N4O2	48.1	57.1	1.55473			85.1315	100 - 21.3 - 2.57 - 0.226	http://nonlinear.com/redirect/outbound?p=hmdb&param=HMDB61062				294.611	218.541	171.321	182.461	242.631	196.791	164.971	168.021	264.881	203.011	169.491	180.551	208.481	189.851	156.981	177.931		30.131	26.901	28.851	26.401	30.731	29.651	25.641	26.791	24.641	36.311	19.111	18.861	28.031	33.681	20.801
3.67_245.0768m/z	HMDB11160	L-alpha-Aspartyl-L-hydroxyproline	Carboxylic acids and derivatives	negative	M-H	C9H14N2O6	37.3	0	-4.67835			92.0121	100 - 10.9 - 1.77 - 0.149	http://nonlinear.com/redirect/outbound?p=hmdb&param=HMDB11160				308.861	336.701	496.461	422.721	346.471	444.721	496.201	455.841	328.841	400.711	453.251	423.891	355.261	470.501	489.731	451.251		72.101	62.821	68.641	66.551	44.111	90.101	73.151	63.191	55.481	67.681	59.401	68.721	52.551	44.371	66.311
2.94_295.0330m/z	HMDB01308	5'-Phosphoribosyl-N-formylglycinamide	Glycinamide ribonucleotides	negative	M-H2O-H	C8H15N2O9P	39	0	-2.2965			97.9364	100 - 9.9 - 2.29 - 0.194	http://nonlinear.com/redirect/outbound?p=hmdb&param=HMDB01308	C04376	Purine metabolism		841.761	1003.25	971.421	1183.29	995.651	937.441	1010.83	1065.61	1023.19	962.531	1121.6	1212.6	1007.13	1234.39	1032.31	1114.34		275.841	223.801	156.511	110.141	224.681	285.561	135.541	90.151	207.471	223.331	126.671	156.461	211.061	175.731	129.471
0.85_381.0797m/z	HMDB36492	Borax		negative	M-H	B4H20Na2O17+2	20.4	0	0.393247			2.26611	0.373 - 6.01 - 36.3 - 97.8 - 100 - 4.27 - 3.47	http://nonlinear.com/redirect/outbound?p=hmdb&param=HMDB36492				35.921	39.991	37.361	40.841	42.831	21.591	37.731	37.841	45.941	40.531	48.651	45.971	55.421	45.651	52.341	42.851		10.711	8.771	8.641	7.201	6.531	11.241	9.081	6.901	10.131	10.571	8.271	12.191	9.541	4.801	9.571
2.79_325.1835m/z	HMDB31031	2-Dodecylbenzenesulfonic acid	Benzene and substituted derivatives	negative	M-H	C18H30O3S	57.1	98.1	-2.44653			90.2433	100 - 20.7 - 7.18 - 1.15 - 0.153	http://nonlinear.com/redirect/outbound?p=hmdb&param=HMDB31031				3654.52	3207.21	2914.27	2839.07	3588.86	2747.09	2805.95	2630.63	4039.19	2993.24	2816.8	2856.91	3601.21	3408.08	2854.93	2881.07		1061.86	955.571	956.251	939.701	986.601	1044.01	877.041	906.771	876.051	929.961	804.351	840.641	867.131	1011.96	893.661
2.85_297.1517m/z	HMDB14607	Sodium Tetradecyl Sulfate	Organic sulfuric acids and derivatives	negative	M-H2O-H	C14H29NaO4S	36.4	0	3.50667			86.1629	100 - 16.4 - 6.61 - 0.901 - 0.125	http://nonlinear.com/redirect/outbound?p=hmdb&param=HMDB14607				420.561	389.141	308.161	291.321	378.731	298.561	307.651	284.671	453.661	313.131	319.161	298.241	372.811	384.601	319.781	290.231		144.661	127.101	137.581	127.131	126.201	139.311	119.781	125.401	115.661	116.981	116.391	118.271	113.721	157.151	134.211
0.85_429.0797m/z	HMDB41340	Benzofenap	Benzene and substituted derivatives	negative	M-H	C22H20Cl2N2O3	31	3.83	4.46988			56.1963	100 - 24.9 - 67.5 - 16.3 - 12.5 - 2.78 - 0.386	http://nonlinear.com/redirect/outbound?p=hmdb&param=HMDB41340	C18555			86.201	80.141	80.861	85.591	84.211	56.121	86.321	88.011	98.081	85.191	96.171	85.101	100.591	103.311	92.841	85.741		237.001	189.251	231.421	174.541	172.681	270.081	212.381	198.091	223.251	228.791	206.721	284.681	212.611	168.711	235.011
3.69_480.3088m/z	HMDB10381	LysoPC(15:0)	Glycerophospholipids	negative	M-H	C23H48NO7P	42	20.5	-1.58641			91.3461	100 - 26.1 - 4.7 - 0.635	http://nonlinear.com/redirect/outbound?p=hmdb&param=HMDB10381	C04230	Glycerophospholipid metabolism, Choline metabolism in cancer		1385.68	1481.45	1476.74	1484.35	1721.62	1762.16	1591.81	1852.43	1461.38	1388.06	1110.62	1373.08	1393.11	1481.67	1513.75	1666.19		902.031	842.361	750.741	640.801	766.151	848.791	803.301	778.541	859.441	831.871	821.341	704.391	719.221	569.691	749.841
3.83_191.0178m/z	HMDB33845	(Z)-5-[(5-Methyl-2-thienyl)methylene]-2(5H)-furanone	Thiophenes	negative	M-H	C10H8O2S	36.3	0	3.10805			85.2303	100 - 11.8 - 5.56 - 0.565	http://nonlinear.com/redirect/outbound?p=hmdb&param=HMDB33845				1.251	0.001	1.081	1.111	0.001	0.001	2.031	0.721	0.001	0.321	1.471	1.701	0.001	0.001	0.531	1.381		9.091	46.341	22.661	86.161	10.621	14.851	83.641	57.071	17.741	23.741	51.901	49.411	13.451	14.291	69.281
4.49_217.1054n	HMDB28790	Glutaminyl-Alanine	Carboxylic acids and derivatives	negative	M-H2O-H, M-H	C8H15N3O4	55.7	85.8	-3.91053			97.4418	100 - 10.1 - 1.28	http://nonlinear.com/redirect/outbound?p=hmdb&param=HMDB28790				453.391	862.691	1141.76	1398.45	2186.71	702.611	820.561	3331.7	646.461	867.391	1050.28	973.401	427.211	6540.99	1057.81	2532.04		11733.4	14603.9	18915.5	20147.4	14926.4	16099.7	16505.9	20632.4	13739.3	12854.8	16125.8	18667.7	10834.1	16976.4	17481
4.66_248.0636n	HMDB28749	Aspartyl-Aspartate	Carboxylic acids and derivatives	negative	M-H2O-H, M-H	C8H12N2O7	56.9	93.3	-3.36552			94.9696	100 - 9.79 - 1.87 - 0.152	http://nonlinear.com/redirect/outbound?p=hmdb&param=HMDB28749				234.281	217.791	243.651	196.641	141.261	189.891	177.281	161.891	162.921	213.411	220.861	179.951	134.281	130.801	156.301	155.491		428.101	517.501	787.291	798.121	464.371	495.701	622.101	882.781	477.711	479.821	685.661	746.361	400.031	434.281	733.921
0.85_339.0889m/z	HMDB40724	4'-Hydroxy-5,6,7,8-tetramethoxyflavone	Flavonoids	negative	M-H2O-H	C19H18O7	37.5	0.977	4.15584			91.1898	100 - 21 - 3.54 - 0.434	http://nonlinear.com/redirect/outbound?p=hmdb&param=HMDB40724				0.211	0.521	0.611	0.561	0.231	0.441	0.921	0.381	0.421	0.671	0.691	0.851	1.201	0.741	0.461	0.711		1.951	1.951	2.131	3.351	2.291	2.321	3.101	1.261	2.741	3.331	3.781	3.801	2.291	3.681	3.271
4.86_359.1233m/z	HMDB06045	Dityrosine		negative	M-H	C18H20N2O6	35.8	0	-4.35143			83.8601	100 - 20.7 - 3.26 - 0.38	http://nonlinear.com/redirect/outbound?p=hmdb&param=HMDB06045				39.371	46.241	45.861	41.321	49.441	40.761	49.451	49.621	57.401	33.181	52.671	46.901	52.271	71.201	44.301	48.441		16.261	9.921	22.011	14.611	10.071	26.641	9.031	9.801	12.591	13.871	10.311	10.911	8.711	12.941	11.521
4.55_653.2156m/z	HMDB34473	Citbismine F	Quinolines and derivatives	negative	M-H	C36H34N2O10	33.9	0	2.27385			72.2886	100 - 40.4 - 10 - 1.85 - 0.277	http://nonlinear.com/redirect/outbound?p=hmdb&param=HMDB34473				34.901	29.581	14.311	21.451	25.671	32.101	22.571	21.071	19.811	35.811	20.281	25.861	31.331	14.771	26.651	30.021		0.001	0.001	0.001	0.001	9.151	0.001	0.001	0.001	0.001	0.001	0.001	0.001	4.061	6.441	0.001
2.81_267.0895m/z	HMDB15302	Moclobemide	Benzene and substituted derivatives	negative	M-H	C13H17ClN2O2	32.6	0	-3.87944			67.3565	100 - 15.1 - 33.4 - 4.92 - 0.475	http://nonlinear.com/redirect/outbound?p=hmdb&param=HMDB15302				233.341	249.431	189.481	131.121	227.801	124.241	187.881	119.331	315.351	215.051	201.411	145.531	263.941	250.381	201.431	120.291		34.531	21.081	15.661	8.201	8.841	37.891	9.961	7.041	23.011	26.181	5.821	16.771	14.051	7.461	6.881
4.51_497.0928m/z	HMDB39180	Methyl 4,6-di-O-galloyl-beta-D-glucopyranoside	Tannins	negative	M-H	C21H22O14	35.2	0	-1.67037			78.2455	100 - 23.5 - 5.52 - 0.863 - 0.124	http://nonlinear.com/redirect/outbound?p=hmdb&param=HMDB39180				9.621	10.201	9.331	15.871	16.051	11.781	13.421	5.551	39.951	19.131	8.191	17.261	39.131	2.221	23.161	11.641		0.001	1.171	0.001	0.001	0.001	0.001	0.001	0.001	0.001	0.001	0.001	1.361	0.001	1.351	0.001
5.19_261.0365m/z	HMDB60011	N-acetyl-S-(N-allylthiocarbamoyl)-L-cysteine	Carboxylic acids and derivatives	negative	M-H	C9H14N2O3S2	35.6	0	-3.07888			81.4422	100 - 12.3 - 10.4 - 1.14 - 0.363	http://nonlinear.com/redirect/outbound?p=hmdb&param=HMDB60011				171.051	188.911	266.531	169.291	206.761	246.421	244.031	232.611	127.311	184.831	216.201	164.991	190.171	209.481	194.001	193.161		3.071	15.701	3.851	23.011	9.491	0.001	5.711	10.811	14.001	19.721	20.931	20.281	9.831	13.101	6.741
2.50_318.9963m/z	HMDB14455	Chlorthalidone	Isoindoles and derivatives	negative	M-H2O-H	C14H11ClN2O4S	31.3	0	3.84049			60.7759	100 - 17 - 38.7 - 6.35 - 2.27 - 0.312	http://nonlinear.com/redirect/outbound?p=hmdb&param=HMDB14455				5.731	1.581	2.351	1.391	2.641	2.451	0.941	0.771	4.301	1.351	2.521	1.981	2.041	1.791	2.291	1.551		0.001	0.001	0.001	0.231	0.101	0.001	0.001	0.001	0.001	0.171	0.001	0.001	0.251	0.061	0.161
4.49_315.0802m/z	HMDB15186	Penicillin G	Carboxylic acids and derivatives	negative	M-H2O-H	C16H18N2O4S	36.2	0	-2.20114			83.6962	100 - 19.2 - 7.09 - 1.09 - 0.151	http://nonlinear.com/redirect/outbound?p=hmdb&param=HMDB15186	C05551	Bile secretion		480.121	557.341	442.251	536.641	563.371	464.311	534.991	367.291	727.741	590.061	427.821	568.341	798.831	457.371	553.981	461.091		29.681	11.741	3.391	2.241	69.861	6.901	6.931	1.121	14.501	7.111	1.681	2.901	42.601	96.281	2.501
4.47_195.0504m/z	HMDB00625	Gluconic acid	Organooxygen compounds	negative	M-H	C6H12O7	38.2	0	-3.43253			94.9895	100 - 6.89 - 1.64 - 0.102	http://nonlinear.com/redirect/outbound?p=hmdb&param=HMDB00625	C00257	Pentose phosphate pathway		365.521	348.491	424.141	392.601	405.441	388.811	397.121	357.981	380.191	439.701	404.861	403.291	384.711	377.851	389.901	374.651		281.091	264.001	252.501	236.001	237.391	217.291	197.971	188.231	279.851	297.881	250.471	250.061	278.191	227.451	258.811
5.91_520.4381m/z	HMDB46779	TG(22:0/22:2(13Z,16Z)/22:6(4Z,7Z,10Z,13Z,16Z,19Z))	Glycerolipids	negative	M-2H	C69H118O6	33.6	0	-2.08211			70.7326	100 - 76.2 - 29.9 - 8.01 - 1.65 - 0.278	http://nonlinear.com/redirect/outbound?p=hmdb&param=HMDB46779			De Novo Triacylglycerol Biosynthesis TG	0.431	0.301	71.971	15.581	1.761	8.741	40.171	18.501	2.051	1.611	50.331	8.381	0.251	0.791	12.031	13.071		991.931	1323.59	6382.72	5043.53	183.541	3462.45	6513.17	3290.07	1540.85	2234.2	4673.54	8719.69	940.001	198.601	5738.53
4.99_556.1576m/z	HMDB60391	4,5-Dihydro-4-hydroxy-5-S-glutathionyl-benzo[a]pyrene	Carboxylic acids and derivatives	negative	M-H2O-H	C30H29N3O7S	32.2	0	4.95978			66.6633	100 - 34.9 - 11.9 - 2.69 - 0.487	http://nonlinear.com/redirect/outbound?p=hmdb&param=HMDB60391	C14855			4.511	3.061	7.591	9.921	1.271	7.171	2.691	4.681	0.651	4.711	5.511	5.261	1.241	1.391	2.261	4.341		0.001	0.001	0.001	0.001	0.001	0.001	0.001	0.001	0.001	0.001	0.001	0.001	0.001	0.001	0.001
5.20_632.2039m/z	HMDB00825	3'-Sialyllactose	Organooxygen compounds	negative	M-H	C23H39NO19	36.4	0	-0.700987			82.8594	100 - 26.4 - 7.26 - 1.3 - 0.219	http://nonlinear.com/redirect/outbound?p=hmdb&param=HMDB00825				82.761	80.541	96.701	64.871	72.441	92.431	111.201	96.561	60.741	66.401	110.301	64.861	77.851	82.561	101.051	74.331		202.291	270.871	122.321	380.431	249.511	126.611	207.181	366.031	252.461	265.431	349.751	368.481	243.491	224.211	383.941
5.69_426.0218m/z	HMDB01341	ADP	Purine nucleotides	negative	M-H	C10H15N5O10P2	57.9	97.2	-0.833929			93.5572	100 - 13.2 - 2.86 - 0.301	http://nonlinear.com/redirect/outbound?p=hmdb&param=HMDB01341	C00008	Oxidative phosphorylation, Purine metabolism, Histidine metabolism	Glycerolipid Metabolism, Histidine metabolism	4708.18	4803.19	6857.19	4159	4360.39	4868.95	6618.82	5531.22	3556.3	4585.89	6204.33	4353.42	3300.74	3801.89	5179.14	4674.43		32.791	23.801	8.071	27.241	29.291	10.851	34.041	30.351	14.811	26.511	35.871	48.871	22.571	95.501	81.151
3.33_289.0163m/z	HMDB41712	cis-Resveratrol 3-sulfate	Stilbenes	negative	M-H2O-H	C14H12O6S	49	68.5	-4.24498			81.4092	100 - 16.3 - 7 - 0.96 - 0.151	http://nonlinear.com/redirect/outbound?p=hmdb&param=HMDB41712				0.541	3.861	3.951	6.701	1.571	0.601	0.871	3.521	2.931	12.701	16.991	7.261	3.101	4.921	10.411	11.231		32.081	41.031	53.931	78.901	48.271	42.161	61.081	69.801	45.261	43.721	76.061	64.031	48.211	92.481	80.311
3.76_883.5340m/z	HMDB09795	PI(16:0/22:5(4Z,7Z,10Z,13Z,16Z))	Glycerophospholipids	negative	M-H	C47H81O13P	39.8	14.6	-0.216197			84.6024	100 - 52.3 - 16.1 - 3.63 - 0.665 - 0.103	http://nonlinear.com/redirect/outbound?p=hmdb&param=HMDB09795	C00626			3727.43	3074.89	2648.56	1803.92	2923.76	2145.01	2047.31	1866.12	3280.73	2629.85	1816.91	1830.08	2700.04	1496.55	1484.34	1439.03		838.451	871.451	789.581	668.101	986.601	616.181	1011.4	765.811	1036.12	622.451	862.851	404.841	851.381	661.431	908.491
2.81_440.0390m/z	HMDB60643	Tizoxanide glucuronide	Benzazepines	negative	M-H	C16H15N3O10S	36.1	0	-3.49835			84.5422	100 - 19.8 - 8.43 - 1.37 - 0.252	http://nonlinear.com/redirect/outbound?p=hmdb&param=HMDB60643				356.551	77.351	24.681	16.281	205.201	36.881	21.151	16.001	253.091	47.461	21.181	17.241	121.171	19.821	17.681	16.891		5.581	2.401	1.931	0.921	1.351	3.961	1.841	1.291	3.431	4.671	0.701	1.941	2.801	2.861	1.821
4.71_981.3378m/z	HMDB06627	Sialyl Lex tetra	Organooxygen compounds	negative	M-H	C37H62N2O28	38.7	15.3	-3.86893			82.9378	100 - 42.5 - 14.6 - 3.64 - 0.784 - 0.145	http://nonlinear.com/redirect/outbound?p=hmdb&param=HMDB06627				145.871	112.161	37.571	57.101	139.901	273.721	88.781	72.581	13.691	94.361	3.801	8.361	25.411	0.001	14.701	49.271		884.121	1797.5	934.921	2711.92	2934.63	635.871	2124.24	2545.3	1285.8	809.711	1823.82	800.011	1540.8	2658.12	1931.48
3.26_190.0359m/z	HMDB41900	gamma-Carboxyglutamic acid	Carboxylic acids and derivatives	negative	M-H	C6H9NO6	38.3	0	0.97309			92.8248	100 - 7.19 - 1.46	http://nonlinear.com/redirect/outbound?p=hmdb&param=HMDB41900				58.601	41.751	30.311	33.401	73.361	37.961	37.761	44.811	50.551	27.891	22.311	32.601	45.201	27.051	26.831	34.851		16.801	19.531	18.401	20.831	19.751	11.231	15.981	14.701	13.311	13.461	14.431	12.141	13.501	16.541	14.071
4.99_335.0717m/z	HMDB31981	Niazidin		negative	M-H2O-H	C15H18N2O6S	35.1	0	2.90205			78.8841	100 - 18.2 - 7.31 - 1.09 - 0.17	http://nonlinear.com/redirect/outbound?p=hmdb&param=HMDB31981				1.351	3.341	1.221	1.121	4.361	6.221	4.741	1.651	1.301	1.871	1.241	0.531	2.851	2.741	4.031	3.031		0.001	0.001	0.001	0.001	0.001	0.001	0.001	0.001	0.001	0.001	0.001	0.001	0.001	0.001	0.301
4.67_468.1294m/z	HMDB61170	Norfluoxetine glucuronide	Organooxygen compounds	negative	M-H2O-H	C22H24F3NO8	36.3	0	3.76533			86.1219	100 - 24.7 - 4.58 - 0.627	http://nonlinear.com/redirect/outbound?p=hmdb&param=HMDB61170				71.141	93.741	96.451	69.881	42.021	122.071	83.311	38.371	26.961	104.731	79.051	65.521	13.681	28.271	56.881	61.701		152.411	296.671	493.041	836.581	434.191	87.091	378.571	760.421	307.111	252.761	524.731	578.621	296.731	641.591	613.811
3.56_436.2819m/z	HMDB11152	PE(P-16:0e/0:0)	Glycerophospholipids	negative	M-H	C21H44NO6P	36.9	0	-3.28475			88.3548	100 - 23.8 - 3.94 - 0.49	http://nonlinear.com/redirect/outbound?p=hmdb&param=HMDB11152				205.741	192.411	82.581	93.281	207.591	92.481	72.601	86.621	171.181	161.531	53.971	74.791	154.701	52.601	57.271	56.811		21.631	3.981	0.001	1.141	4.601	0.001	0.541	0.001	23.591	4.231	0.591	1.291	1.561	2.731	1.961
4.46_267.0633m/z	HMDB11679	DHAP(6:0)	Organooxygen compounds	negative	M-H	C9H17O7P	37.4	0	-2.2107			89.7367	100 - 10.2 - 1.91 - 0.159	http://nonlinear.com/redirect/outbound?p=hmdb&param=HMDB11679				29.341	34.521	42.811	33.681	45.581	31.041	35.801	49.581	31.021	30.241	30.461	22.841	23.441	48.211	26.021	33.241		10.501	15.311	12.111	20.111	23.371	20.201	14.051	13.381	15.561	15.101	16.991	7.281	13.531	22.711	16.301
2.77_128.0347m/z	HMDB00267	Pyroglutamic acid	Carboxylic acids and derivatives	negative	M-H	C5H7NO3	48.1	0	-4.72366	121.93	-0.467025	94.3204	100 - 5.97 - 0.765	http://nonlinear.com/redirect/outbound?p=hmdb&param=HMDB00267	C01879	Glutathione metabolism		34.181	13.761	10.831	6.911	27.941	8.881	11.341	7.841	37.871	8.871	18.751	15.501	28.281	18.491	12.441	8.211		3.931	4.111	2.621	2.881	3.721	3.011	3.811	1.871	5.261	2.721	5.101	2.521	5.301	2.241	5.651
4.55_233.0767m/z	HMDB38850	Cycasin	Fatty Acyls	negative	M-H2O-H	C8H16N2O7	36.9	0	-4.83554			90.0198	100 - 9.83 - 1.87 - 0.152	http://nonlinear.com/redirect/outbound?p=hmdb&param=HMDB38850	C01418			18.571	13.021	11.591	14.931	14.611	7.151	20.781	15.401	23.801	20.871	11.781	23.101	25.561	22.021	20.861	14.381		1.271	1.251	1.551	1.851	8.981	2.461	2.921	0.001	2.291	3.251	1.631	0.001	5.921	7.521	4.631
4.64_345.0488m/z	HMDB32295		Benzene and substituted derivatives	negative	M-H2O-H	C17H17ClN2O3S	31.1	0	4.9584			61.1547	100 - 20.2 - 39 - 7.59 - 2.41 - 0.373	http://nonlinear.com/redirect/outbound?p=hmdb&param=HMDB32295				15.151	11.001	7.441	9.201	14.641	12.671	10.121	5.961	11.071	10.801	5.851	6.671	11.141	12.151	8.021	7.361		3.901	2.651	1.601	1.191	1.831	3.071	0.211	0.771	1.381	2.741	0.871	2.111	2.781	7.671	0.501
4.71_816.5665m/z	HMDB12315	3-O-Sulfogalactosylceramide (d18:1/20:0)	Sphingolipids	negative	M-H2O-H	C44H85NO11S	31.4	0	0.0399374			56.8181	100 - 50.2 - 19.1 - 5.34 - 1.2 - 0.223	http://nonlinear.com/redirect/outbound?p=hmdb&param=HMDB12315	C06125	Sphingolipid metabolism		3.911	2.881	0.001	2.721	3.801	4.801	0.601	0.741	0.001	0.581	0.001	0.001	1.961	0.001	0.001	1.611		10.401	13.941	6.061	12.751	12.641	9.291	3.751	7.711	19.791	14.621	8.251	6.591	13.571	7.521	14.661
3.51_435.2496m/z	HMDB07851	LPA(0:0/18:1(9Z))	Glycerophospholipids	negative	M-H	C21H41O7P	35.1	0	-4.95045			80.9869	100 - 23.5 - 4.07 - 0.524	http://nonlinear.com/redirect/outbound?p=hmdb&param=HMDB07851	C00416	Glycerolipid metabolism, Glycerophospholipid metabolism, Choline metabolism in cancer		51.651	55.501	39.031	25.661	82.321	66.811	42.831	61.691	59.471	56.791	22.291	18.941	65.641	40.031	31.041	38.301		11.541	8.111	11.321	1.401	12.051	15.831	12.361	6.791	10.711	5.821	7.431	0.661	7.181	0.951	3.411
0.91_485.2772m/z	HMDB13021	Neuromedin N (1-4)	Fatty Acyls	negative	M-H2O-H	C26H40N4O6	35.8	0	0.467679			79.531	100 - 30.3 - 5.66 - 0.789	http://nonlinear.com/redirect/outbound?p=hmdb&param=HMDB13021				27.101	33.021	57.251	48.911	32.951	36.261	45.621	27.161	64.041	62.981	95.551	51.221	57.311	37.691	38.311	53.611		17.331	11.281	20.871	22.611	11.621	16.641	17.831	26.181	13.481	13.991	24.531	21.711	10.481	12.021	14.741
4.75_274.2542m/z	HMDB61155	Monohydroxyperhexiline	Organooxygen compounds	negative	M-H2O-H	C19H35NO	36	0	0.618924			80.7018	100 - 21.4 - 2.37 - 0.183	http://nonlinear.com/redirect/outbound?p=hmdb&param=HMDB61155				5.121	5.001	2.551	4.601	4.121	3.011	0.001	0.441	5.001	3.321	3.081	7.221	1.471	0.891	1.101	0.791		0.001	0.001	0.001	0.001	0.001	0.001	0.001	0.001	0.001	0.001	0.001	0.001	0.001	0.001	0.001
3.79_967.4932m/z	HMDB38342	Goyasaponin III	Prenol lipids	negative	M-H	C49H76O19	35.7	0	2.51144			81.4735	100 - 54.6 - 18.5 - 4.69 - 0.971 - 0.172	http://nonlinear.com/redirect/outbound?p=hmdb&param=HMDB38342				256.261	149.271	142.221	81.031	160.491	95.881	92.231	95.891	200.241	128.371	73.131	84.751	151.101	50.071	63.971	47.281		11.131	17.341	4.391	7.681	25.981	4.191	13.011	5.321	30.381	6.611	15.191	0.001	11.541	9.311	12.281
4.47_320.0895m/z	HMDB29840	Vulgaxanthin I	Carboxylic acids and derivatives	negative	M-H2O-H	C14H17N3O7	36.6	0	1.97794			85.6128	100 - 16.7 - 2.75 - 0.304	http://nonlinear.com/redirect/outbound?p=hmdb&param=HMDB29840	C08568			7.841	6.061	7.401	5.161	8.401	12.161	10.501	7.671	1.711	5.281	4.491	3.021	2.911	4.621	6.971	6.791		11.411	14.841	16.131	18.291	19.591	19.581	19.491	19.911	12.191	12.671	14.451	14.301	11.991	19.211	22.371
3.44_476.2761m/z	HMDB11507	LysoPE(18:2(9Z,12Z)/0:0)	Glycerophospholipids	negative	M-H	C23H44NO7P	34.9	0	-4.49633			79.6626	100 - 26 - 4.69 - 0.633	http://nonlinear.com/redirect/outbound?p=hmdb&param=HMDB11507				2.341	3.111	2.881	5.341	3.851	7.391	5.061	6.751	2.601	2.691	2.171	6.041	3.651	3.271	2.541	2.451		26.591	27.961	22.181	23.671	12.181	7.221	14.591	8.011	34.651	26.361	31.821	23.531	9.901	7.031	11.111
4.54_261.0717m/z	HMDB30413	Na-L-Glutamyl-L-aspartic acid	Peptidomimetics	negative	M-H	C9H14N2O7	36.8	0	-4.24516			88.7521	100 - 10.9 - 1.98 - 0.172	http://nonlinear.com/redirect/outbound?p=hmdb&param=HMDB30413				35.391	36.721	25.491	29.011	31.611	28.631	29.101	29.181	57.891	54.741	34.161	54.601	53.091	51.331	50.031	55.121		4.751	14.891	4.331	10.171	11.001	4.711	5.901	10.321	9.881	2.161	4.201	0.001	11.131	32.741	6.471
3.51_738.5057m/z	HMDB07943	PC(15:0/18:4(6Z,9Z,12Z,15Z))	Glycerophospholipids	negative	M-H	C41H74NO8P	32.3	0	-3.0144			65.0755	100 - 45.9 - 11.9 - 2.25 - 0.341	http://nonlinear.com/redirect/outbound?p=hmdb&param=HMDB07943	C00157	Glycerophospholipid metabolism, Choline metabolism in cancer	Phosphatidylcholine Biosynthesis PC	20.011	18.701	6.251	7.331	12.351	15.731	4.441	10.471	10.511	4.431	0.001	4.751	10.281	1.001	2.331	8.101		0.001	0.001	0.501	0.781	0.321	0.001	0.601	1.111	0.001	0.001	0.001	0.001	0.001	0.001	1.831
3.94_562.2537m/z	HMDB02580	Taurolithocholic acid 3-sulfate	Steroids and steroid derivatives	negative	M-H	C26H45NO8S2	33.5	0	4.09605			72.4984	100 - 30.9 - 15.3 - 3.67 - 0.909 - 0.167	http://nonlinear.com/redirect/outbound?p=hmdb&param=HMDB02580	C03642	Bile secretion		47.521	62.591	95.001	48.161	69.971	83.521	70.201	54.821	52.771	66.511	43.701	53.011	38.741	64.991	73.601	57.701		270.941	230.051	212.551	229.611	118.701	111.121	100.351	100.101	278.771	232.131	236.871	198.691	122.801	100.351	110.041
3.82_857.5169m/z	HMDB09789	PI(16:0/20:4(5Z,8Z,11Z,14Z))	Glycerophospholipids	negative	M-H	C45H79O13P	35.3	0	-1.92162			78.7457	100 - 50.1 - 14.9 - 3.3 - 0.591	http://nonlinear.com/redirect/outbound?p=hmdb&param=HMDB09789	C00626			594.571	485.911	367.561	235.821	428.291	308.041	288.071	257.791	508.481	391.781	277.521	269.041	409.851	230.201	209.511	202.271		134.821	131.151	102.441	81.721	151.281	86.431	130.261	100.871	175.211	91.831	124.271	36.701	133.731	84.411	141.421
3.59_433.2344m/z	HMDB07852	LPA(0:0/18:2(9Z,12Z))	Glycerophospholipids	negative	M-H	C21H39O7P	35.1	0	-3.81549			80.1561	100 - 23.4 - 4.06 - 0.523	http://nonlinear.com/redirect/outbound?p=hmdb&param=HMDB07852	C00416	Glycerolipid metabolism, Glycerophospholipid metabolism, Choline metabolism in cancer		3.971	10.681	2.871	5.541	5.341	3.301	3.521	9.851	5.941	6.201	0.001	1.861	6.191	4.421	3.981	4.861		0.001	0.001	0.001	0.001	0.001	1.991	1.991	0.731	1.311	0.001	0.001	0.001	0.001	0.091	0.001
0.88_498.9289m/z	HMDB59586	Perfluorooctanesulfonic acid		negative	M-H	C8HF17O3S	37.1	0	-2.61463			88.8113	100 - 9.58 - 5.54 - 0.466	http://nonlinear.com/redirect/outbound?p=hmdb&param=HMDB59586	C18142			2.921	2.081	0.891	5.411	5.151	1.111	1.301	3.151	3.551	1.101	0.951	3.511	1.921	0.891	3.281	4.731		9.101	7.891	8.401	9.091	5.921	9.961	10.041	8.151	4.301	5.691	6.251	11.131	6.081	9.551	6.031
3.82_833.5153m/z	HMDB09784	PI(16:0/18:2(9Z,12Z))	Glycerophospholipids	negative	M-H	C43H79O13P	33.9	0	-3.94376			74.2151	100 - 47.9 - 13.9 - 2.99 - 0.524	http://nonlinear.com/redirect/outbound?p=hmdb&param=HMDB09784	C00626			291.521	220.031	158.791	72.421	165.581	90.251	78.121	82.891	257.291	162.311	146.661	83.861	160.171	69.461	66.561	45.511		18.451	21.641	24.981	6.541	43.351	10.531	38.741	17.281	35.341	5.721	13.371	5.881	27.231	23.741	29.481
0.95_389.0902m/z	HMDB34757	4-Methoxybenzenepropanol 1-(2-sulfoglucoside)	Fatty Acyls	negative	M-H2O-H	C16H24O10S	35.6	0	-2.5113			81.0827	100 - 18.8 - 8.24 - 1.29 - 0.239	http://nonlinear.com/redirect/outbound?p=hmdb&param=HMDB34757				0.001	0.001	0.001	2.681	0.111	0.301	0.551	1.841	0.001	0.001	0.091	0.991	0.001	0.741	0.321	2.541		4.661	2.791	25.221	16.831	3.471	11.361	17.631	17.091	2.021	4.591	5.481	22.441	7.751	1.231	13.961
0.90_769.5005m/z	HMDB10580	PG(16:0/20:4(5Z,8Z,11Z,14Z))	Glycerophospholipids	negative	M-H	C42H75O10P	34.7	0	-2.61409			76.4445	100 - 46.7 - 12.7 - 2.54 - 0.409	http://nonlinear.com/redirect/outbound?p=hmdb&param=HMDB10580				0.001	0.001	0.001	0.001	0.001	0.001	0.001	0.001	0.001	0.001	2.271	0.001	0.001	0.001	0.001	0.001		0.001	6.981	8.471	11.141	3.341	2.451	22.711	17.351	1.411	1.861	16.041	11.881	7.151	0.001	17.561
0.90_411.2405m/z	HMDB03752	LysoPC(10:0)	Glycerophospholipids	negative	M-H	C18H39NO7P+	39	11.9	3.19304			86.9672	100 - 20.5 - 3.44 - 0.419	http://nonlinear.com/redirect/outbound?p=hmdb&param=HMDB03752				24.141	20.311	22.531	20.151	14.651	19.931	14.021	18.001	19.901	22.201	25.121	18.171	15.771	18.981	14.501	13.651		30.261	25.661	44.441	35.071	21.251	36.901	37.121	35.211	29.381	32.851	37.691	52.811	29.251	21.751	44.941
3.78_885.5466m/z	HMDB09793	PI(16:0/22:4(10Z,13Z,16Z,19Z))	Glycerophospholipids	negative	M-H	C47H83O13P	38	16.6	-3.69735			77.6877	100 - 52.3 - 16.1 - 3.64 - 0.665 - 0.103	http://nonlinear.com/redirect/outbound?p=hmdb&param=HMDB09793	C00626			2114.83	1493.47	1034.77	747.671	1369.75	905.051	800.891	778.971	1776.21	1031.91	1022.79	743.411	1267.61	596.331	648.621	665.041		393.621	385.621	511.381	288.561	461.681	253.141	490.681	301.511	517.911	206.861	384.431	172.691	377.351	324.721	422.731
5.07_747.2657m/z	HMDB02067	O-b-D-Gal-(1->3)-O-[O-b-D-Gal-(1->4)-2-(acetylamino)-2-deoxy-b-D-Glc-(1->6)]-2-(acetylamino)-2-deoxy- D-Galactose	Organooxygen compounds	negative	M-H	C28H48N2O21	33.8	0	-2.65777			71.9944	100 - 32.4 - 9.39 - 1.91 - 0.345	http://nonlinear.com/redirect/outbound?p=hmdb&param=HMDB02067				40.081	33.171	36.571	33.631	19.031	44.391	37.581	28.661	7.321	29.291	29.681	35.881	23.311	24.751	35.271	22.461		10.951	2.781	12.151	8.291	6.961	9.151	6.411	9.231	4.161	7.971	15.611	3.871	4.171	0.001	6.851
3.53_409.2342m/z	HMDB07849	LPA(0:0/16:0)	Glycerophospholipids	negative	M-H	C19H39O7P	35.5	0	-4.60418			82.9583	100 - 21.3 - 3.59 - 0.443	http://nonlinear.com/redirect/outbound?p=hmdb&param=HMDB07849	C00416	Glycerophospholipid metabolism, Choline metabolism in cancer		24.851	37.291	27.151	9.751	45.921	38.171	24.221	34.771	28.261	32.991	17.281	7.791	31.081	25.181	22.431	14.501		5.371	8.421	0.781	0.511	7.061	13.071	9.321	6.881	6.151	2.451	0.001	1.611	4.531	0.821	6.111
4.64_404.1666m/z	HMDB15594	Nebivolol	Benzopyrans	negative	M-H	C22H25F2NO4	35.4	0	-3.14518			80.8588	100 - 24.6 - 3.72 - 0.419	http://nonlinear.com/redirect/outbound?p=hmdb&param=HMDB15594				2.171	3.841	9.031	6.301	5.641	5.251	7.171	7.071	7.401	6.081	9.291	6.851	5.161	8.921	12.891	6.061		1.101	1.381	0.001	2.781	0.001	2.511	0.941	2.281	1.411	4.081	2.391	2.361	0.001	1.711	2.781
3.60_500.2769m/z	HMDB11487	LysoPE(0:0/20:4(5Z,8Z,11Z,14Z))	Glycerophospholipids	negative	M-H	C25H44NO7P	35.9	0	-2.66848			82.5297	100 - 28.2 - 5.26 - 0.737	http://nonlinear.com/redirect/outbound?p=hmdb&param=HMDB11487				483.981	285.821	74.981	52.251	232.661	146.561	71.461	90.181	158.121	147.771	46.511	68.921	182.811	74.341	78.171	55.321		50.931	10.951	6.651	2.671	21.241	10.561	3.821	0.001	47.561	20.591	1.331	0.001	14.611	4.611	1.501
6.16_535.0394m/z	HMDB01018	UDP-D-Xylose	Pyrimidine nucleotides	negative	M-H	C14H22N2O16P2	35.4	0	4.1512			81.9982	100 - 16.7 - 4.6 - 0.614	http://nonlinear.com/redirect/outbound?p=hmdb&param=HMDB01018	C00190	Amino sugar and nucleotide sugar metabolism	Amino sugar and nucleotide sugar metabolism	0.351	1.311	0.291	0.221	1.211	0.001	0.001	0.001	0.001	0.631	0.001	0.001	0.001	0.101	0.471	0.301		1.471	0.491	2.231	0.451	2.891	2.061	1.441	0.951	2.111	1.601	1.141	2.261	2.421	2.951	3.351
0.96_216.9805m/z	HMDB59968	3-hydroxybenzoic acid-3-O-sulphate	Organic sulfuric acids and derivatives	negative	M-H	C7H6O6S	56.8	96.1	-3.44777			92.0939	100 - 8.67 - 6.08 - 0.469	http://nonlinear.com/redirect/outbound?p=hmdb&param=HMDB59968				21.581	18.821	26.171	81.091	21.311	36.971	32.191	65.241	17.771	26.781	38.951	44.511	28.391	58.091	39.861	60.111		59.221	69.921	177.791	125.671	87.251	118.601	136.431	159.281	56.051	75.651	136.141	148.301	75.201	59.131	124.721
3.57_506.3235m/z	HMDB11482	LysoPE(0:0/20:1(11Z))	Glycerophospholipids	negative	M-H	C25H50NO7P	36	0	-3.27991			83.9762	100 - 28.2 - 5.28 - 0.741	http://nonlinear.com/redirect/outbound?p=hmdb&param=HMDB11482				160.861	141.811	59.091	50.291	178.861	123.431	68.341	115.481	113.621	127.951	39.551	59.311	147.701	95.051	85.831	98.581		23.421	22.211	1.331	2.381	29.251	12.351	1.931	0.471	17.071	27.871	0.861	0.001	22.661	23.791	0.691
3.97_599.3200m/z	HMDB61696	1-Stearoylglycerophosphoinositol	Glycerophospholipids	negative	M-H	C27H53O12P	37.7	0	-0.328162			88.833	100 - 30.3 - 6.89 - 1.16 - 0.165	http://nonlinear.com/redirect/outbound?p=hmdb&param=HMDB61696				1631.34	1566.42	1662.81	1355.87	1575	1864.09	1744.14	1591.63	1274.54	1469.81	1291.35	1159.67	1389.37	1600.52	1719.48	1667.1		1052.24	1146	1345.6	1203.81	816.961	932.461	1130.56	1072.77	1118.14	1043.45	1562.24	1174.49	753.941	787.961	1240.04
4.72_923.3042m/z	HMDB06692	Disialyllactose	Organooxygen compounds	negative	M-H	C34H56N2O27	31.7	0	4.81299			64.0795	100 - 39.2 - 13 - 3.1 - 0.646 - 0.115	http://nonlinear.com/redirect/outbound?p=hmdb&param=HMDB06692				9.531	16.181	10.331	9.031	8.151	13.701	2.671	7.611	5.041	5.621	0.521	0.001	5.511	4.621	4.931	7.801		0.001	0.001	0.001	0.001	0.001	0.001	0.001	1.971	4.721	0.401	0.581	3.721	0.001	1.671	0.001
0.90_793.4999m/z	HMDB10584	PG(16:0/22:6(4Z,7Z,10Z,13Z,16Z,19Z))	Glycerophospholipids	negative	M-H	C44H75O10P	34.1	4.28	-3.33042			70.1413	100 - 48.8 - 13.7 - 2.82 - 0.466	http://nonlinear.com/redirect/outbound?p=hmdb&param=HMDB10584				0.001	0.001	0.001	0.001	0.001	0.001	0.001	0.001	0.001	0.001	0.001	0.001	0.001	0.001	0.001	0.251		0.051	7.101	9.621	13.841	0.001	2.461	15.501	12.911	0.261	1.411	18.291	3.941	3.931	0.001	12.651
3.78_859.5325m/z	HMDB09787	PI(16:0/20:3(5Z,8Z,11Z))	Glycerophospholipids	negative	M-H	C45H81O13P	36.7	0	-2.01108			85.6691	100 - 50.1 - 15 - 3.3 - 0.591	http://nonlinear.com/redirect/outbound?p=hmdb&param=HMDB09787	C00626			1129.99	864.041	617.221	436.481	719.361	466.491	401.961	386.021	1010.74	645.991	561.821	423.171	627.651	330.361	352.031	315.911		253.371	236.481	222.671	148.271	358.141	198.161	271.521	195.481	301.851	149.861	169.381	81.031	301.281	253.911	263.251
5.46_558.0633m/z	HMDB12278	Phosphoribulosylformimino-AICAR-P	Imidazole ribonucleosides and ribonucleotides	negative	M-H2O-H	C15H25N5O15P2	40.7	23.5	-1.90563			82.4499	100 - 18.9 - 4.78 - 0.678 - 0.1	http://nonlinear.com/redirect/outbound?p=hmdb&param=HMDB12278	C04916	Histidine metabolism		266.401	351.701	249.811	257.461	351.641	425.161	299.831	300.941	176.021	281.631	179.031	184.291	254.181	232.341	238.171	270.821		142.791	138.201	193.831	146.411	210.551	170.531	178.501	169.811	110.881	128.901	148.111	103.391	174.481	240.341	158.221
0.75_389.0739m/z	HMDB36935	Dimethyl 2-galloylgalactarate	Organooxygen compounds	negative	M-H	C15H18O12	37	0	3.50765			89.337	100 - 16.9 - 3.8 - 0.482	http://nonlinear.com/redirect/outbound?p=hmdb&param=HMDB36935				3.151	1.701	0.511	1.461	2.991	2.181	2.181	0.911	0.631	1.531	1.171	0.881	0.701	2.791	1.521	0.461		0.721	0.261	0.071	0.071	0.931	0.001	0.061	0.081	0.481	0.751	0.001	0.001	1.061	0.451	0.001
0.87_283.1905m/z	HMDB37831	xi-8-Hydroxyhexadecanedioic acid	Fatty Acyls	negative	M-H2O-H	C16H30O5	37.1	0	-3.25313			89.3966	100 - 17.8 - 2.53 - 0.262	http://nonlinear.com/redirect/outbound?p=hmdb&param=HMDB37831				2.791	1.311	2.601	2.681	4.541	1.121	1.411	1.921	2.671	2.521	3.911	4.211	4.091	1.411	4.291	3.361		5.281	4.321	5.911	5.251	5.171	6.261	4.231	7.321	5.791	5.511	5.491	8.251	5.071	3.581	6.071
0.84_345.2426m/z	HMDB36803	6-O-Acetylaustroinulin	Prenol lipids	negative	M-H2O-H	C22H36O4	48.1	57	-2.63795			86.6463	100 - 24.4 - 3.66 - 0.41	http://nonlinear.com/redirect/outbound?p=hmdb&param=HMDB36803				5.371	5.811	5.761	9.131	7.881	4.291	4.551	3.061	9.521	6.151	13.761	13.801	13.071	4.691	9.981	3.361		4.531	4.351	2.911	2.861	1.461	3.401	2.691	2.281	5.571	2.251	2.911	5.881	3.221	1.621	2.611
4.75_477.1097m/z	HMDB60326	1-Nitro-5-glutathionyl-6-hydroxy-5,6-dihydronaphthalene	Carboxylic acids and derivatives	negative	M-H2O-H	C20H24N4O9S	54	98.9	2.26681			73.6329	100 - 24.5 - 9.25 - 1.74 - 0.306	http://nonlinear.com/redirect/outbound?p=hmdb&param=HMDB60326	C14806			7.441	4.331	2.771	3.731	7.311	7.541	1.241	3.611	4.661	0.001	0.861	1.991	1.321	0.001	0.001	2.561		0.571	0.001	0.001	1.041	0.001	0.001	0.001	0.001	0.451	0.421	0.001	0.001	0.231	1.051	0.721
0.90_544.2936m/z	HMDB34441	Americine	Carboxylic acids and derivatives	negative	M-H	C31H39N5O4	34.9	0	1.22031			75.7743	100 - 36 - 7.1 - 1 - 0.112	http://nonlinear.com/redirect/outbound?p=hmdb&param=HMDB34441	C09996			23.201	29.641	18.381	19.481	23.151	19.721	20.881	9.781	15.221	24.851	16.261	8.811	21.541	14.981	23.571	18.821		18.681	36.621	30.991	31.951	33.701	38.901	33.701	27.031	23.491	22.481	33.951	33.221	31.511	28.081	32.741
4.61_513.1861m/z	HMDB32761	Nb-trans-Feruloylserotonin glucoside	Indoles and derivatives	negative	M-H	C26H30N2O9	34.3	0	-3.36687			75.5526	100 - 29.5 - 6.06 - 0.931 - 0.118	http://nonlinear.com/redirect/outbound?p=hmdb&param=HMDB32761				25.541	18.091	18.441	12.001	2.301	0.001	15.831	5.911	0.001	13.191	10.451	14.881	8.461	12.021	9.091	9.341		43.911	46.711	21.791	47.501	38.961	41.061	46.491	20.881	44.481	40.251	33.541	21.371	31.381	31.211	37.301
0.84_445.1671m/z	HMDB30901	Eremopetasitenin B2	2-arylbenzofuran flavonoids	negative	M-H2O-H	C24H32O7S	35.8	0	-4.23881			83.7314	100 - 27.4 - 9.57 - 1.9 - 0.319	http://nonlinear.com/redirect/outbound?p=hmdb&param=HMDB30901				2.461	6.881	4.261	6.901	1.451	2.131	6.581	6.651	2.781	7.041	3.941	5.971	3.991	4.321	2.821	5.271		1.921	2.191	1.791	2.481	1.711	1.351	1.521	1.011	3.381	2.491	3.381	1.721	2.551	2.021	2.521
3.59_528.3075m/z	HMDB11523	LysoPE(22:4(7Z,10Z,13Z,16Z)/0:0)	Glycerophospholipids	negative	M-H	C27H48NO7P	34.2	0	-3.89406			75.6894	100 - 30.4 - 5.9 - 0.857 - 0.101	http://nonlinear.com/redirect/outbound?p=hmdb&param=HMDB11523				78.791	37.791	6.971	1.001	29.471	10.181	4.211	3.361	13.681	20.511	0.641	2.171	17.911	7.001	2.211	0.001		5.981	0.001	0.001	0.001	0.001	0.001	0.991	0.001	3.271	1.471	1.351	0.001	0.001	0.001	0.001
6.43_535.0373m/z	HMDB12303	UDP-L-arabinose	Pyrimidine nucleotides	negative	M-H	C14H22N2O16P2	36.3	0	0.314042			81.9982	100 - 16.7 - 4.6 - 0.614	http://nonlinear.com/redirect/outbound?p=hmdb&param=HMDB12303	C00935	Amino sugar and nucleotide sugar metabolism		0.001	0.341	0.001	0.001	0.481	0.001	0.541	0.011	0.021	0.921	0.701	0.001	0.001	0.821	0.001	0.001		0.231	0.321	0.951	1.031	1.621	0.281	0.711	1.611	0.681	1.011	2.581	2.091	2.331	1.371	6.581
4.71_559.4180m/z	HMDB12146	2-Hexaprenyl-3-methyl-5-hydroxy-6-methoxy-1,4-benzoquinol	Prenol lipids	negative	M-H2O-H	C38H58O4	32.1	0	4.07733			65.3731	100 - 41.9 - 9.39 - 1.48 - 0.183	http://nonlinear.com/redirect/outbound?p=hmdb&param=HMDB12146				1.471	0.791	0.001	0.001	1.931	0.841	0.381	1.031	1.141	1.451	0.001	0.001	1.651	0.741	0.001	1.101		6.751	7.921	3.091	2.661	5.661	3.191	0.641	4.141	6.741	7.721	0.001	1.581	5.801	3.361	4.531
4.69_425.1445m/z	HMDB34032	6-(2-Carboxyethyl)-7-hydroxy-2,2-dimethyl-4-chromanone glucoside	Organooxygen compounds	negative	M-H	C20H26O10	35.4	0	-1.84699			79.257	100 - 22.3 - 4.43 - 0.618	http://nonlinear.com/redirect/outbound?p=hmdb&param=HMDB34032				27.951	31.811	27.811	28.201	30.641	43.201	36.211	36.591	16.961	24.011	19.431	23.581	19.661	26.541	26.411	34.351		9.731	22.221	9.541	12.711	19.341	12.121	14.241	19.311	14.971	10.671	12.131	13.411	19.481	20.041	28.641
0.90_367.2185m/z	HMDB14708	Cinnarizine	Benzene and substituted derivatives	negative	M-H	C26H28N2	37.2	6.93	1.44883			80.8358	100 - 29.2 - 4.1 - 0.37	http://nonlinear.com/redirect/outbound?p=hmdb&param=HMDB14708				57.271	55.001	44.701	39.301	34.301	43.651	34.651	29.971	42.991	41.931	49.551	31.531	26.591	43.981	43.831	30.961		57.351	50.241	67.291	44.741	46.141	58.381	57.131	59.721	59.301	44.461	51.361	67.391	47.701	61.481	56.841
4.82_639.2404m/z	HMDB59795	Gluten exorphin B5	Carboxylic acids and derivatives	negative	M-H2O-H	C30H38N6O11	33.5	0	-2.45372			70.6221	100 - 35.5 - 8.38 - 1.48 - 0.217	http://nonlinear.com/redirect/outbound?p=hmdb&param=HMDB59795				1.171	15.701	9.911	17.211	8.281	2.941	32.521	2.671	28.761	21.401	17.001	34.211	12.731	27.841	21.581	14.091		2.681	5.381	1.211	1.081	0.001	4.681	10.021	5.621	2.071	2.431	3.601	12.251	12.171	0.691	2.251
3.65_636.3482m/z	HMDB40704	Allodesmosine	Carboxylic acids and derivatives	negative	M-H2O-H	C30H51N6O10+	35.8	0	-0.9342			80.2421	100 - 35.6 - 8.21 - 1.42 - 0.201	http://nonlinear.com/redirect/outbound?p=hmdb&param=HMDB40704				2.251	2.121	4.791	2.261	3.851	2.521	0.971	5.621	6.741	2.031	0.001	1.761	0.471	4.641	3.771	7.611		2.521	1.551	0.001	0.001	2.381	0.891	0.001	0.781	0.001	0.111	0.141	0.001	1.621	0.371	0.001
5.20_289.0317m/z	HMDB01068	D-Sedoheptulose 7-phosphate	Organooxygen compounds	negative	M-H	C7H15O10P	56.6	97.2	-4.38655			90.9375	100 - 8.12 - 2.34 - 0.172	http://nonlinear.com/redirect/outbound?p=hmdb&param=HMDB01068	C05382	Pentose phosphate pathway		91.741	103.021	142.791	98.311	121.621	168.961	163.661	130.431	56.781	112.031	66.421	73.651	73.581	109.251	134.741	94.761		17.211	58.801	1.861	89.391	48.221	4.651	9.271	77.731	33.951	84.621	42.181	52.491	35.911	37.511	46.591
4.82_465.1308m/z	HMDB37043	Melledonal B	Prenol lipids	negative	M-H	C23H27ClO8	31.6	0	-2.84287			61.5967	100 - 25.5 - 36.7 - 8.81 - 1.6 - 0.219	http://nonlinear.com/redirect/outbound?p=hmdb&param=HMDB37043				24.401	62.691	98.231	85.791	42.601	27.591	95.341	36.181	96.961	108.191	120.591	167.511	100.011	157.301	175.901	139.621		50.291	34.281	53.561	23.731	13.321	78.581	44.641	35.191	44.271	46.291	22.531	55.271	38.581	23.101	35.581
0.84_421.1603m/z	HMDB15618	Sertindole	Pyrroles	negative	M-H2O-H	C24H26ClFN4O	32.2	0	0.613421			61.8742	100 - 27.8 - 35.9 - 9.25 - 1.28 - 0.121	http://nonlinear.com/redirect/outbound?p=hmdb&param=HMDB15618	C07567			0.681	2.711	2.031	3.411	1.121	1.291	1.661	4.891	1.501	3.801	1.371	2.031	1.281	2.761	1.301	2.741		0.651	1.061	0.251	1.281	0.851	0.811	1.151	0.641	1.021	0.711	1.971	1.491	1.561	0.741	0.811
4.67_378.1507m/z	HMDB39505	2-(Arabinosylamino)-3-(glucosylamino)propanenitrile	Organooxygen compounds	negative	M-H	C14H25N3O9	37.7	4.24	-2.97501			87.7969	100 - 16.9 - 3.19 - 0.378	http://nonlinear.com/redirect/outbound?p=hmdb&param=HMDB39505				45.511	42.531	43.811	53.841	40.681	44.371	30.301	38.421	29.351	47.001	44.091	43.681	18.281	58.401	23.141	34.641		133.671	161.991	301.291	255.401	107.601	135.281	190.331	217.551	147.431	156.801	181.121	327.421	85.161	212.871	135.801
5.22_428.0254m/z	HMDB33147	Cloransulam-methyl		negative	M-H	C15H13ClFN5O5S	31.3	0	3.86308			61.0327	100 - 19.2 - 39.3 - 7.26 - 2.5 - 0.379	http://nonlinear.com/redirect/outbound?p=hmdb&param=HMDB33147	C10907			1.091	0.001	0.001	0.531	3.721	1.801	1.831	0.001	21.141	26.541	17.051	26.031	16.211	30.091	31.381	20.411		28.521	40.981	4.111	30.791	49.641	5.001	7.361	20.081	104.471	88.381	74.381	88.281	92.431	82.041	74.781
3.68_498.2628m/z	HMDB11489	LysoPE(0:0/20:5(5Z,8Z,11Z,14Z,17Z))	Glycerophospholipids	negative	M-H	C25H42NO7P	34.8	0	0.305043			74.546	100 - 28.2 - 5.25 - 0.736	http://nonlinear.com/redirect/outbound?p=hmdb&param=HMDB11489				5.271	0.781	2.061	0.001	1.601	1.771	0.001	0.001	0.581	1.281	1.301	1.381	0.321	0.001	0.871	0.001		0.031	0.001	0.001	0.001	0.001	0.771	0.001	0.001	0.401	0.001	0.001	0.001	0.001	0.001	0.001
4.34_441.0805m/z	HMDB41740	Glycitein 4'-O-glucuronide	Flavonoids	negative	M-H2O-H	C22H20O11	34.2	0	-4.92277			76.7298	100 - 24.4 - 5.12 - 0.765	http://nonlinear.com/redirect/outbound?p=hmdb&param=HMDB41740				18.711	16.301	23.011	17.361	26.961	17.661	22.831	15.431	14.631	18.441	21.511	13.371	18.231	14.921	17.961	21.431		8.591	12.271	10.831	14.241	17.671	14.031	13.521	12.701	7.201	12.601	16.661	2.401	14.231	15.911	10.741
0.85_439.2478m/z	HMDB37611	Lucidenic acid A	Prenol lipids	negative	M-H2O-H	C27H38O6	34	0	-2.69454			73.4379	100 - 29.9 - 5.54 - 0.766	http://nonlinear.com/redirect/outbound?p=hmdb&param=HMDB37611				0.001	0.001	0.071	0.001	0.211	0.081	0.581	0.001	0.081	0.121	0.341	0.501	0.251	0.181	0.181	0.101		0.231	0.461	0.651	0.151	0.261	0.731	0.571	0.571	0.651	0.871	0.231	1.421	0.291	0.261	0.521
5.44_664.1168m/z	HMDB01487	NADH	(5'->5')-dinucleotides	negative	M-H	C21H29N7O14P2	35.9	0	-1.02338			80.9732	100 - 26.1 - 6.17 - 1.02 - 0.148	http://nonlinear.com/redirect/outbound?p=hmdb&param=HMDB01487	C00004			3487.11	3731.78	3238.2	2561.91	4026.12	5281.29	3409.94	3316.59	1793.65	3136.22	2102.23	1354.16	2343.65	1625.46	2134.66	2485.24		1347.43	1284.04	2232.1	1994.32	1926.22	1082.76	2373.81	2598.31	1362.65	959.121	2390.49	1611.13	1523.47	2127.08	2432.53
0.90_791.4851m/z	HMDB10599	PG(16:1(9Z)/22:6(4Z,7Z,10Z,13Z,16Z,19Z))	Glycerophospholipids	negative	M-H	C44H73O10P	35.5	4.36	-2.2328			75.7942	100 - 48.8 - 13.7 - 2.82 - 0.465	http://nonlinear.com/redirect/outbound?p=hmdb&param=HMDB10599				0.001	0.001	0.001	0.001	0.001	0.001	0.001	0.001	0.001	0.001	0.001	0.001	0.001	0.001	0.001	0.001		0.001	0.001	1.671	6.231	0.001	0.001	5.241	4.191	0.411	0.001	8.331	0.001	0.001	0.001	4.321
4.67_219.0612m/z	HMDB28762	Aspartyl-Serine	Carboxylic acids and derivatives	negative	M-H	C7H12N2O6	55.9	92.7	-4.99149			92.6158	100 - 8.67 - 1.57 - 0.114	http://nonlinear.com/redirect/outbound?p=hmdb&param=HMDB28762				39.921	35.041	29.441	27.051	26.701	38.241	31.151	26.221	44.771	54.591	46.371	43.151	40.721	43.931	45.421	46.891		33.851	43.081	52.271	57.601	43.651	43.081	34.271	47.601	45.061	49.721	57.511	62.281	47.281	53.641	59.341
0.94_249.1515m/z	HMDB30347	N-(p-Hydroxyphenethyl)actinidine	Phenols	negative	M-H2O-H	C18H22NO+	35.6	0	-2.9686			81.6954	100 - 20.1 - 2.12 - 0.157	http://nonlinear.com/redirect/outbound?p=hmdb&param=HMDB30347	C09984			0.001	0.001	0.001	0.001	0.001	0.231	0.001	0.051	0.001	0.001	0.001	0.001	0.001	0.001	0.471	0.111		0.001	0.001	8.641	1.321	1.541	0.001	6.871	4.571	0.001	0.951	0.291	9.441	0.141	0.001	0.671
4.17_780.4840m/z	HMDB61519	PE(MonoMe(11,3)/DiMe(9,3))	Glycerophospholipids	negative	M-H	C42H72NO10P	31.7	0	2.37638			61.4049	100 - 47 - 12.9 - 2.58 - 0.418	http://nonlinear.com/redirect/outbound?p=hmdb&param=HMDB61519			Phosphatidylcholine Biosynthesis PC	4.031	2.081	0.001	1.321	3.691	1.141	4.081	3.841	2.791	0.001	3.091	0.821	2.231	1.021	3.251	3.431		2.211	0.001	1.981	1.461	0.811	0.611	1.551	1.881	0.001	0.001	0.001	0.001	0.711	0.001	0.001
4.34_180.0656m/z	HMDB35177	2-Acetyl-1,5,6,7-tetrahydro-6-hydroxy-7-(hydroxymethyl)-4H-azepine-4-one	Azepines	negative	M-H2O-H	C9H13NO4	36.8	0	-4.99319			89.5167	100 - 10.4 - 1.31	http://nonlinear.com/redirect/outbound?p=hmdb&param=HMDB35177				198.181	189.851	234.201	227.661	215.671	191.731	201.111	215.041	251.951	218.361	222.021	241.051	215.351	256.371	229.711	215.781		242.611	222.581	273.241	296.041	231.661	280.101	237.551	223.341	219.241	247.091	228.241	223.021	222.951	242.711	232.341
4.76_970.2597m/z	HMDB12470	(2S,6R,10R)-Trimethyl-2E-hendecenoyl-CoA	Fatty Acyls	negative	M-H	C35H56N7O17P3S-4	33	0	0.396249			65.35	100 - 42.5 - 16.8 - 4.56 - 1.05 - 0.2	http://nonlinear.com/redirect/outbound?p=hmdb&param=HMDB12470				0.001	0.001	0.001	0.001	0.001	0.001	0.001	0.001	0.001	0.001	0.001	0.001	0.001	0.001	0.001	0.001		0.001	0.041	0.001	20.591	15.851	0.001	19.281	15.711	0.001	0.001	2.991	0.001	0.601	5.271	0.001
4.90_241.0108m/z	HMDB01586	Glucose 1-phosphate	Organooxygen compounds	negative	M-H2O-H	C6H13O9P	37.7	0	-4.29324			93.5159	100 - 6.98 - 2.06 - 0.132	http://nonlinear.com/redirect/outbound?p=hmdb&param=HMDB01586	C00103	Glycolysis / Gluconeogenesis, Pentose and glucuronate interconversions, Galactose metabolism, Starch and sucrose metabolism, Amino sugar and nucleotide sugar metabolism		109.891	152.741	161.371	162.791	153.871	185.431	220.101	152.631	183.681	229.731	165.111	243.511	287.321	307.711	313.091	286.651		160.291	247.111	249.381	292.311	260.511	290.301	321.891	403.721	209.381	216.021	191.801	286.941	331.361	380.391	345.801
0.90_495.3348m/z	HMDB61702	2-Palmitoylglycerophosphocholine	Glycerophospholipids	negative	M-H	C24H51NO7P+	36.9	3.12	3.59116			85.6521	100 - 27.2 - 4.99 - 0.688	http://nonlinear.com/redirect/outbound?p=hmdb&param=HMDB61702				2.651	1.421	0.001	1.281	0.581	1.141	0.001	4.641	6.531	2.241	0.741	0.711	4.641	1.371	0.711	1.281		4.851	3.511	8.901	2.661	0.001	8.121	6.541	1.931	2.651	1.921	8.551	1.541	0.661	2.301	5.081
2.75_384.9736m/z	HMDB34852	Sulfentrazone	Azoles	negative	M-H	C11H10Cl2F2N4O3S	29.8	0	-2.63628			51.9303	100 - 14.4 - 70 - 9.94 - 14.2 - 1.95 - 0.685	http://nonlinear.com/redirect/outbound?p=hmdb&param=HMDB34852	C11125			0.001	0.001	0.001	0.001	0.001	0.001	0.001	0.001	0.001	0.001	0.001	0.001	0.001	0.001	0.001	0.001		0.001	1.541	0.011	1.601	0.001	0.001	0.071	0.001	0.001	1.691	0.001	0.801	0.001	0.271	0.161
4.99_333.0577m/z	HMDB11649	1-(sn-Glycero-3-phospho)-1D-myo-inositol	Glycerophospholipids	negative	M-H	C9H19O11P	36.8	0	-4.44926			89.1555	100 - 10.4 - 2.75 - 0.247	http://nonlinear.com/redirect/outbound?p=hmdb&param=HMDB11649	C01225			28.181	23.001	21.691	21.321	37.631	58.751	32.621	29.191	17.871	23.141	19.271	19.071	36.801	30.981	23.181	27.341		10.691	10.781	1.401	18.321	34.151	17.531	23.201	32.271	13.521	13.811	18.071	12.911	24.181	43.511	34.781
3.79_911.5622m/z	HMDB09819	PI(18:0/22:5(4Z,7Z,10Z,13Z,16Z))	Glycerophospholipids	negative	M-H	C49H85O13P	31.4	0	-3.65182			61.303	100 - 54.5 - 17.2 - 3.99 - 0.747 - 0.118	http://nonlinear.com/redirect/outbound?p=hmdb&param=HMDB09819	C00626			16.111	2.951	4.311	2.511	3.521	4.401	2.491	1.081	7.901	5.031	3.231	3.341	8.301	0.001	0.461	0.001		0.641	2.171	7.631	1.571	2.561	0.001	1.641	1.551	5.951	0.001	2.971	0.531	0.001	0.001	3.491
5.22_78.9586m/z	HMDB02142	Phosphoric acid	Non-metal oxoanionic compounds	negative	M-H2O-H	H3O4P	35.4	0	-4.1672			81.7585	100 - 0.187 - 0.822	http://nonlinear.com/redirect/outbound?p=hmdb&param=HMDB02142	C00009	Oxidative phosphorylation, Alanine, aspartate and glutamate metabolism		2.241	3.701	4.881	4.651	1.801	5.951	5.311	6.811	2.521	4.721	2.831	2.401	3.961	4.601	5.691	2.921		3.321	8.841	1.241	6.161	6.191	5.251	0.941	11.941	4.271	6.881	9.331	4.031	7.121	3.101	9.341
0.84_354.1486m/z	HMDB00988	S-Adenosylmethioninamine	5'-deoxyribonucleosides	negative	M-H	C14H23N6O3S+	38.3	0.0234	1.6771			93.7259	100 - 18.5 - 6.76 - 1 - 0.131	http://nonlinear.com/redirect/outbound?p=hmdb&param=HMDB00988	C01137	Cysteine and methionine metabolism, Arginine and proline metabolism	Methionine Metabolism, Spermidine and Spermine Biosynthesis	3.611	1.291	0.431	0.951	3.341	0.431	0.431	0.251	5.071	2.111	3.331	1.821	3.581	0.281	1.811	0.371		0.951	0.681	0.891	0.731	1.001	0.891	0.881	1.021	1.311	1.151	0.501	2.271	1.171	1.231	0.811
0.84_298.0715m/z	HMDB41516	Avenanthramide G	Cinnamic acids and derivatives	negative	M-H	C16H13NO5	41.8	14.2	-1.96309			97.2542	100 - 18 - 2.56 - 0.266	http://nonlinear.com/redirect/outbound?p=hmdb&param=HMDB41516				0.791	4.381	5.081	1.661	6.871	11.051	0.931	7.581	4.461	4.351	2.191	1.171	1.501	5.821	7.041	5.291		2.111	1.171	5.461	1.731	5.191	3.091	5.551	4.441	1.491	3.401	3.541	6.271	3.971	2.801	2.221
5.27_845.1691m/z	HMDB35504	Epicatechin-(4beta->6)-epicatechin-(2beta->7,4beta->8)-epicatechin	Flavonoids	negative	M-H2O-H	C45H36O18	30.9	0	-3.73066			58.7485	100 - 49.8 - 15.8 - 3.77 - 0.737 - 0.124	http://nonlinear.com/redirect/outbound?p=hmdb&param=HMDB35504				0.001	0.001	0.001	0.001	3.681	2.741	0.001	0.001	0.001	16.311	0.001	0.001	0.001	0.001	1.401	1.681		0.001	0.001	0.001	0.001	1.171	0.001	0.001	1.621	0.001	1.991	0.001	0.001	0.001	2.001	3.721
3.64_509.3473n	HMDB11511	LysoPE(20:0/0:0)	Glycerophospholipids	positive	M+H, M+K	C25H52NO7P	48.4	63	-1.55995			81.0352	100 - 28.3 - 5.29 - 0.742	http://nonlinear.com/redirect/outbound?p=hmdb&param=HMDB11511				1058.29	1266.01	1649.8	1284.4	1251.51	1078.84	1548.02	1349.88	1092.82	763.134	1201.11	1406.63	1125.02	1066.19	1895.52	1671.26		575.651	583.721	531.911	278.101	523.021	744.511	747.641	739.851	458.081	553.221	649.111	534.431	542.251	328.521	548.691
3.67_481.3158n	HMDB11130	LysoPE(18:0/0:0)	Glycerophospholipids	positive	M+H, M+K	C23H48NO7P	55.4	97.3	-2.26106			82.1858	100 - 26.1 - 4.7 - 0.635	http://nonlinear.com/redirect/outbound?p=hmdb&param=HMDB11130				1155.68	864.731	1304.35	1021.48	1116.39	1009.97	1172.04	972.223	956.948	652.876	1008.63	937.599	885.43	759.825	1109.83	975.331		550.231	546.211	217.871	419.071	424.321	443.541	252.821	257.241	607.631	577.861	489.701	580.921	370.751	291.931	233.541
3.72_544.3422m/z	HMDB61699	LysoPC(0:0/20:4(5Z,8Z,11Z,14Z))	Glycerophospholipids	positive	M+	C28H51NO7P+	35.1	0	4.43034			80.8704	100 - 31.5 - 6.24 - 0.923 - 0.111	http://nonlinear.com/redirect/outbound?p=hmdb&param=HMDB61699				18.3734	21.8282	19.3647	20.1365	16.0849	15.3169	31.9608	19.7039	28.6475	0.630491	5.37501	5.97842	12.1853	14.5472	10.841	0		84.881	49.401	25.831	10.071	69.511	33.191	14.191	22.241	60.021	55.001	33.561	13.251	40.371	32.551	23.651
3.50_743.5488n	HMDB08966	PE(16:1(9Z)/20:1(11Z))	Glycerophospholipids	positive	M+H, M+K	C41H78NO8P	46.1	60.1	3.04935			74.0294	100 - 45.9 - 11.9 - 2.26 - 0.342	http://nonlinear.com/redirect/outbound?p=hmdb&param=HMDB08966		Glycerophospholipid metabolism	Phosphatidylcholine Biosynthesis PC	173.25	195.109	201.741	179.46	172.429	216.874	154.801	99.3631	169.396	93.142	144.441	129.966	121.092	111.19	152	139.54		105.831	116.561	34.401	73.041	90.561	70.261	82.711	92.641	94.351	92.731	87.001	76.041	115.911	50.091	100.511
5.02_867.5373m/z	HMDB09895	PI(20:4(5Z,8Z,11Z,14Z)/18:1(11Z))	Glycerophospholipids	positive	M+H-H2O	C47H81O13P	31.3	0	-0.959303			57.8995	100 - 52.3 - 16.1 - 3.63 - 0.665 - 0.103	http://nonlinear.com/redirect/outbound?p=hmdb&param=HMDB09895				3727.43	3280.73	2923.76	2700.04	3074.89	2629.85	2145.01	1496.55	2648.56	1816.91	2047.31	1484.34	1803.92	1830.08	1866.12	1439.03		6.701	8.071	12.371	12.891	48.211	40.551	19.681	56.421	0.001	10.211	59.951	62.671	21.021	58.431	35.031
5.69_426.0218m/z	HMDB00960	dGDP	Cinnamic acids and derivatives	negative	M-H	C10H15N5O10P2	57.9	97.2	-0.833929			93.5572	100 - 13.2 - 2.86 - 0.301	http://nonlinear.com/redirect/outbound?p=hmdb&param=HMDB00960		Purine metabolism		4708.18	3556.3	4360.39	3300.74	4803.19	4585.89	4868.95	3801.89	6857.19	6204.33	6618.82	5179.14	4159	4353.42	5531.22	4674.43		9424.67	10037.6	15667.8	15948.1	6790.07	12210.2	17076.7	12963.4	12574	13751.3	18249.7	20358	10574	9965.55	22362.4
[truncated: 1 more columns]
