# Supplementary material for: A novel role of exostosin glycosyltransferase 2 (EXT2) in glioblastoma cell metabolism, radiosensitivity and ferroptosis
Source: Cell Death Differ. 2025 Apr 15;32(9):1664–78. doi: 10.1038/s41418-025-01503-w (PMC12432244; doi:10.1038/s41418-025-01503-w)
Supplement: Supplementary file 3 — Supplementary Table S2 [file 41418_2025_1503_MOESM3_ESM.xlsx]

## Sheet: Sheet1
RNA-Seq_RawFeatureCounts_ProteinCodingGenes_GBMCellCultures_FilteredForLowlyExpressedGenes_Normalized_cyclic_logCPM_GRCh38genes
GeneID	Chr	Start	End	Strand	Gene	T4n1_S73528_L64011	T4n2_S73529_L64012	T4n3_S73530_L64013	T4n4_S73531_L64014	U87n1_S73532_L64015	U87n2_S73533_L64016	U87n3_S73534_L64017	U87n4_S73535_L64018	U343n1_S73536_L64019	U343n2_S73537_L64020	U343n3_S73538_L64021	U343n4_S73539_L64022	U251n1_S73540_L64023	U251n2_S73541_L64024	U251n3_S73542_L64025	U251n4_S73543_L64026	U138n1_S73544_L64027	U138n2_S73545_L64028	U138n3_S73546_L64029	U138n4_S73547_L64030	A172n1_S73548_L64031	A172n2_S73549_L64032	A172n3_S73550_L64033	A172n4_S73551_L64034	LN405n1_S73552_L64035	LN405n2_S73553_L64036	LN405n3_S73554_L64037	LN405n4_S73555_L64038	LN229n1_S73556_L64039	LN229n2_S73557_L64040	LN229n3_S73558_L64041	LN229n4_S73559_L64042	HT7606n1_S73560_L64043	HT7606n2_S73561_L64044	HT7606n3_S73562_L64045	HT7606n4_S73563_L64046
ENSG00000227232	1	14404	29570	-1	WASH7P	1.58409	1.6497	1.82282	1.78405	1.28064	1.26082	1.57292	1.17511	0.819129	0.955205	1.00291	0.815205	2.60665	2.31929	2.44155	2.41845	1.47679	1.36576	1.68508	1.44425	1.43934	1.31079	1.39027	1.10956	1.76938	1.53178	1.59985	1.62708	2.0792	1.92034	2.07991	1.98115	1.94278	2.34434	2.13846	2.32207
ENSG00000279457	1	185217	195411	-1	WASH9P	1.17961	1.71922	1.57498	1.57878	1.11374	1.32167	1.05589	1.14907	1.75609	1.8215	1.92799	1.69378	2.06087	2.23805	2.24038	2.44263	2.35739	2.49187	2.22039	2.07067	2.07335	2.09013	2.27283	2.02393	2.6453	2.56165	2.51334	2.52023	2.83088	2.71907	2.63772	2.74358	2.02551	2.2608	2.19627	1.97809
ENSG00000225630	1	629640	630683	1	MTND2P28	3.55663	4.00487	3.68148	3.77351	3.97322	3.34991	4.3342	4.08209	4.4069	4.39877	4.22549	4.14794	4.86855	4.32025	4.83175	5.30802	4.75412	4.31215	4.34652	4.55321	4.25899	3.72505	4.42753	4.28249	-3.16272	-3.87163	-2.87365	-3.3369	4.75618	1.85049	4.10265	4.17001	4.1631	4.79227	3.87916	4.4478
ENSG00000237973	1	631074	632616	1	MTCO1P12	2.64436	2.97611	2.61357	2.63828	3.0002	2.64787	3.00218	3.01648	3.26657	3.38423	3.09399	3.14678	3.02592	2.86151	3.3556	3.10122	3.04921	2.94751	3.0034	3.11592	2.97535	2.93015	3.35831	2.87453	2.91625	2.79496	2.53896	2.81083	2.1729	1.1065	2.16701	2.04501	2.84103	2.6138	2.54475	2.69004
ENSG00000248527	1	633696	634376	1	MTATP6P1	4.08364	4.88773	4.23078	4.35776	4.12402	3.78847	4.56047	4.8029	4.6941	4.70292	4.41386	4.05327	4.8584	4.58824	5.10336	5.66386	5.11205	4.68371	4.88272	4.83062	4.88709	5.34088	5.5015	5.79433	4.83866	4.95643	3.96854	4.60388	4.77388	4.68454	4.72342	5.0711	4.43453	5.02378	4.76823	4.37555
ENSG00000228327	1	725885	778626	-1	AL669831.1	1.88551	2.49883	2.22298	2.37786	2.30769	2.17944	2.4355	2.85059	2.11209	2.31022	2.02602	2.22521	2.15933	1.95981	1.91501	2.36522	2.50058	2.43668	2.41967	2.59046	1.34054	1.51381	1.58575	1.51517	1.63047	1.64865	1.0361	1.76155	1.99836	1.44458	1.9366	1.95211	1.91412	2.17293	1.77247	2.01427
ENSG00000237491	1	778770	810060	1	AL669831.5	1.64291	2.20373	1.57872	2.11023	1.72702	1.66449	2.19446	2.18938	1.49608	1.42696	1.44403	1.53387	0.979434	0.548997	0.729531	0.902648	0.728413	0.942878	0.716716	1.12109	-0.0760578	0.30205	0.0645337	0.244948	0.376627	0.268292	0.0369442	0.692535	0.31148	-0.344178	0.300176	0.379293	1.55148	1.30659	1.68906	1.48562
ENSG00000228794	1	825138	859446	1	LINC01128	5.38564	5.34553	5.36502	5.39565	4.80155	4.7273	4.82121	4.82206	2.79476	2.94881	2.81419	2.80546	3.95724	3.97851	3.88137	3.85589	3.92185	3.80795	3.93257	3.78027	2.20721	2.35654	2.10644	1.9747	4.15377	4.13769	4.06852	4.19003	2.84942	2.59489	2.72109	2.73406	3.9164	3.94648	3.83276	3.86744
ENSG00000225880	1	826206	827522	-1	LINC00115	0.412163	0.454817	0.108664	0.444842	0.773066	0.826633	0.512189	0.756396	-0.536372	-0.0531478	-0.319388	-0.250034	0.0943424	-0.0374162	-0.688517	-0.285644	0.297689	-0.330323	-0.0527186	0.145544	-1.09202	-0.815565	-0.660797	-0.808859	0.300913	-0.149112	0.211962	0.0788241	-0.72535	-0.363289	-0.651328	-0.411124	0.112131	0.691682	0.617932	0.470534
ENSG00000223764	1	916865	921016	-1	LINC02593	1.46375	1.70339	1.80479	1.8551	2.56675	2.38328	2.73586	2.68856	-0.32381	-0.317241	-0.455322	-0.246194	3.38671	3.30307	3.27428	3.22595	0.634842	0.986451	0.838724	1.00148	4.10495	4.06934	4.34821	4.19821	2.7343	2.47709	2.34505	2.57056	-2.48046	-3.66915	-2.25706	-3.47946	2.4562	1.9692	2.09019	2.26581
ENSG00000187634	1	923928	944581	1	SAMD11	3.39474	3.429	3.66988	3.43254	4.98842	5.09374	5.17962	5.11381	0.255613	0.504109	0.49782	0.847195	4.68686	4.77617	4.77686	4.64953	2.08743	2.23072	2.45318	2.24599	5.22472	5.40389	5.72193	5.20101	5.51696	5.54009	5.52522	5.47732	-0.0163048	0.405376	-0.0217387	-0.480119	4.28197	4.08202	4.27845	4.17923
ENSG00000188976	1	944204	959309	-1	NOC2L	7.37366	7.36249	7.40311	7.34182	6.92884	7.04177	7.02874	6.96982	6.9725	6.96052	6.94136	6.93651	7.26734	7.28424	7.28223	7.27423	6.62845	6.60956	6.64439	6.59652	6.09513	6.23191	6.18658	6.13012	6.86094	6.90238	6.84188	6.84572	6.81762	7.27821	6.79264	6.85112	8.36351	8.44481	8.40597	8.2593
ENSG00000187961	1	960587	965715	1	KLHL17	4.57445	5.02038	4.72211	4.80606	4.18582	4.04423	4.21639	4.33432	4.45924	4.49225	4.41791	4.3428	4.96941	4.90967	4.97733	4.91569	4.6698	4.6499	4.82147	4.77009	4.05994	4.15603	4.32137	4.06131	5.2427	5.35389	5.07236	5.23806	3.83661	4.12652	3.55437	3.58402	4.94029	5.02949	4.98697	4.72838
ENSG00000187583	1	966497	975865	1	PLEKHN1	-1.06165	-0.821933	-0.601112	-0.924777	3.04135	3.24997	2.99871	2.93167	-2.4525	-2.85642	-2.54033	-2.29822	2.65932	2.79127	2.7703	2.5579	2.91418	2.88729	3.08166	2.89395	2.33588	2.33409	2.31925	2.44788	0.757702	1.11774	1.18579	1.00596	0.835606	1.18699	0.956602	1.41924	3.04554	2.65377	2.80012	2.70523
ENSG00000187642	1	975204	982093	-1	PERM1	-3.64546	-3.06566	-2.23302	-3.75263	0.5244	0.676597	1.12694	0.691084	-4.22525	-4.73385	-3.86786	-3.14375	0.245223	0.0663694	0.329177	0.540061	0.770334	1.06737	0.890838	0.797896	-0.103359	-0.226282	-0.38649	-0.044828	-1.8033	-1.70495	-1.86082	-2.37755	-1.42472	-1.19211	-1.68691	-2.0501	0.0213619	0.105929	0.263172	0.298264
ENSG00000188290	1	998962	1000172	-1	HES4	4.03465	3.7932	4.07962	3.90884	-0.186831	-0.842248	-0.45256	-0.750122	2.78539	2.83314	3.08252	2.80019	2.38821	2.77902	2.51786	2.53419	2.31241	2.5121	2.42475	2.20161	2.90622	3.3405	3.0435	3.19224	3.46189	3.70475	3.57173	3.46628	1.11153	1.99754	1.01253	1.00578	2.19562	1.89495	2.05636	1.70008
ENSG00000187608	1	1001138	1014540	1	ISG15	4.68085	4.42685	4.74647	4.49474	2.67886	3.04327	2.72921	2.65739	3.21834	3.1148	3.06012	2.9393	2.78739	3.01053	2.74673	2.61348	3.06639	3.2336	3.25144	3.10577	3.41879	3.77186	3.43785	3.63624	5.6668	5.81237	5.83816	5.23845	1.5526	3.31	1.66777	2.07363	5.86707	5.53518	6.21345	5.62413
ENSG00000188157	1	1020123	1056118	1	AGRN	8.89738	9.0983	9.01283	8.97133	6.77273	6.93402	6.80937	6.83672	9.82827	9.83228	9.77336	9.83019	8.6832	8.7866	8.80827	8.71456	8.73777	8.78535	8.91641	8.77808	9.45859	9.66136	9.57077	9.46598	9.01624	9.0384	8.9322	8.90803	7.21192	8.11002	7.23118	7.16125	8.83008	8.66399	8.89013	8.57277
ENSG00000217801	1	1059734	1069355	1	AL390719.1	3.42205	3.0824	3.47941	3.35553	-1.93592	-0.726899	-0.851728	-0.875101	0.892774	0.922569	0.703954	0.803623	0.24357	0.127411	0.127199	-0.484302	0.854171	0.565882	0.589707	0.645981	2.02636	2.11259	2.12318	1.90693	2.74032	2.9907	3.06695	2.98905	-2.08687	-1.05857	-2.29662	-1.63295	1.32172	1.49158	1.14942	1.11671
ENSG00000131591	1	1081818	1116361	-1	C1orf159	4.95293	5.22911	5.1634	5.12238	3.94056	3.9555	3.91506	3.981	4.38279	4.3758	4.4114	4.36344	4.00752	4.00916	4.0254	4.07666	4.02276	3.91357	3.96496	4.01777	3.43391	3.33715	3.40776	3.45506	3.50707	3.46178	3.50976	3.8036	3.39303	3.01031	3.26102	3.14016	4.23444	4.38416	4.201	4.35574
ENSG00000285812	1	1097585	1104598	1	AL390719.3	0.689679	0.762581	0.888816	0.677964	-0.856219	-0.685394	-0.4083	-0.692879	0.324647	0.233244	0.481408	0.542058	-0.542105	0.0778638	-0.0344825	0.255016	-1.3516	-0.80812	-0.881898	-1.07199	0.339682	-0.380115	0.00870499	-0.254325	-0.613444	-0.676563	-0.536635	-0.558511	-0.981488	-0.571822	-1.41613	-1.57526	-0.172293	-0.336372	0.0299771	-0.33854
ENSG00000078808	1	1216908	1232031	-1	SDF4	7.74318	7.68974	7.80253	7.65948	7.36569	7.52286	7.43193	7.3461	7.36139	7.46794	7.39614	7.41335	7.35319	7.45942	7.39737	7.40766	7.42969	7.44593	7.47057	7.37682	6.57577	6.70339	6.63221	6.60975	7.41455	7.40326	7.48342	7.36147	6.79499	7.37799	6.79276	6.83508	7.6871	7.66777	7.70942	7.57482
ENSG00000176022	1	1232226	1235041	1	B3GALT6	5.63656	5.58242	5.71354	5.5783	4.97329	5.2448	5.01695	4.85109	6.07388	6.07591	6.06311	6.11006	5.57395	5.65387	5.55714	5.53791	5.40492	5.43018	5.47606	5.37673	5.02178	5.18375	5.07024	5.0362	5.26049	5.43717	5.48154	5.22002	5.23698	6.27757	5.34014	5.26863	5.71054	5.58409	5.88697	5.51941
ENSG00000160087	1	1253909	1273885	-1	UBE2J2	6.2587	6.27404	6.31577	6.25003	5.67025	5.7769	5.75317	5.75199	6.23831	6.17611	6.13555	6.15884	5.8075	5.85611	5.82718	5.87872	5.65373	5.6784	5.70394	5.60239	5.14837	5.15187	5.18891	5.17571	6.01747	6.01026	6.00272	5.92033	5.40527	6.1998	5.43985	5.51664	6.64287	6.6386	6.6758	6.47201
ENSG00000162572	1	1280436	1292029	1	SCNN1D	2.83304	3.27913	2.81076	2.99804	1.94981	1.9352	2.15632	2.53976	2.84509	3.09826	2.67603	2.85908	2.14174	2.13373	2.35974	2.27921	2.57895	2.48669	2.48594	2.55848	2.511	2.68554	2.7161	2.80169	3.4127	3.28958	3.16482	3.27746	1.40584	0.771204	1.14364	1.00875	2.01057	1.77599	1.92543	2.01657
ENSG00000131584	1	1292376	1309609	-1	ACAP3	6.83872	7.31607	7.0467	7.09024	6.9832	7.05213	7.09969	7.20653	6.73057	6.79015	6.543	6.65179	6.22288	6.26236	6.30981	6.27526	6.52849	6.483	6.62541	6.59669	6.35884	6.6281	6.63318	6.51607	6.81604	6.89003	6.4927	6.75892	5.70478	6.43535	5.67272	5.58848	6.76264	6.60257	6.89898	6.56199
ENSG00000169972	1	1308567	1311677	1	PUSL1	4.32318	4.15132	4.28039	4.27956	3.78483	4.1662	3.82431	3.75447	4.65765	4.70445	4.67269	4.56699	3.94436	4.01773	4.0595	3.90259	3.93334	3.81072	3.92068	3.9701	3.26191	3.52438	3.41567	3.33121	4.1224	4.25575	4.26645	3.96342	2.89835	4.36074	3.20208	3.15309	4.46338	4.4237	4.51797	4.17186
ENSG00000127054	1	1311585	1324691	-1	INTS11	6.58699	6.83864	6.72393	6.71781	6.5497	6.48439	6.58529	6.69932	6.72109	6.78202	6.64669	6.58232	6.74794	6.75652	6.80262	6.78725	6.41233	6.34355	6.44127	6.4223	6.07433	6.21674	6.2398	6.17805	6.58963	6.64765	6.39012	6.57215	6.10881	6.34249	6.05158	6.03229	7.12562	7.1851	7.14078	7.05992
ENSG00000240731	1	1317581	1318689	-1	AL139287.1	1.41085	1.63199	1.35138	1.6282	1.68396	1.5157	1.7881	1.60021	2.23356	2.31216	1.92491	2.05399	1.79586	1.81172	1.85724	1.96023	1.60442	1.72784	1.47106	1.97425	0.996408	1.40221	1.1046	1.21493	2.01494	1.96281	1.88138	2.24038	1.35554	1.80681	1.26302	1.17595	2.01303	2.23506	2.42543	2.18929
ENSG00000224051	1	1324756	1328897	1	CPTP	5.73881	5.66492	5.73565	5.71652	5.34618	5.363	5.34192	5.28731	5.37121	5.37892	5.41835	5.37798	4.986	5.03528	5.0176	5.13626	5.16202	5.12785	5.12452	5.02744	4.28113	4.24523	4.23114	4.08661	4.84333	4.74099	4.98642	4.80961	3.86194	4.18648	3.99831	3.81026	5.33557	5.33395	5.29105	5.24125
ENSG00000169962	1	1331314	1335306	1	TAS1R3	1.95376	2.25929	2.02915	2.18036	1.87049	2.36661	1.84202	2.23013	2.15736	1.94615	1.8345	2.15485	1.87178	1.63033	1.65123	1.59014	1.23433	1.29665	1.59522	1.12589	2.44488	2.58777	2.56518	2.40714	1.17481	1.16745	0.731289	0.937872	-0.393545	-0.241162	-0.539373	-0.491859	1.70837	1.48081	1.47768	1.4685
ENSG00000107404	1	1335276	1349350	-1	DVL1	6.50857	6.58463	6.54693	6.54163	7.32685	7.4072	7.29963	7.30237	6.26341	6.2484	6.34774	6.25151	6.58036	6.70213	6.68419	6.68823	6.22508	6.18166	6.20973	6.12217	6.31735	6.45865	6.39808	6.2974	6.22935	6.26472	6.23723	6.18116	5.36591	5.8145	5.28766	5.36395	6.64076	6.64442	6.61721	6.47915
ENSG00000162576	1	1352689	1361777	-1	MXRA8	2.87328	3.36316	3.0342	3.07809	2.84278	2.79493	3.05754	3.27017	4.92504	4.98198	4.72171	4.86506	1.95249	1.75799	2.14524	2.03681	2.80566	2.49179	2.56801	2.524	4.49407	4.57305	4.70488	4.57953	5.45323	5.43655	5.43374	5.39698	2.29317	3.03853	2.42834	2.45525	3.11147	2.65033	3.09734	2.96095
ENSG00000175756	1	1373730	1375495	-1	AURKAIP1	6.74257	6.54873	6.74556	6.60025	6.41111	6.6837	6.46497	6.36286	6.50574	6.52379	6.59831	6.5515	6.17329	6.37075	6.26004	6.24555	5.98162	5.98046	6.09842	5.88965	5.55323	5.8682	5.62641	5.68828	6.14972	6.24695	6.24076	6.0815	5.68184	6.86635	5.8665	5.89349	7.02713	6.88696	7.22925	6.80242
ENSG00000221978	1	1385711	1399328	-1	CCNL2	7.53876	8.02421	7.67106	7.77538	6.80179	6.7815	6.96648	7.09421	7.60045	7.65041	7.42708	7.49286	7.73196	7.65004	7.73373	7.69929	7.37104	7.31062	7.41884	7.38182	6.74951	6.84491	6.94304	6.81159	7.88955	7.89993	7.61215	7.84859	7.03829	7.09491	6.89142	6.86466	7.90851	7.76704	7.94224	7.85903
ENSG00000224870	1	1399522	1402046	1	MRPL20-AS1	3.93986	3.98828	3.99825	4.0221	3.48417	3.66909	3.69511	3.5165	3.80472	3.83745	3.73705	3.73371	3.90311	3.95288	3.85687	3.82967	3.46566	3.41887	3.48593	3.3666	3.07751	3.34228	3.40821	3.02203	3.80197	3.74713	3.70142	3.52268	3.1096	3.51024	3.21649	3.29732	4.2663	4.34333	4.4245	4.28558
ENSG00000242485	1	1401908	1407313	-1	MRPL20	5.35495	5.43585	5.40886	5.36428	5.26341	5.46444	5.27357	5.25386	5.40906	5.48814	5.47615	5.38322	5.31752	5.41387	5.44902	5.42179	4.97703	4.94315	4.92265	4.89818	4.3803	4.66007	4.46321	4.48721	4.86867	5.01183	4.8619	4.70256	4.63876	5.82432	4.77207	4.91637	6.11377	6.15241	6.34063	6.01451
ENSG00000272455	1	1409096	1410618	1	AL391244.2	1.83773	1.99462	2.03861	1.75622	0.827615	0.668945	0.774231	0.968382	1.84643	1.83949	1.69505	1.52514	0.745222	1.05176	1.18376	1.06813	1.53657	1.56736	1.8817	1.53317	1.12021	1.28635	1.45651	1.31684	1.34126	1.54581	1.17441	1.55379	1.71724	2.7242	1.66617	1.71411	2.82283	2.57654	2.85296	2.45466
ENSG00000179403	1	1434861	1442882	1	VWA1	-7.60037	-6.5516	-7.78634	-5.91514	-4.98535	-7.05983	-5.10427	-4.89967	-6.3906	-4.78206	-7.58875	-3.60219	0.872262	0.724341	0.719648	0.779462	-7.93603	-7.76524	-7.94753	-8.14213	0.585279	0.968563	0.907812	0.856315	1.79135	1.61186	2.32854	1.32776	3.32212	4.25775	3.79497	3.65127	4.82234	4.7351	4.89	4.66317
ENSG00000160072	1	1471769	1497848	1	ATAD3B	4.9524	5.17789	4.92555	5.04025	6.21157	6.23719	6.21784	6.26974	6.30742	6.31377	6.1583	6.12308	5.93101	5.942	6.01936	6.06513	5.91323	5.82448	5.89218	5.8402	5.09188	5.40194	5.3442	5.24227	5.65276	5.77656	5.47053	5.58823	5.7776	6.55819	5.71456	5.88983	6.43793	6.34838	6.45351	6.26067
ENSG00000197785	1	1512151	1534687	1	ATAD3A	6.3139	6.30273	6.34072	6.23096	6.3181	6.45759	6.34076	6.3107	5.51943	5.56362	5.458	5.51085	6.12426	6.37026	6.25904	6.26555	6.03001	6.05504	6.11768	6.02141	4.39135	4.45265	4.50764	4.33446	5.70127	5.86699	5.84143	5.75696	5.70191	6.29963	5.67204	5.72262	6.29058	6.2652	6.31462	6.14351
ENSG00000160075	1	1541673	1574869	-1	SSU72	7.05109	6.94259	7.07013	7.0324	6.86109	6.96305	6.89936	6.87924	6.51221	6.55051	6.52043	6.50554	6.83917	6.95019	6.9384	6.94698	6.9018	6.8611	6.8559	6.84725	6.0773	6.20012	6.13416	6.20617	6.56929	6.64638	6.68182	6.64834	6.12261	6.59926	6.17188	6.19027	7.32933	7.44016	7.42975	7.34912
ENSG00000215014	1	1574102	1577075	1	AL645728.1	-0.205798	0.0526321	-0.279444	-0.560071	-1.51848	-0.0935462	-0.906167	-1.0266	0.14107	0.237721	0.15442	0.238615	-0.62983	-0.380541	-0.271833	-0.27699	-0.0697702	-0.0126784	-0.0244419	-0.146094	-1.48818	-1.4951	-1.50826	-1.98846	-0.446326	-0.559332	-0.367571	-0.345972	-0.566331	-0.619849	-1.07191	-0.729882	-0.367129	-0.106795	-0.428731	-0.30159
ENSG00000272106	1	1613758	1615795	-1	AL691432.2	2.73636	2.25755	2.41571	2.39368	1.78656	1.37268	1.33734	1.21999	1.64528	1.66889	1.67046	1.77905	1.60298	1.63411	1.74284	1.42891	1.25893	1.43493	1.24598	1.57275	0.560541	0.995827	0.789378	0.666948	1.50089	1.13684	1.32655	1.07273	0.93322	0.99316	0.976133	0.874142	1.70154	1.8792	1.74793	1.64896
ENSG00000197530	1	1615415	1630610	1	MIB2	5.74882	6.0601	5.87522	5.92658	5.43613	5.53633	5.55055	5.55476	5.99895	6.11811	5.96913	5.96507	5.61713	5.64469	5.69442	5.58431	5.55598	5.54309	5.66105	5.54127	5.06184	5.34694	5.29779	5.1496	6.05232	6.13187	5.92317	5.987	4.68707	5.57208	4.68405	4.65571	5.5798	5.48838	5.74063	5.48983
ENSG00000248333	1	1635227	1659012	-1	CDK11B	4.43971	4.60522	4.4284	4.48828	4.50219	4.49867	4.47368	4.52199	4.94898	4.8872	4.8802	4.92695	4.9332	5.03493	4.9402	5.07036	4.54077	4.52744	4.6283	4.54886	3.81255	4.04349	3.95397	3.87508	4.45821	4.5702	4.3983	4.40244	4.21886	4.32248	4.17381	4.16548	5.0543	5.13847	5.17459	5.09803
ENSG00000189339	1	1659529	1692728	-1	SLC35E2B	5.9882	6.10832	6.03504	6.01684	5.74834	5.74348	5.81628	5.70908	6.89783	6.8743	6.83335	6.88301	6.57248	6.5808	6.63129	6.51616	6.48069	6.52649	6.51012	6.55843	5.13908	5.32228	5.22954	5.1676	5.88806	5.79836	5.74025	5.77955	5.93461	6.63712	5.98965	5.92135	6.5869	6.61269	6.66425	6.54798
ENSG00000269737	1	1671990	1674397	1	AL691432.1	1.55782	1.93418	1.62282	1.82483	1.14347	1.13861	1.52278	1.36874	2.41821	2.39268	1.86526	2.00069	1.89811	1.7207	2.02041	2.0649	1.33197	1.38066	1.27871	1.56495	0.853799	0.972944	0.598225	0.792502	1.52518	1.2923	1.20143	1.57408	0.841209	0.750512	0.862909	0.436195	2.08805	2.61249	2.19895	2.24649
ENSG00000008128	1	1702730	1724324	-1	CDK11A	-0.120196	0.628695	0.431375	0.466233	0.00100069	0.351125	-0.148264	0.00930213	1.37487	1.37714	1.00087	1.07385	1.38808	1.52333	1.31069	1.26976	0.968529	1.02557	1.16594	1.06998	0.954909	0.648436	0.597398	0.55015	1.41645	1.44131	1.46275	1.40647	0.281547	0.541811	0.233565	-0.00398946	1.63428	1.67512	1.57255	1.72101
ENSG00000268575	1	1702736	1737688	-1	AL031282.2	1.72362	1.59024	1.88516	1.79271	1.61436	1.58194	1.39759	1.74316	2.69507	2.79247	2.64595	2.71598	1.85355	1.99298	2.1601	2.03464	1.89563	1.96425	1.78061	1.96093	1.74165	1.62933	1.80983	1.76859	2.19739	1.89548	2.10623	1.85266	1.66475	1.52803	1.65431	1.4227	1.64077	1.81436	1.59088	1.87777
ENSG00000215790	1	1724838	1745999	-1	SLC35E2A	5.0844	5.22523	5.05968	5.06399	4.83544	4.83573	4.77433	4.88762	4.94718	5.05311	4.82082	4.96996	4.47617	4.50811	4.41324	4.3722	5.10664	5.08213	5.03814	5.12514	5.3497	5.47431	5.33583	5.34094	5.91304	5.85165	5.79053	5.80825	3.40163	3.81729	3.44908	3.43015	4.30893	4.24495	4.35473	4.15222
ENSG00000008130	1	1751232	1780457	-1	NADK	6.51223	6.47999	6.57186	6.44263	5.77299	5.81643	5.74244	5.73491	6.68908	6.71839	6.72339	6.71058	6.21951	6.28927	6.29314	6.21172	5.77426	5.86332	5.92579	5.80241	5.59394	5.63173	5.64417	5.63351	5.7716	5.83212	5.81921	5.7524	5.16579	5.44323	5.19542	5.08891	6.19993	6.35289	6.32497	6.20539
ENSG00000078369	1	1785285	1891117	-1	GNB1	9.64419	9.56157	9.63508	9.61295	9.05176	9.02785	9.00716	8.99181	9.5043	9.50403	9.53173	9.53192	9.23781	9.22539	9.22991	9.15194	9.04769	9.06246	9.04508	9.02954	8.45393	8.41345	8.44126	8.42334	8.97375	8.9831	9.03414	8.98964	8.21407	8.12742	8.2364	8.1896	9.09056	9.16087	9.04809	9.10118
ENSG00000182873	1	2181794	2184389	-1	PRKCZ-AS1	0.526977	0.212928	0.11496	-0.0131499	-1.74548	-1.44435	-0.974875	-1.56537	-1.04637	-0.928031	-0.68453	-0.663652	-1.74222	-2.19718	-0.987643	-1.70718	0.294953	0.252118	0.393683	0.509831	-0.348667	-0.190725	-0.456275	-0.564697	-2.40884	-1.38348	-1.50575	-1.39611	0.0817617	-0.809064	0.272488	0.101714	0.722695	0.520402	-0.00624837	0.550802
ENSG00000162585	1	2184461	2212720	-1	FAAP20	6.00862	6.03928	6.09637	6.07602	5.15792	5.37053	5.1796	5.24611	4.51788	4.638	4.63846	4.54119	5.3121	5.49294	5.40526	5.50166	5.786	5.85981	5.86592	5.7573	5.20345	5.37143	5.29245	5.19233	5.33331	5.39227	5.34544	5.29844	4.92773	5.74887	4.95078	4.96899	6.0071	6.05739	5.99895	5.88101
ENSG00000157933	1	2228695	2310119	1	SKI	7.59032	7.61619	7.64244	7.6487	6.87698	6.85399	6.8785	6.79384	7.31722	7.29106	7.34647	7.30881	7.24229	7.23192	7.25789	7.23717	7.3343	7.29726	7.35108	7.28826	6.43665	6.35172	6.43908	6.31093	6.93441	6.87945	6.97277	6.92654	6.33293	6.25012	6.31216	6.25268	7.12451	7.2123	7.04107	7.12045
ENSG00000116151	1	2321253	2391707	-1	MORN1	2.91622	2.98347	3.18193	3.1158	3.17577	3.14749	3.11659	3.18995	3.47323	3.4484	3.38217	3.40605	3.30044	3.0276	3.17989	3.18113	3.32494	3.32867	3.44005	3.43732	3.0775	3.13102	3.15946	2.94892	3.05674	3.03821	2.85684	3.01786	3.44912	3.45458	3.39819	3.27687	3.49509	3.43438	3.43892	3.52678
ENSG00000157916	1	2391775	2405444	1	RER1	7.00611	7.04347	7.0045	6.98999	7.06386	7.12143	7.09896	7.09636	5.80123	5.8814	5.84864	5.89089	6.89113	6.97518	7.00507	6.99056	6.60346	6.57793	6.63925	6.58643	5.58562	5.66225	5.69446	5.62991	6.81963	6.90047	6.83477	6.81711	6.18268	6.40674	6.18981	6.32598	7.45178	7.37971	7.52732	7.4142
ENSG00000157911	1	2403964	2413797	-1	PEX10	4.65106	4.42683	4.66765	4.53656	4.17918	4.25287	4.13735	4.02884	3.51557	3.50152	3.54691	3.65269	4.58883	4.63012	4.55118	4.39862	4.20203	4.21522	4.33341	4.22943	3.47412	3.64299	3.44429	3.38347	3.46359	3.46696	3.41819	3.30034	3.0275	3.58458	3.12699	3.28764	4.09839	4.18047	4.21638	4.04375
ENSG00000157881	1	2508533	2526628	-1	PANK4	5.09462	5.16698	5.18039	5.28181	4.75417	4.79453	4.76301	4.7295	4.39981	4.42896	4.31916	4.44476	4.84358	4.86883	4.901	4.91629	4.94018	4.8843	5.01247	4.94845	4.15225	4.26121	4.25615	4.0905	4.24262	4.37404	4.2936	4.3237	3.92121	4.18696	3.83216	3.93161	5.21159	5.22753	5.24523	5.1804
ENSG00000157873	1	2555639	2565382	1	TNFRSF14	1.83711	2.17365	2.18803	2.24282	2.73836	2.72067	2.74874	2.71866	0.731066	0.643268	0.607881	0.444061	1.02743	1.27529	1.29275	1.35268	1.30922	1.4415	1.57746	1.7086	-2.97303	-2.36654	-2.40802	-2.78943	2.548	2.31705	2.16276	2.23832	3.13072	2.96495	3.30089	3.0939	4.10221	3.97069	4.0947	3.95785
ENSG00000157870	1	2586491	2591469	1	PRXL2B	5.66379	5.49595	5.61722	5.52882	5.38786	5.667	5.40181	5.35276	3.77742	3.8023	3.77464	3.8522	4.9733	5.04728	5.00026	4.96768	4.86014	4.93051	4.93406	4.85012	4.43404	4.5572	4.47202	4.48301	4.41928	4.45086	4.4755	4.31652	3.92899	5.00743	4.02562	3.94819	5.01418	5.01265	5.07791	4.94463
ENSG00000215912	1	2635976	2801717	-1	TTC34	1.18221	1.52206	1.24113	1.20662	-0.632434	-1.08944	-0.494761	-0.298165	1.35238	1.72295	1.58365	1.30069	1.34228	1.16009	1.39277	1.35219	1.99585	1.78865	2.00097	1.98125	1.50655	1.20012	1.56061	1.43007	1.31341	1.29311	0.754992	1.12941	1.35061	0.880343	1.0603	0.796879	1.89077	1.98551	1.85978	1.63484
ENSG00000130762	1	3454426	3481113	1	ARHGEF16	3.27695	3.67372	3.29164	3.46708	-7.29872	-7.06139	-7.36835	-7.93636	-1.70808	-1.68684	-1.47573	-1.80458	0.612898	0.813251	0.654402	0.664571	-3.56665	-2.31081	-2.97786	-3.24457	0.210282	-0.269326	0.548832	0.119259	1.76352	1.89244	1.68808	2.09178	2.32747	2.69635	2.74624	2.36542	2.37924	2.03533	2.38544	2.15918
ENSG00000162591	1	3489920	3611495	-1	MEGF6	8.96586	9.3722	9.09382	9.27938	-3.59763	-3.02563	-7.23871	-3.52255	3.08664	2.94439	2.88481	3.0357	7.10897	7.27898	7.27637	7.2086	6.10431	6.14933	6.13091	6.12934	5.12213	5.44988	5.50348	5.20226	7.42785	7.6562	7.32224	7.55345	-1.23557	-1.28796	-1.86548	-1.29892	4.5997	4.63293	4.72409	4.30726
ENSG00000158109	1	3625002	3630127	1	TPRG1L	6.01243	5.88154	5.96662	6.02953	4.30141	4.19611	4.22787	4.30414	3.18443	3.18551	3.09865	3.22126	5.03584	4.99736	4.97189	4.97827	5.5097	5.38147	5.37217	5.3996	4.92781	4.73475	4.82962	4.72879	4.71238	4.80462	4.93768	4.91945	4.07707	3.81357	3.9681	3.917	5.68563	5.77157	5.52854	5.76369
ENSG00000116213	1	3630767	3652761	-1	WRAP73	4.29442	4.55614	4.47131	4.51469	3.16182	3.05607	3.23759	3.03587	4.37827	4.42578	4.37867	4.25964	4.95192	4.91904	4.95239	4.85796	4.2241	4.2467	4.28137	4.32013	4.13733	4.30004	4.26438	4.26926	4.75146	4.87208	4.71132	4.80278	5.00404	5.32378	4.98958	5.05412	5.23555	5.22997	5.20802	5.23249
ENSG00000078900	1	3652520	3736201	1	TP73	-2.70886	-2.46657	-3.19824	-2.83939	2.87122	2.9459	2.84077	2.88662	4.15299	4.30223	4.50632	4.3304	4.47445	4.53128	4.51284	4.57918	1.71164	1.57726	1.53042	1.51043	3.40653	3.37036	3.50019	3.3893	3.569	3.43155	3.77712	3.63518	4.97142	4.70129	4.92367	4.8664	-0.388059	-0.0301434	-0.102729	-0.213541
ENSG00000227372	1	3735511	3747373	-1	TP73-AS1	4.09489	4.19573	4.19489	4.05264	3.6119	3.55394	3.61359	3.564	2.37617	2.65056	2.60651	2.36012	4.99418	4.9244	4.92655	4.91182	3.36389	3.3847	3.59876	3.48358	1.77755	1.8939	1.95481	1.90099	5.332	5.34355	5.23167	5.33296	1.71869	2.2489	2.09471	1.72068	4.17284	4.30017	4.21131	4.14268
ENSG00000130764	1	3778558	3796504	-1	LRRC47	6.47451	6.36378	6.43519	6.40305	4.84684	4.98472	4.81831	4.80574	6.40853	6.43362	6.43322	6.38884	5.94798	6.1384	6.01039	5.91875	5.75706	5.80834	5.79156	5.81911	5.41412	5.58263	5.40581	5.44496	5.96098	6.07202	6.10118	5.90397	5.93512	6.60136	5.98664	5.98583	7.02079	7.00493	7.11626	6.90512
ENSG00000116198	1	3812081	3857214	-1	CEP104	6.29405	6.14593	6.24219	6.20295	4.84683	4.74843	4.76584	4.67387	6.22951	6.24512	6.3108	6.25013	5.8506	5.81508	5.82666	5.89169	5.76811	5.72087	5.67436	5.66041	5.21303	5.15975	5.16867	5.14079	5.76352	5.82412	5.93125	5.85026	5.66091	5.71275	5.72282	5.6142	5.90569	6.07483	5.91341	5.96427
ENSG00000169598	1	3857267	3885429	1	DFFB	3.6348	3.36789	3.63479	3.48677	1.86035	1.49836	1.93431	1.81259	2.97254	3.1036	2.97268	3.19272	2.87716	2.90028	2.96911	2.93944	2.55106	2.61067	2.76296	2.93355	2.12563	2.00506	1.96547	2.08822	2.74902	2.93943	3.02502	2.99213	2.78115	3.37335	2.99074	2.88504	3.03808	3.01595	3.0511	3.12936
ENSG00000198912	1	3889125	3900293	-1	C1orf174	5.48887	5.47399	5.48423	5.51833	4.04553	4.23375	4.11756	4.20576	5.37495	5.38179	5.40432	5.34923	5.36333	5.31299	5.32143	5.27665	5.22126	5.30515	5.27485	5.293	4.0473	4.13945	4.0927	3.99236	4.60504	4.72817	4.70569	4.75585	4.45477	4.62688	4.54175	4.5923	5.67839	5.78876	5.80078	5.5999
ENSG00000236423	1	3900372	3917225	1	LINC01134	0.813719	0.573241	0.716744	0.509633	-0.887741	-1.08717	-1.5179	-0.67494	-0.141573	-0.162689	-0.494406	-0.0141181	0.568179	0.475421	0.83443	0.641708	2.3549	2.27983	2.24603	2.34431	0.262019	0.338239	0.39658	0.232415	-0.246781	-0.526832	-0.400028	-0.331706	0.00415343	0.339084	0.295523	0.33608	0.238686	0.584471	0.577711	0.598882
ENSG00000131697	1	5862811	5992473	-1	NPHP4	5.6493	5.82235	5.64532	5.71691	3.68306	3.75699	3.80992	3.91428	5.04933	5.04773	5.04289	5.02755	4.80196	4.74953	4.9182	4.7958	5.01478	5.00365	5.05524	5.09562	4.25102	4.30786	4.28218	4.20048	4.80899	4.84119	4.66777	4.78721	4.72601	4.8422	4.58458	4.56923	4.98161	5.16202	4.95677	4.86005
ENSG00000069424	1	5991466	6101193	1	KCNAB2	4.32255	4.21027	4.28583	4.17802	2.11738	1.99024	2.19493	2.00429	2.93478	2.74767	2.79089	2.82175	4.17638	4.19538	4.23103	4.2347	1.33667	1.39455	1.61682	1.45814	3.71399	3.56735	3.59843	3.48206	3.44896	3.36084	3.35628	3.26609	4.23357	4.14471	4.15094	4.08442	3.08119	3.17425	3.04581	2.90583
ENSG00000116251	1	6185020	6209389	-1	RPL22	5.80478	5.77232	5.77387	5.80148	4.61353	4.5831	4.5883	4.58861	5.95748	5.93115	5.94624	5.93306	5.70005	5.67403	5.64706	5.65949	5.09011	5.14694	5.03313	5.15875	5.28438	5.37226	5.2643	5.33749	5.39117	5.4821	5.3192	5.38027	5.36941	5.55953	5.48198	5.49478	6.19966	5.97596	6.26258	6.20034
ENSG00000158286	1	6205475	6221299	1	RNF207	0.0927528	0.888756	0.299839	0.217366	-2.54241	-3.36376	-5.03042	-2.85342	-1.63442	-1.42752	-1.11965	-1.39402	-1.43065	-1.96647	-0.755185	-2.43078	-2.35282	-2.78226	-3.04801	-2.7483	3.95635	3.99407	4.20867	3.98538	2.11527	2.23608	2.10079	2.23294	0.492147	0.460778	0.618636	0.712533	4.68976	4.82937	4.73514	4.61515
ENSG00000116237	1	6221193	6235972	-1	ICMT	7.88909	7.81247	7.89274	7.85826	6.68579	6.56398	6.63029	6.54413	7.96443	7.93127	7.97034	7.98134	7.66352	7.69766	7.68901	7.61501	7.22784	7.22754	7.20335	7.19389	6.71191	6.61595	6.61284	6.63037	7.25306	7.28427	7.38597	7.32935	7.44573	7.55219	7.38268	7.40035	7.54292	7.55326	7.50963	7.57724
ENSG00000158292	1	6247346	6260975	-1	GPR153	5.23165	5.17652	5.33126	5.20279	2.23617	1.99345	2.0707	2.03036	3.71889	3.70268	3.82291	3.75634	4.0024	4.0224	4.06354	3.95611	4.06398	3.88665	3.97258	3.9908	4.22975	4.18155	4.17598	4.15468	3.19681	3.26456	3.31546	3.36418	3.78069	4.13951	3.7772	3.72396	3.49649	3.64179	3.60667	3.49278
ENSG00000097021	1	6264269	6394391	-1	ACOT7	7.75698	7.64846	7.72721	7.74145	5.83904	5.93481	5.9769	5.729	7.29331	7.27417	7.32753	7.32187	6.95642	7.05993	6.97358	6.97542	6.61961	6.70173	6.64545	6.66975	6.54778	6.62644	6.55061	6.51891	6.35095	6.4525	6.48491	6.34296	6.27618	6.82432	6.32904	6.36214	6.77986	6.79607	6.8666	6.62381
ENSG00000215788	1	6460786	6466195	-1	TNFRSF25	3.55697	4.02025	3.76983	3.89335	3.91297	3.83213	4.13279	4.11299	3.21619	3.44929	3.06907	3.21025	3.80759	3.71669	3.85218	3.62318	3.56733	3.71739	3.79069	3.72427	3.36499	3.45446	3.54782	3.513	3.2955	3.07617	2.79378	2.99285	1.5849	1.67664	1.35486	1.59409	3.41769	3.48788	3.47045	3.35562
ENSG00000171680	1	6466092	6520061	-1	PLEKHG5	5.47978	5.92052	5.63076	5.72131	5.64595	5.64406	5.7983	5.90415	5.35552	5.35223	5.20706	5.19296	5.33942	5.25521	5.29053	5.42134	5.60069	5.45302	5.73332	5.57461	5.20699	5.21895	5.42186	5.22359	4.93626	4.83326	4.55941	4.82531	3.41101	3.45285	3.34402	3.23604	5.1485	5.06036	5.08176	5.08302
ENSG00000162408	1	6521347	6554535	-1	NOL9	6.6862	6.63524	6.61477	6.6761	6.72755	6.73676	6.711	6.73847	6.72554	6.7014	6.63609	6.72075	6.66399	6.73352	6.79124	6.69871	6.36626	6.38967	6.37794	6.35055	6.15495	5.94803	6.03097	5.95259	6.44136	6.41418	6.54971	6.46645	6.73528	6.59436	6.72685	6.75344	6.92067	7.10571	6.87187	6.99055
ENSG00000204859	1	6580001	6589280	1	ZBTB48	3.63552	4.0887	3.82498	3.98687	4.15736	4.13544	4.29326	4.44193	3.90411	3.82691	3.79599	3.68455	4.41358	4.4323	4.41784	4.43943	3.76354	3.7694	3.71297	3.74669	3.40665	3.61155	3.38722	3.37471	4.21857	4.22677	3.97326	4.14333	4.22041	4.60263	4.22275	4.19154	4.47154	4.54572	4.5914	4.35281
ENSG00000162413	1	6590724	6614607	-1	KLHL21	6.80755	6.87556	6.85911	6.93698	7.52477	7.63126	7.51173	7.54902	6.35704	6.33448	6.3267	6.30068	7.24734	7.30298	7.32983	7.22988	7.32355	7.36768	7.40132	7.3485	5.14202	5.23977	5.31592	5.12787	6.32885	6.3539	6.33365	6.30731	7.42053	7.8524	7.32443	7.39597	6.70551	6.70893	6.75337	6.59284
ENSG00000116273	1	6613685	6624033	1	PHF13	5.7392	5.70171	5.79712	5.6884	5.67584	5.7278	5.7539	5.64161	5.68683	5.79983	5.77034	5.78319	5.80651	5.85762	5.86715	5.86016	6.16177	6.16904	6.2063	6.15972	5.1769	5.2034	5.0533	5.05762	5.67281	5.58055	5.73346	5.62121	5.6357	5.89915	5.74129	5.61665	5.80633	5.65957	5.77741	5.72686
ENSG00000041988	1	6624866	6635586	1	THAP3	3.88649	3.84865	3.79853	3.90895	3.26847	3.49289	3.41494	3.47846	4.0059	4.04047	3.95518	3.95383	3.6525	3.62191	3.7195	3.57397	3.48507	3.41205	3.54296	3.4453	2.96721	3.25767	2.90528	3.04966	3.29295	3.28321	3.31326	3.19283	3.15013	3.68833	3.23492	3.31952	3.46007	3.46921	3.7161	3.48501
ENSG00000007923	1	6634168	6701924	-1	DNAJC11	5.48798	5.47512	5.4844	5.42763	5.57479	5.53264	5.58779	5.55135	5.75207	5.88679	5.77314	5.71494	5.43554	5.34812	5.48406	5.41802	5.39075	5.35272	5.29673	5.31123	4.61495	4.534	4.75121	4.62676	5.09187	5.10054	5.0662	5.12816	5.49122	5.28042	5.47406	5.38941	5.85533	5.99962	5.74708	5.81483
ENSG00000171735	1	6785324	7769706	1	CAMTA1	4.91655	4.75022	4.98547	4.79588	4.29225	4.30734	4.32442	4.18865	4.39372	4.30676	4.46527	4.44466	4.7505	4.95524	4.8934	4.91335	4.23035	4.24295	4.01272	4.07182	4.0845	3.96281	3.95367	4.08968	4.87597	4.90677	4.97039	4.9542	4.76784	4.6284	4.79209	4.75892	4.78467	5.07074	4.88189	4.81855
ENSG00000049245	1	7771269	7781432	1	VAMP3	7.92141	7.79586	7.89793	7.88473	7.64703	7.65458	7.59912	7.58614	7.27229	7.33056	7.29504	7.3063	7.18338	7.14684	7.17081	7.12549	7.28972	7.28756	7.26473	7.29083	6.92146	6.94786	6.93637	6.95489	6.76373	6.77918	6.79241	6.78203	6.44572	6.23189	6.50254	6.43096	7.38872	7.44532	7.44653	7.42972
ENSG00000269925	1	7776383	7776775	1	Z98884.2	-0.301397	-0.322634	-0.429677	0.0339183	-0.0596116	-0.217434	-0.464971	0.089999	0.263622	0.569783	0.13042	0.283323	0.389546	0.598253	0.462927	0.310766	1.15579	1.37191	1.10371	1.36951	-1.52372	-0.801183	-1.25429	-0.54025	0.498815	0.0222986	0.292255	0.370905	-0.310653	-0.0841969	0.00708803	0.139595	0.380557	-0.234823	0.133002	0.050032
ENSG00000049246	1	7784320	7845177	1	PER3	5.64947	5.63544	5.66242	5.71586	5.64652	5.5597	5.65908	5.71909	5.13607	5.12799	5.09485	5.17949	5.69322	5.64423	5.66052	5.68855	5.56102	5.54228	5.60895	5.61571	5.004	4.97583	4.95469	4.96436	5.2786	5.18289	5.33501	5.30077	5.08458	4.87523	5.04342	5.00242	5.17041	5.24435	5.09731	5.19015
ENSG00000049249	1	7915894	7943165	-1	TNFRSF9	0.862322	-0.00115269	0.393614	0.461955	4.741	4.87388	4.71984	4.47497	1.59626	1.46612	1.34516	1.65186	-0.79769	-0.633349	-0.817938	-0.798723	-3.6213	-2.72656	-3.6501	-3.35225	0.84877	0.701631	1.04271	0.663873	4.25475	4.14642	4.52766	4.2181	-3.09059	-1.6642	-2.43155	-2.23831	4.94564	4.75151	4.90172	4.95069
ENSG00000116288	1	7954291	7985505	1	PARK7	7.38689	7.25553	7.35594	7.26923	7.33311	7.41812	7.34646	7.30618	7.57229	7.6232	7.63013	7.61778	7.17381	7.24127	7.22276	7.14672	6.79282	6.78848	6.82931	6.75799	6.25268	6.42442	6.29317	6.41666	7.09389	7.10758	7.14058	7.01348	7.14123	7.537	7.29261	7.27409	7.49297	7.29991	7.56564	7.40759
ENSG00000284747	1	7991134	8005312	1	AL034417.4	-0.572017	0.0279875	-0.376047	-0.132435	1.12725	0.939238	1.15333	1.47214	2.48576	2.529	2.29985	2.42464	0.199199	-0.231407	0.423879	-0.132379	1.14448	1.03719	1.2684	1.23365	0.73927	0.550736	0.920883	0.700476	0.266098	0.267608	0.151522	0.82992	0.295229	-1.02243	-0.369541	0.327223	0.953094	1.58797	1.08841	1.24228
ENSG00000116285	1	8004404	8026308	-1	ERRFI1	6.36803	6.43699	6.33891	6.34975	7.93751	7.78146	7.9308	7.98484	5.0155	4.85993	4.80793	4.93481	7.72969	7.67977	7.74919	7.72494	6.73836	6.67857	6.76171	6.72597	6.60126	6.4521	6.61631	6.39623	4.52235	4.40147	4.42141	4.41732	6.44024	5.94304	6.36179	6.46211	7.7699	7.81232	7.69893	7.82539
ENSG00000162426	1	8317826	8344167	1	SLC45A1	2.40158	2.03146	2.32958	2.39466	1.95388	1.9076	1.74951	1.72955	0.556138	0.894765	1.44108	0.740677	1.22434	1.33513	1.65021	1.51487	-0.453694	-0.291758	-0.728504	-0.602387	1.18142	1.3589	1.32367	1.12103	0.545365	0.158286	0.266192	0.681263	1.06833	0.670965	1.46844	1.13361	1.10869	1.25164	1.34232	1.26134
ENSG00000142599	1	8352397	8817643	-1	RERE	6.44563	6.64209	6.4542	6.50267	6.32667	6.18061	6.46305	6.31803	6.56113	6.51989	6.50085	6.46264	7.12153	7.0019	7.14989	7.35598	6.76069	6.60744	6.65243	6.68365	5.94221	5.75406	5.93988	5.90704	6.42334	6.2551	6.39451	6.41322	6.58671	5.99355	6.44234	6.42066	6.8437	7.10695	6.7322	6.95334
ENSG00000074800	1	8861000	8879250	-1	ENO1	11.8208	11.7119	11.813	11.761	11.8931	11.8342	11.8236	11.812	10.7187	10.7048	10.759	10.7112	11.3401	11.3536	11.333	11.3006	11.1718	11.1866	11.1955	11.1763	10.1259	10.1106	10.1146	10.0465	10.8351	10.8861	10.9405	10.9088	10.864	10.8698	10.8623	10.8285	11.6133	11.5583	11.6111	11.5897
ENSG00000180758	1	9100305	9129170	-1	GPR157	5.14844	5.03832	5.23606	5.07449	4.38479	4.36365	4.36484	4.3401	2.69346	2.93341	2.74489	2.90383	2.99875	3.00643	3.2081	2.94168	3.80221	3.85578	3.8406	3.83321	3.28518	3.26223	3.30006	3.20441	3.09826	3.21611	3.31902	3.26132	3.09026	3.95785	3.12009	3.0153	5.03766	5.09066	5.0887	5.0653
ENSG00000228526	1	9148011	9198906	-1	MIR34AHG	2.10621	2.54206	2.22103	2.57837	4.80814	4.57395	4.88712	5.0642	-1.92239	-2.30585	-3.41443	-2.54752	-1.34257	-1.46064	-1.62277	-1.42346	3.36071	3.26338	3.50044	3.59498	-3.53102	-3.61888	-3.51751	-3.58779	3.32062	3.23015	2.80204	3.13889	3.19759	3.9417	3.16529	3.27233	1.25362	0.622255	1.12165	1.1862
ENSG00000049239	1	9234775	9271337	1	H6PD	6.73718	6.71683	6.78788	6.71097	7.03602	6.95078	6.93633	6.93344	6.50752	6.44358	6.52528	6.59725	5.63724	5.60638	5.59341	5.60217	6.55477	6.64874	6.64142	6.63636	6.60082	6.57121	6.59871	6.5588	5.07709	4.88419	5.13772	4.94441	6.23536	6.52618	6.28266	6.23301	6.84342	6.92934	6.87155	6.8409
ENSG00000171621	1	9292880	9369532	1	SPSB1	5.68939	5.60621	5.7039	5.66034	5.05586	5.0194	5.13195	5.00114	3.45829	3.33514	3.33332	3.46104	3.29612	3.3188	3.27167	3.27603	4.77527	4.66103	4.79963	4.64429	4.27587	4.20004	4.14274	4.23603	4.15983	4.09651	4.19726	4.09866	3.79794	3.58942	3.88462	3.59324	4.69993	4.78186	4.61772	4.67561
ENSG00000171612	1	9539482	9585179	1	SLC25A33	4.11808	3.70386	4.1355	4.04166	3.24996	3.3468	3.24548	3.2196	3.801	3.73148	3.8067	3.86787	4.04893	4.19914	4.1201	3.92999	3.80477	4.00936	3.84712	3.8159	3.04384	3.28659	3.07396	3.022	1.93309	1.70997	1.57249	1.76871	3.61478	3.93303	3.68847	3.61496	4.46449	4.64007	4.64276	4.60686
ENSG00000188807	1	9588922	9614873	1	TMEM201	5.9329	5.93356	5.97924	5.98717	5.65379	5.78114	5.70117	5.74065	5.40711	5.42128	5.39317	5.36588	6.11495	6.24107	6.25729	6.18025	5.59546	5.5362	5.57687	5.52811	5.07083	5.1365	5.10268	5.07828	5.85968	5.93297	5.94223	5.89227	6.08587	6.58315	5.98394	6.06991	6.42012	6.6718	6.49105	6.35897
ENSG00000171608	1	9651732	9729114	1	PIK3CD	6.6367	6.65691	6.66021	6.72245	5.68085	5.60586	5.66254	5.59082	2.77078	2.87897	2.89211	2.96099	5.13357	5.12231	5.25198	5.23857	3.5381	3.49413	3.60685	3.55626	4.03453	3.84583	3.94069	3.95266	6.73181	6.72301	6.82391	6.76941	5.05631	4.9478	4.85709	4.94115	5.66945	5.76	5.4829	5.56068
ENSG00000171603	1	9729026	9824526	-1	CLSTN1	8.03585	8.01225	8.05195	8.03885	7.80681	7.8721	7.84964	7.80171	7.57227	7.61928	7.6105	7.62136	8.62651	8.61621	8.62582	8.61681	7.73847	7.7315	7.70909	7.69611	7.25463	7.24197	7.18509	7.1814	8.24842	8.22513	8.28	8.22702	8.23882	8.3586	8.21799	8.18843	8.26689	8.35548	8.20062	8.20585
ENSG00000178585	1	9848276	9910336	-1	CTNNBIP1	3.52072	3.33514	3.48764	3.45667	3.02167	2.98733	2.81279	2.73408	1.93537	2.21926	2.51158	2.21519	3.97657	4.25012	4.12769	4.05844	2.23753	2.26038	2.28783	2.22126	2.56873	2.59703	2.38454	2.65135	3.27393	3.22805	3.45189	3.24011	5.11222	5.7967	5.23686	5.26263	4.1088	4.00215	4.23544	4.04777
ENSG00000162441	1	9922113	9943407	-1	LZIC	5.26772	5.11672	5.20375	5.22488	5.05714	5.0542	5.0811	4.91933	3.92	3.78261	3.87801	3.88797	4.95399	4.95146	4.92562	4.95419	4.7517	4.67209	4.69782	4.73871	3.80466	3.88159	3.87159	3.88975	4.64004	4.62107	4.65623	4.63259	5.17214	4.89586	5.09378	5.12926	5.30088	5.23693	5.25856	5.31184
ENSG00000173614	1	9943428	9985501	1	NMNAT1	3.364	3.36852	3.33342	3.24985	3.93742	4.20651	4.14984	4.08669	1.60486	1.67399	1.72242	1.64318	3.39424	3.3932	3.33346	3.23933	2.92668	3.07957	3.07822	2.90989	2.11115	1.97113	2.11117	1.60135	2.27391	2.19083	2.41014	2.14753	2.82428	3.52778	2.98323	2.84987	3.5169	3.3414	3.66071	3.51949
ENSG00000130939	1	10032832	10181239	1	UBE4B	7.04175	7.01715	7.00016	7.05526	6.76391	6.71853	6.7789	6.74221	5.61012	5.62569	5.67267	5.63489	6.65853	6.64323	6.6401	6.65081	6.23695	6.23451	6.15049	6.27255	6.3395	6.23864	6.34305	6.2334	6.20384	6.20601	6.28345	6.29221	6.611	6.28222	6.53037	6.50941	6.90554	7.11387	6.85427	6.94456
ENSG00000054523	1	10210805	10381603	1	KIF1B	8.07172	8.09686	8.02555	8.07843	7.69733	7.72758	7.63781	7.7166	6.82317	6.76728	6.76899	6.80724	7.81081	7.78823	7.81106	7.7918	7.50355	7.50068	7.44724	7.52512	7.09547	7.07846	7.08987	7.05331	7.50421	7.45118	7.50649	7.4547	6.92899	6.87095	6.91911	6.8942	7.62524	7.67037	7.67841	7.67233
ENSG00000142657	1	10398592	10420144	1	PGD	7.49953	7.41264	7.51756	7.41749	7.69235	7.64465	7.67661	7.62166	7.55685	7.56514	7.58791	7.59001	7.24002	7.2544	7.24572	7.25658	6.94691	6.96206	6.87041	6.85342	7.14406	7.06786	7.14057	7.06472	6.84321	6.81958	6.92929	6.86056	6.57152	6.76929	6.69926	6.59246	7.4045	7.49666	7.433	7.48597
ENSG00000175279	1	10430443	10442809	1	CENPS	0.420705	-0.0311677	0.285117	0.17348	0.502948	0.801137	0.723074	0.319711	-0.172838	-0.165669	0.2922	0.0505644	0.256857	0.202982	0.197535	0.268752	0.756832	0.512926	0.397659	0.286951	-1.07648	-0.16702	-1.15941	-0.516827	-0.264705	-0.622744	-0.263941	-0.701827	0.300651	-0.294971	0.590757	0.657248	0.613767	-0.024807	0.708811	0.312472
ENSG00000160049	1	10456522	10472526	-1	DFFA	6.47977	6.42138	6.46499	6.44437	6.13403	6.14897	6.10149	6.13133	5.44987	5.46656	5.4446	5.50197	6.23069	6.29848	6.39597	6.28765	6.03242	6.05933	5.95795	5.95184	5.85036	5.83928	5.80217	5.83005	6.17093	6.2125	6.26645	6.23533	6.18605	6.78908	6.25597	6.22952	6.75949	6.87281	6.85183	6.82141
ENSG00000142655	1	10472288	10630758	1	PEX14	4.47517	4.36889	4.47317	4.42933	4.59156	4.71	4.72655	4.57888	3.58864	3.54742	3.72844	3.58096	4.52288	4.5314	4.54928	4.49836	4.42968	4.45987	4.49966	4.35827	3.79674	3.80836	3.84247	3.80339	4.19211	4.20508	4.41777	4.30273	4.27528	4.6893	4.27039	4.38147	4.76491	4.78918	4.70808	4.55076
ENSG00000130940	1	10636604	10796650	-1	CASZ1	1.34892	1.30551	0.984684	1.09206	0.291215	0.434061	0.153638	-0.0424667	2.80434	2.65808	2.80815	2.77178	2.21718	1.98402	1.97203	2.1225	0.0636508	0.246246	0.28102	0.185123	2.61439	2.42621	2.44275	2.41409	2.27861	2.09672	2.6108	2.34783	1.2178	1.1689	0.953307	1.10403	1.86081	2.16169	1.95394	2.04747
ENSG00000120948	1	11012344	11026420	1	TARDBP	6.68602	6.66059	6.67451	6.76175	6.49665	6.53507	6.47597	6.52763	6.54295	6.57218	6.59019	6.51426	6.79496	6.74674	6.70821	6.72221	6.73112	6.69964	6.72398	6.74962	6.51488	6.59748	6.5172	6.53987	6.6726	6.7489	6.62084	6.64296	6.77385	7.01918	6.7644	6.81505	6.96374	6.76859	6.99332	6.88239
ENSG00000009724	1	11026523	11047233	-1	MASP2	1.51901	1.72383	1.48724	1.55983	1.48073	1.06769	1.2956	1.17662	1.06897	1.20248	1.39026	1.1193	1.91853	1.49508	1.85683	1.67573	1.56067	1.66021	1.50311	1.76843	0.426844	-0.0255547	0.144833	0.20028	1.24335	0.719793	1.51787	1.26885	1.09339	-0.493711	0.670997	0.641744	1.24168	1.76451	1.2631	1.65402
ENSG00000116649	1	11054584	11060024	-1	SRM	7.2987	7.20088	7.3272	7.21831	7.00784	7.07105	7.05143	6.9569	6.37864	6.40053	6.40975	6.35805	6.90953	7.03219	6.96028	7.16958	6.99614	6.95624	7.00166	6.96963	5.84958	5.8918	5.93327	5.90349	6.62129	6.5985	6.71769	6.59823	6.31896	6.91051	6.32819	6.40854	7.34047	7.57692	7.38838	7.24926
ENSG00000171824	1	11066618	11099881	-1	EXOSC10	6.70785	6.744	6.71746	6.66578	6.36479	6.25661	6.38826	6.4293	6.59084	6.56833	6.56978	6.5657	6.49183	6.382	6.4806	6.42354	6.39293	6.28851	6.29195	6.31917	5.86098	5.62371	5.84777	5.69961	6.09636	6.0658	6.09486	6.23215	6.5177	6.07633	6.42215	6.44426	6.4525	6.68118	6.32654	6.4566
ENSG00000198793	1	11106535	11262507	-1	MTOR	7.69493	7.7878	7.66437	7.77336	7.26765	7.27674	7.2987	7.31071	7.65542	7.60167	7.58519	7.62725	7.42986	7.45629	7.49192	7.45554	7.04823	7.02343	6.96497	7.03331	6.77607	6.57881	6.66182	6.65155	7.13574	7.03202	7.12856	7.1692	7.57324	7.21368	7.41864	7.37309	7.70762	7.90926	7.56198	7.70961
ENSG00000120942	1	11273206	11296049	1	UBIAD1	4.91398	4.92004	4.95969	4.91852	4.4716	4.45795	4.57081	4.35603	4.16823	4.2067	4.07127	4.29891	5.00766	5.0079	4.99546	4.96188	4.63564	4.71889	4.68311	4.66049	3.82084	3.68604	3.66833	3.61177	4.56896	4.66176	4.78192	4.696	4.25788	4.36904	4.25809	4.25147	5.18575	5.30411	5.00856	5.08642
ENSG00000132879	1	11654375	11663327	1	FBXO44	4.6039	4.62265	4.51419	4.5149	3.61017	3.52055	3.53874	3.57519	3.78277	3.78947	3.64777	3.67923	3.90296	3.92618	3.9648	3.96636	3.06147	2.99196	3.09112	2.86533	4.27372	4.37534	4.45354	4.35012	3.90403	3.81105	3.76553	3.7514	3.73282	4.02481	3.77774	3.53839	3.95929	4.02193	4.01826	3.85593
ENSG00000116663	1	11664124	11674354	1	FBXO6	0.167714	-0.269768	-0.194399	0.061695	0.015624	0.572363	-0.172068	0.0630702	-1.19413	-1.17243	-1.22498	-1.64523	-0.378338	-0.176516	-0.650986	-0.297204	0.854722	0.848244	1.20067	0.774519	-1.27595	-0.670563	-0.698643	-1.04106	1.57703	1.51007	1.91322	1.36828	1.13075	1.3414	1.29097	1.24297	1.36845	1.67639	1.42246	1.61363
ENSG00000116670	1	11674480	11691650	-1	MAD2L2	6.17012	6.03073	6.16478	6.07894	5.26881	5.42609	5.28347	5.25857	4.84084	4.80243	5.00397	4.85848	5.267	5.45926	5.45174	5.28785	5.43375	5.44285	5.40773	5.36665	4.67012	4.81259	4.72999	4.90505	5.25983	5.27284	5.37814	5.29172	5.1917	5.5008	5.15653	5.27386	5.84831	5.91294	5.80023	5.69167
ENSG00000177674	1	11736084	11754802	1	AGTRAP	4.54648	4.42555	4.66137	4.54289	5.29982	5.3281	5.25653	5.09776	3.52586	3.43184	3.59604	3.45263	3.76444	3.78748	3.75838	3.69071	4.07214	4.14001	4.10546	4.10341	4.04691	3.93163	4.01626	3.94162	3.74894	3.7806	3.84806	3.83149	3.75907	3.99239	3.83484	3.70084	4.39555	4.43809	4.37447	4.37122
ENSG00000177000	1	11785723	11806920	-1	MTHFR	4.15369	4.16967	4.1732	4.20647	3.84066	3.86897	3.92746	3.95061	3.65262	3.83887	3.5797	3.77464	3.37843	3.53892	3.65468	3.52689	3.99742	4.03809	4.05392	3.89896	4.06635	4.17035	4.26779	4.08935	3.65773	3.5323	3.45073	3.51112	4.10242	4.0604	4.16408	4.0053	4.21462	4.34594	4.20344	4.39084
ENSG00000011021	1	11806096	11848079	1	CLCN6	4.36713	4.92594	4.54758	4.71118	5.11956	5.12848	5.22055	5.32535	3.6584	3.69905	3.43335	3.50548	4.7471	4.65555	4.81149	4.85852	4.77944	4.75618	4.82434	4.83565	4.13439	3.96315	4.22559	4.12451	4.82669	4.80338	4.55759	4.86709	4.45757	4.04291	4.5732	4.27417	5.22873	5.38932	5.07327	5.26684
ENSG00000285646	1	11908147	11913232	1	AL021155.2	0.833414	0.468009	0.678657	0.578723	0.730254	0.657474	0.672104	0.393164	-1.17313	-0.515164	-1.12236	-1.21655	0.43476	0.492471	0.322542	0.174119	0.30609	0.568079	0.46153	0.359793	-1.41129	-1.4822	-1.86404	-1.69351	0.469877	0.739941	0.876186	0.652833	1.06489	0.41947	1.06359	1.06958	0.911406	0.701771	0.766451	0.930942
ENSG00000116685	1	11919591	11926428	-1	KIAA2013	6.94985	6.90004	6.96612	6.90556	6.49671	6.46853	6.47731	6.40318	5.56506	5.5249	5.64563	5.52749	6.32582	6.43768	6.351	6.36107	6.17727	6.23264	6.21487	6.18332	5.36728	5.36032	5.31335	5.33604	6.08709	6.13295	6.24406	6.17398	6.44138	7.0108	6.38409	6.37616	6.8446	6.81598	6.84178	6.71959
ENSG00000083444	1	11934205	11975538	1	PLOD1	8.83098	8.73832	8.86883	8.79162	8.51449	8.48672	8.56081	8.4788	5.76992	5.82094	5.84917	5.89091	7.66049	7.64717	7.73837	7.68757	7.40498	7.41614	7.46927	7.3976	6.32145	6.27148	6.23723	6.2813	7.47477	7.40105	7.52035	7.43584	7.88218	7.88344	7.8409	7.82302	7.90563	8.00636	7.84016	7.87424
ENSG00000116688	1	11980181	12013514	1	MFN2	7.79421	7.7653	7.81941	7.78405	7.61826	7.56541	7.59023	7.58382	6.88467	6.8657	6.84719	6.91665	7.60054	7.59487	7.58616	7.58123	7.363	7.34503	7.35807	7.34412	6.84084	6.84483	6.81988	6.80849	7.25038	7.21451	7.33993	7.32005	7.33314	7.39912	7.28879	7.33001	7.8575	7.8994	7.78131	7.85134
ENSG00000116691	1	12019466	12032045	1	MIIP	4.38727	4.47024	4.50905	4.49138	3.91166	4.04461	3.84613	3.90619	3.11782	3.28169	3.1998	3.13174	4.14748	4.18807	4.19631	4.12126	4.23718	4.29331	4.31495	4.26233	4.10972	4.20538	3.95251	3.95358	4.30273	4.32125	4.22574	4.19652	3.68315	4.22859	3.59109	3.67666	4.87012	4.78755	4.96178	4.79783
ENSG00000028137	1	12167003	12209228	1	TNFRSF1B	4.11631	3.63922	3.98612	3.8422	5.38761	5.48793	5.28553	5.06701	-5.46631	-3.67833	-3.4277	-2.39753	-4.32314	-5.43986	-5.45736	-3.96189	3.32254	3.39126	3.29591	3.2557	-5.01806	-7.75614	-5.34411	-4.38062	3.92608	3.79634	4.2763	3.90624	0.0435288	0.235462	0.375479	0.243833	4.35315	4.3531	4.25897	4.0984
ENSG00000048707	1	12230030	12512047	1	VPS13D	7.10229	7.36921	7.1041	7.243	6.87241	6.95373	6.83269	6.90111	7.08372	7.05205	7.08667	7.12176	6.72016	6.67336	6.75509	6.8067	6.42962	6.48838	6.38749	6.51218	5.85392	5.67514	5.73485	5.75379	6.7688	6.83942	6.71926	6.74044	6.81382	6.52861	6.8075	6.78135	6.53637	6.5985	6.65342	6.65589
ENSG00000162496	1	12567910	12617731	-1	DHRS3	-3.65456	-4.23146	-3.98483	-3.04273	4.0364	3.83169	3.80944	3.71363	8.1548	8.1187	8.22323	8.23152	4.89724	4.75277	4.64712	4.65875	-1.58649	-1.6737	-1.85626	-1.82109	-4.84554	-5.25301	-5.11338	-5.76039	5.82666	5.76825	6.02866	5.79038	8.1514	8.15265	8.22345	8.11576	3.75138	3.99994	3.62031	3.76757
ENSG00000162493	1	13583465	13617957	1	PDPN	3.50174	3.32901	3.57315	3.37814	3.76836	3.80656	3.68644	3.44207	7.4082	7.36049	7.62335	7.56148	2.01859	1.86435	1.91838	1.58777	1.4356	1.82785	1.81822	1.79894	-7.74792	-7.67319	-7.56393	-7.45732	4.41519	4.40249	4.68879	4.44592	-7.91552	-6.84614	-7.62013	-7.57302	5.65782	5.78176	5.61406	5.64869
ENSG00000116731	1	13700198	13825079	1	PRDM2	6.20837	6.3162	6.31337	6.33735	6.24617	6.18568	6.33223	6.30706	6.00358	6.00647	6	6.079	5.9622	5.85433	5.91918	6.00057	6.00857	5.95727	5.9382	5.99539	4.78426	4.66851	4.79017	4.79394	5.79796	5.73997	5.72168	5.86228	5.98732	5.4061	5.81749	5.91451	6.21011	6.40047	6.14252	6.33741
ENSG00000189337	1	13892792	15118043	1	KAZN	4.97521	4.83484	4.96456	4.83133	2.54927	2.46184	2.72317	2.62464	5.60427	5.66806	5.64677	5.59493	5.64663	5.69117	5.67063	5.72844	3.77758	3.77642	3.91878	3.8445	3.5455	3.27088	3.54321	3.34338	4.83845	4.82756	4.87204	4.82253	3.46893	3.18211	3.35337	3.44356	4.20515	4.39031	4.18124	4.17803
ENSG00000171729	1	15152532	15220480	1	TMEM51	4.64592	4.40238	4.63863	4.48619	4.55945	4.39561	4.5354	4.42491	2.10991	2.1418	2.15797	2.38898	4.17411	4.12357	4.04752	4.14831	3.19709	3.24295	2.95071	2.813	2.61459	2.56444	2.11933	2.5493	3.42135	3.39549	3.67149	3.67123	2.30447	2.35179	2.35452	2.39257	3.93268	3.84627	3.83239	4.03031
ENSG00000142621	1	15247272	15400283	1	FHAD1	3.92081	4.04766	3.91536	3.82465	6.09792	6.01716	6.07547	5.99066	-3.85364	-2.00955	-3.11174	-3.89393	-1.30796	-1.25713	-1.29593	-0.852828	2.4458	2.36116	2.19912	2.38334	0.3787	0.440697	0.519888	0.323127	0.129553	0.230962	0.185035	0.265444	-0.770426	-1.32056	-1.19917	-0.855609	2.47707	2.80658	2.28043	2.47442
ENSG00000142634	1	15409895	15430343	1	EFHD2	6.966	6.91943	6.97233	6.94463	7.34574	7.45492	7.37185	7.24994	4.33428	4.38317	4.23322	4.22216	7.02416	7.10745	7.03648	6.99218	6.72066	6.7155	6.77608	6.71437	6.14602	6.1864	6.18368	6.21529	5.83075	5.90755	5.9356	5.78075	5.62662	6.48828	5.66484	5.68963	7.58188	7.54888	7.64622	7.39461
ENSG00000132906	1	15490832	15526534	-1	CASP9	3.43574	3.00106	3.35766	3.3535	3.6306	3.7049	3.53236	3.42469	2.95181	2.72768	3.08103	2.84947	3.2062	3.40263	3.28722	3.23453	3.51414	3.58367	3.6375	3.60412	3.2114	3.26069	3.21755	3.30651	3.5284	3.43854	3.62418	3.53707	3.14961	3.407	3.25836	3.25556	4.0909	4.21846	4.24929	4.15629
ENSG00000116138	1	15526813	15592379	1	DNAJC16	5.50243	5.59794	5.50965	5.53986	5.42384	5.4392	5.49185	5.51854	5.51201	5.49478	5.46667	5.5799	5.49721	5.49235	5.54747	5.49523	5.88548	5.88757	5.78788	5.93221	5.16775	5.0194	5.17742	5.11802	5.43653	5.30843	5.41034	5.33553	4.98844	4.43009	4.93263	4.91446	5.85037	5.92668	5.73042	5.93766
ENSG00000197312	1	15617500	15669044	1	DDI2	5.40243	5.49095	5.35768	5.42311	5.24721	5.36394	5.27012	5.26002	6.27568	6.21694	6.33807	6.3225	5.52844	5.47221	5.49218	5.44617	4.98913	4.96433	4.91324	5.00241	4.92405	4.71922	4.72168	4.75432	5.20425	5.16866	5.22794	5.13839	5.46357	5.31266	5.56923	5.49134	5.96615	6.00702	5.95681	5.96459
ENSG00000116786	1	15684332	15734769	1	PLEKHM2	7.26303	7.23634	7.28455	7.26997	6.96041	6.99206	6.97579	6.91572	6.77438	6.81743	6.82012	6.81882	6.93721	6.98054	6.95274	6.92722	6.94231	6.98668	7.04363	7.0071	6.07291	6.13645	6.18156	6.16543	6.57341	6.56897	6.59149	6.55573	6.21279	6.41474	6.16107	6.24567	6.95475	7.0633	6.9566	6.86666
ENSG00000237938	1	15720312	15736896	-1	AL450998.2	0.494758	0.907628	0.563667	0.72261	0.438687	0.722229	0.582789	1.06006	1.09425	0.901504	0.75964	0.380565	0.822635	0.693838	0.895176	0.586124	0.631175	0.427211	0.299882	0.548025	-0.0992379	-0.0315126	-0.0153809	-0.246006	0.822206	0.793295	0.396614	0.691522	0.508773	0.09144	0.396565	0.470336	0.861627	0.617558	0.771503	0.610662
ENSG00000162461	1	15736405	15741396	1	SLC25A34	-0.319809	-0.169231	-0.288297	-0.260034	-0.759757	-0.346711	-1.39365	-0.976829	0.197349	0.292302	0.107134	-0.205244	0.0765004	0.354827	0.0711337	0.631161	-0.0324166	0.310079	0.0836434	-0.129709	0.539909	0.474337	0.760528	0.612242	-0.228816	-0.445622	-0.730074	0.156076	-1.27763	-1.42089	-0.921247	-1.74815	0.255775	0.0468464	-0.503207	-0.170886
ENSG00000162458	1	15756607	15786594	1	FBLIM1	6.48236	6.33871	6.47968	6.41062	3.40086	3.5125	3.44154	3.43743	-4.08718	-5.17396	-4.23728	-2.95481	7.53462	7.605	7.6124	7.60547	6.42955	6.39379	6.40171	6.30214	6.36003	6.32493	6.31271	6.28595	5.50909	5.47965	5.65356	5.59303	0.00976901	0.19239	0.318516	0.564358	6.3531	6.43178	6.43689	6.29184
ENSG00000233954	1	15807169	15809348	-1	UQCRHL	1.26263	0.864279	1.16934	0.967786	0.950382	1.26857	1.13109	1.0396	2.04515	1.80144	2.17674	1.94225	0.63325	0.807769	0.880015	0.828105	0.742833	0.219781	0.385736	0.138223	-0.52368	-0.908515	-0.812254	-0.225167	0.385188	0.668462	0.684449	0.603334	1.17982	1.91236	1.48221	1.48483	2.16271	1.87227	2.18634	2.20071
ENSG00000179743	1	15834474	15848147	-1	FLJ37453	2.47406	2.08925	2.33229	2.11776	1.61934	1.74509	1.67226	1.74352	2.30088	2.22045	2.19603	2.38942	1.53306	1.76016	1.5161	1.53726	1.76127	1.64738	1.6741	1.70073	1.61806	1.78943	1.33499	1.69308	0.92239	1.14726	1.01173	1.16079	2.02904	2.62421	1.93009	2.13404	1.62716	1.38853	1.52127	1.3114
ENSG00000065526	1	15847864	15940460	1	SPEN	7.46875	7.60368	7.43925	7.50491	7.04705	7.09087	7.09767	7.08247	7.61443	7.54102	7.66376	7.66162	7.30446	7.28363	7.33829	7.51824	6.70249	6.75515	6.63971	6.71058	6.5517	6.25714	6.42888	6.44337	7.00007	6.88398	7.02659	6.98473	7.31177	6.92177	7.17453	7.22638	7.10075	7.36075	7.09151	7.16205
ENSG00000116809	1	15941869	15976132	-1	ZBTB17	5.26368	5.41534	5.39424	5.38963	5.24124	5.38925	5.39047	5.32066	5.11525	5.12925	5.09362	5.04464	5.09114	5.12939	5.20179	5.06313	5.35206	5.30931	5.35983	5.37145	4.56809	4.72366	4.63624	4.58162	4.73774	4.87868	4.82391	4.68607	4.8782	5.12595	4.82073	4.81284	5.45542	5.42321	5.4391	5.31523
ENSG00000142627	1	16124337	16156087	-1	EPHA2	8.66924	8.70211	8.70931	8.71842	7.24206	7.37065	7.31461	7.30642	9.00409	9.04851	8.97341	9.02523	8.94304	9.07935	9.0456	8.99049	7.43918	7.4297	7.45823	7.43675	7.31772	7.41838	7.4217	7.27416	7.90806	8.04796	8.00494	7.98895	7.85343	8.33184	7.76245	7.82791	7.92094	8.11479	7.95443	7.84987
ENSG00000227959	1	16155211	16157329	1	AL451042.2	1.75647	2.06814	1.953	1.62603	0.715504	0.904901	1.35606	0.779342	1.67862	1.80687	1.44587	1.60792	2.0537	2.18368	2.18806	2.07957	0.748191	0.958566	0.74335	0.913754	0.633749	0.905373	0.685777	1.07285	1.3398	1.29159	1.02109	1.1264	0.334388	1.03691	0.394171	0.324953	1.4079	1.24309	1.44617	1.14396
ENSG00000132881	1	16231700	16237162	-1	CPLANE2	2.08534	1.79403	2.06949	1.87464	2.14367	2.27212	2.18239	1.98943	2.27412	2.14183	2.21987	2.25195	1.09956	1.37055	1.06998	1.3302	1.28553	1.59624	1.44577	1.39834	1.59402	1.7794	1.82273	1.6	1.14623	1.26317	1.43354	0.962297	1.54267	2.1252	1.54303	1.24239	2.13323	2.38615	2.42113	1.78273
ENSG00000037637	1	16246839	16352454	-1	FBXO42	5.79113	5.81789	5.81871	5.77623	5.3506	5.34487	5.29637	5.34488	6.05423	6.01339	6.09887	6.04742	5.3912	5.36185	5.44378	5.41006	5.33641	5.38307	5.32353	5.36463	4.82891	4.80889	4.81811	4.9096	5.39287	5.27132	5.33385	5.25737	5.08221	5.29386	5.15483	5.08138	5.63838	5.70804	5.57377	5.64893
ENSG00000055070	1	16352575	16398145	1	SZRD1	7.40869	7.24382	7.39051	7.34518	7.15618	7.2659	7.17474	7.13057	7.56334	7.55697	7.63275	7.58507	7.27964	7.34303	7.28642	7.33461	7.09823	7.05264	7.07092	7.03074	6.48735	6.53594	6.57951	6.47164	6.8652	6.89725	6.98706	6.83298	6.9033	7.37728	7.01705	6.97942	7.35057	7.24437	7.39878	7.29982
ENSG00000157191	1	16440672	16460078	1	NECAP2	6.31825	6.16085	6.32272	6.25924	5.61063	5.57805	5.6231	5.62979	5.702	5.63216	5.64466	5.65652	5.89386	5.96983	5.94194	5.90685	5.48254	5.45136	5.54572	5.55605	5.83543	5.90009	5.83642	5.82466	5.57646	5.59189	5.636	5.5213	4.94265	5.63197	4.95977	5.06159	6.53791	6.40282	6.68348	6.50025
ENSG00000226029	1	16460948	16468481	1	LINC01772	1.54839	1.51748	1.29669	1.46833	0.797848	1.12841	1.15282	1.10522	1.24602	1.24627	0.955762	1.18333	1.00034	0.926207	0.828928	1.16453	0.538511	0.289774	0.426019	0.856723	-0.250728	-0.520668	-0.450462	0.0534941	0.65008	0.696819	0.513922	0.571724	0.517116	1.06548	0.697059	-0.075043	0.607112	0.415279	0.685104	0.552376
ENSG00000080947	1	16467436	16499257	-1	CROCCP3	3.18907	3.76684	3.34215	3.61616	2.58776	2.80696	2.82514	3.06795	3.76658	3.77857	3.39931	3.47314	3.34662	3.28627	3.24692	3.38717	2.99492	3.29413	3.27249	3.26997	3.11515	3.24481	3.22622	3.31844	2.97463	2.98302	2.56614	3.0202	3.01998	3.12047	2.81869	2.79964	2.76327	2.6673	2.84827	2.87119
ENSG00000219481	1	16562319	16613562	-1	NBPF1	5.90715	6.03797	5.89191	5.98535	4.55564	4.66452	4.64488	4.74159	6.196	6.27536	6.15466	6.11298	5.2263	5.16193	5.21195	5.2648	5.69733	5.6184	5.67124	5.71509	4.72845	4.82649	4.75118	4.73052	5.76176	5.86323	5.69534	5.80579	5.20591	5.87261	5.11366	5.21635	5.37538	5.51455	5.49192	5.39108
ENSG00000215908	1	16618253	16657232	-1	CROCCP2	5.06878	5.56341	5.24583	5.32058	4.20053	4.15645	4.28449	4.47112	5.34057	5.56345	5.13634	5.23599	4.53838	4.5217	4.48472	4.57368	4.69769	4.61068	4.69638	4.72236	3.34087	3.536	3.49748	3.38464	5.22356	5.17477	4.89656	5.12699	5.16407	5.80652	5.16311	5.23347	5.00474	4.9055	5.20107	4.96265
ENSG00000186301	1	16645622	16650289	1	MST1P2	-0.0918698	0.244456	0.0151779	-0.359101	1.11594	1.35007	1.05742	1.18309	1.17063	1.49542	1.62021	1.13192	-0.606799	-0.987439	-0.221549	-0.93359	0.206784	0.424508	0.872225	0.590727	-0.769279	-0.245899	0.039651	-0.224804	-1.29845	-1.19633	-0.55475	-2.21181	1.69965	2.14247	1.64241	1.77277	-0.621603	-0.314886	-1.09127	-1.11728
ENSG00000058453	1	16740273	16972979	1	CROCC	4.92464	5.25822	4.98839	5.19707	3.68388	3.97868	4.09815	3.99991	4.45316	4.46927	4.35771	4.22371	4.53588	4.58778	4.64554	4.73522	3.96365	3.99908	4.12726	4.03377	3.19828	3.27444	3.26437	3.21427	3.82038	3.84629	3.51969	3.54451	3.79104	4.77435	3.70639	3.77267	4.65623	4.40566	4.82927	4.37724
ENSG00000207005	1	16895980	16896143	1	RNU1-2	-0.209361	-0.0392984	-0.107671	-0.551908	0.365299	0.702447	0.655007	0.370379	-1.26175	-0.927286	-0.896391	-0.596724	0.202637	0.255303	-0.0403257	-0.192559	-0.349089	-0.228032	-0.336317	-0.291814	-2.54344	-2.2383	-2.07444	-3.63588	-0.183294	-0.16494	0.311187	-0.106658	-0.107952	-0.203874	-0.634654	-0.18296	-1.3783	-1.10018	-0.911268	-1.24618
ENSG00000117122	1	16974502	16980835	-1	MFAP2	5.36598	4.99305	5.33273	5.18466	4.06053	4.00575	4.03743	3.83003	-1.20093	-2.04419	-0.64998	-1.70204	-3.73171	-2.50234	-3.18598	-1.52508	5.07412	5.10961	5.15241	5.09188	-1.73606	-2.25812	-2.086	-1.49268	2.357	2.5798	2.68647	2.25344	-1.58542	-1.36225	-1.56018	-1.13683	3.0499	3.08867	3.0346	2.81697
ENSG00000159363	1	16985958	17011928	-1	ATP13A2	5.59381	5.60323	5.6162	5.62683	5.96857	5.99561	5.98227	5.9319	7.89318	7.94927	7.94885	7.92239	6.87126	6.84093	6.86112	6.86508	5.43205	5.45025	5.48729	5.45986	5.47242	5.47906	5.11583	5.42358	6.00703	5.98721	6.04579	5.96597	5.84673	6.30909	5.87921	5.86342	5.66714	5.74394	5.67053	5.60934
ENSG00000117118	1	17018722	17054170	-1	SDHB	6.24209	6.10176	6.24458	6.20742	6.21441	6.36933	6.2193	6.15504	6.57581	6.56382	6.6985	6.62647	6.14143	6.24408	6.1467	6.13791	5.75566	5.77727	5.77015	5.72112	5.19124	5.43187	5.34547	5.26235	5.93067	6.06733	5.99934	5.87155	5.74994	6.43118	5.94309	5.89623	6.79285	6.82389	6.95175	6.79724
ENSG00000142619	1	17249098	17284233	1	PADI3	2.99281	2.43298	2.82133	2.63948	2.8929	3.0235	2.84926	2.66448	-0.250624	-0.18507	0.251691	0.18273	-1.94845	-1.13242	-0.546574	-0.646106	-5.47718	-4.19666	-4.65155	-4.2808	0.685151	0.522201	0.567006	0.735357	1.15995	1.2501	1.32666	1.09537	-0.791879	-0.18949	-1.07319	-0.608607	-0.945641	-0.365069	-0.619701	-0.271796
ENSG00000179051	1	17406760	17439724	-1	RCC2	7.6838	7.68319	7.72856	7.70742	6.69239	6.70499	6.70345	6.70362	8.85226	8.8449	8.85355	8.8583	8.14958	8.17309	8.15737	8.10439	7.12245	7.12932	7.08395	7.06637	7.11454	7.17712	7.10287	7.15683	7.49752	7.56721	7.58164	7.49523	8.33101	8.55383	8.32142	8.32642	8.00731	7.99605	8.0251	7.95775
ENSG00000074964	1	17539835	17697874	1	ARHGEF10L	5.78238	5.89648	5.73886	5.80215	5.02738	5.18621	5.05457	5.0924	4.41255	4.38211	4.46849	4.37405	5.26959	5.25849	5.24545	5.3844	4.29774	4.34494	4.46045	4.46131	5.07013	5.05643	5.07154	4.99268	4.27568	4.42459	4.34479	4.26388	2.94434	3.63844	2.88036	2.98867	4.28523	4.23832	4.45487	4.17347
ENSG00000159423	1	18871430	18902781	-1	ALDH4A1	2.22617	1.66699	2.1831	1.84278	-0.0286373	-0.0176597	-0.0921975	-0.51254	3.46126	3.306	3.58109	3.55949	2.98694	3.21598	3.08498	3.15469	2.88096	2.97784	2.87825	2.81478	2.85242	2.7665	2.779	2.67498	3.85892	3.95026	3.97457	3.89285	2.38001	2.8969	2.32205	2.25735	1.12336	0.89749	1.34823	1.47429
ENSG00000169991	1	18904281	18956686	-1	IFFO2	4.41697	4.31883	4.34065	4.35183	4.23814	4.12834	4.10073	4.05088	5.19215	5.13432	5.17658	5.13069	7.67273	7.74741	7.73029	7.73358	3.71616	3.66145	3.72073	3.68993	3.74795	3.84662	3.69173	3.666	6.52759	6.46184	6.50615	6.51388	5.35244	5.4334	5.12254	5.25969	4.70311	4.73744	4.71323	4.69093
ENSG00000127481	1	19074506	19210276	-1	UBR4	8.62862	9.0438	8.67909	8.93608	8.75298	8.9483	8.83019	8.96571	9.06674	9.00854	9.02701	9.06977	8.57177	8.56319	8.65047	8.68594	8.60318	8.58962	8.5693	8.696	8.55344	8.33579	8.52548	8.44759	8.70399	8.63314	8.49475	8.65252	8.55719	8.10457	8.41833	8.49991	9.00406	9.23786	8.90892	9.07068
ENSG00000127463	1	19215664	19251552	-1	EMC1	7.5425	7.57756	7.57228	7.54951	7.70131	7.74468	7.66936	7.67713	7.50648	7.48567	7.50031	7.58247	7.5887	7.67945	7.70457	7.58694	7.78278	7.86066	7.82355	7.8265	6.69131	6.71815	6.68454	6.65813	7.46657	7.50779	7.51083	7.44779	7.42552	7.71894	7.43302	7.41469	7.77303	7.79903	7.83334	7.7524
ENSG00000053372	1	19251539	19260128	1	MRTO4	6.20833	6.08747	6.20456	6.17337	6.20076	6.34817	6.14429	6.11646	6.46583	6.46468	6.50648	6.50846	6.20519	6.3624	6.23705	6.25897	5.98466	5.98502	6.0021	5.91896	5.20376	5.36632	5.2377	5.19862	5.85433	5.90745	5.96996	5.82507	5.90695	6.67163	5.98313	6.10642	6.97383	7.04171	7.12197	6.92558
ENSG00000270728	1	19297080	19297903	1	AL035413.1	0.546241	0.354234	0.889288	0.691852	1.50029	0.996606	1.44463	0.998398	2.04317	1.92222	2.11967	2.0186	1.08474	1.06027	1.14036	0.824752	-0.703775	-0.821252	-0.491412	-0.99373	-0.347562	-0.518788	-0.596547	-0.26587	0.192677	0.345231	0.723546	0.649584	-1.15878	-3.03456	-0.724906	-0.319598	-0.413706	-0.311205	-0.50995	-0.384571
ENSG00000053371	1	19303965	19312146	-1	AKR7A2	5.66084	5.56502	5.71636	5.60684	5.89359	6.01316	5.86946	5.80446	6.05302	6.17295	6.16648	6.15598	5.54709	5.73737	5.56406	5.45761	5.28441	5.27024	5.347	5.30507	5.36313	5.60006	5.38374	5.30533	5.80704	5.94499	5.95526	5.80959	5.52252	6.55599	5.69326	5.59682	5.92424	5.85071	5.99969	5.84714
ENSG00000040487	1	19312326	19329300	1	PQLC2	4.66687	4.71113	4.76594	4.62917	4.71617	4.9036	4.73239	4.74482	4.91191	4.94735	4.90523	4.95484	4.39412	4.47801	4.43133	4.55658	4.55228	4.43547	4.46635	4.45223	3.83467	3.95006	3.87471	3.74679	4.07742	4.08469	4.10289	4.13082	3.95391	4.70388	3.98312	4.13363	4.97082	4.97885	4.92223	4.89928
ENSG00000077549	1	19338776	19485539	-1	CAPZB	8.42395	8.31413	8.43095	8.32165	8.21831	8.21648	8.2163	8.16	6.47026	6.51027	6.52355	6.45563	7.7299	7.79557	7.74911	7.75124	7.42816	7.48691	7.48552	7.43824	6.56558	6.67805	6.62391	6.63468	8.18711	8.17633	8.26056	8.11448	7.17201	7.673	7.25812	7.24918	8.38166	8.44592	8.47512	8.39427
ENSG00000173436	1	19484403	19629821	1	MINOS1	4.0423	3.99892	3.87328	4.03799	3.69397	3.7862	3.58491	3.65801	3.70252	3.61291	3.64184	3.64641	3.58008	3.72734	3.46172	3.56364	3.49312	3.54629	3.54139	3.58825	2.74193	2.70275	2.72587	2.67469	3.34656	3.34716	3.28375	3.14014	3.09408	3.43076	3.22543	3.21354	3.7884	3.35136	3.78632	3.75726
ENSG00000158747	1	19596979	19658456	1	NBL1	5.66407	5.38624	5.65801	5.45504	5.56968	5.71678	5.48197	5.42695	3.592	3.54913	3.60324	3.55395	2.66128	3.05301	2.98653	2.75236	4.88663	4.95407	4.94348	4.7966	3.14005	3.38312	2.95524	3.35601	6.28701	6.34069	6.4194	6.1555	4.44951	5.249	4.54485	4.5491	4.54419	4.17242	4.46049	4.13919
ENSG00000162542	1	19682213	19799945	-1	TMCO4	5.96748	5.87671	5.94053	5.87438	4.8893	4.90784	4.81753	4.79632	3.20716	3.06998	3.21774	3.13517	3.4831	3.49961	3.57959	3.48272	4.59448	4.58029	4.60608	4.55926	2.79123	2.64217	3.02265	2.59883	3.78332	3.73827	3.76486	3.84233	3.87636	4.01733	4.06736	3.96058	4.69841	4.75649	4.72213	4.65085
ENSG00000169914	1	19882513	19912945	1	OTUD3	4.17587	4.50169	4.16236	4.25068	4.49787	4.44127	4.58399	4.74644	3.61917	3.69904	3.40929	3.5557	4.73349	4.60006	4.72143	4.65327	4.57519	4.51788	4.4871	4.59606	3.98276	4.03801	4.1379	4.01082	4.75736	4.70481	4.53056	4.65155	4.72917	4.39235	4.42603	4.72414	4.26512	4.29593	4.35947	4.42633
ENSG00000162545	1	20482391	20486220	-1	CAMK2N1	7.95583	7.72429	7.91022	7.81084	5.88485	5.88062	5.96193	5.83558	4.49718	4.42875	4.54878	4.52168	4.3202	4.51126	4.41818	4.54182	4.52044	4.49598	4.50122	4.52332	3.72588	3.84626	3.86275	3.81239	7.48549	7.51992	7.51953	7.42245	4.96637	5.31465	4.92638	5.09695	2.85035	2.7367	2.80716	2.79055
ENSG00000090432	1	20499448	20508161	-1	MUL1	5.75237	5.65142	5.77142	5.74279	5.62189	5.6165	5.44529	5.44801	4.64266	4.67585	4.7096	4.73642	5.47519	5.5034	5.46513	5.40835	5.40988	5.34557	5.39684	5.4179	4.32828	4.31162	4.34418	4.22653	5.33957	5.34681	5.47358	5.33892	5.34214	5.43553	5.35548	5.37048	5.87021	5.94569	5.83372	5.82036
ENSG00000158828	1	20633455	20651511	1	PINK1	4.68451	4.52691	4.62812	4.78938	4.58546	4.68839	4.72417	4.64263	3.00736	2.99322	3.04897	3.03268	3.57503	3.49907	3.55421	3.45113	3.9467	3.80728	3.85255	3.72133	3.32274	3.21008	3.25825	3.31636	3.79355	3.83037	4.10533	4.04057	2.54304	2.58714	2.43726	2.3861	4.48781	4.4536	4.35364	4.27853
ENSG00000117242	1	20642657	20652193	-1	PINK1-AS	3.19661	2.97517	3.17659	3.16863	3.14556	2.92578	2.78721	2.77238	1.74013	1.6453	1.58714	1.63912	1.95604	2.06887	2.06793	1.9095	2.84244	2.97169	2.76639	2.8879	1.92213	1.86306	1.95957	1.91558	2.12095	2.15664	2.09718	1.83736	2.19625	2.71034	2.28513	2.25389	2.6281	2.94504	2.6217	2.73124
ENSG00000244038	1	20651767	20661544	-1	DDOST	8.05148	7.98068	8.05275	8.00856	7.79977	7.67884	7.77014	7.69168	6.70391	6.69952	6.72514	6.68715	7.81366	7.78842	7.80919	7.7874	7.5765	7.56671	7.5918	7.61748	7.04468	6.9376	6.99506	6.98202	7.78335	7.77459	7.88311	7.89356	8.22925	7.94428	8.20087	8.16972	8.40576	8.55325	8.37264	8.47207
ENSG00000117245	1	20664014	20718017	-1	KIF17	0.264167	-0.464242	0.349898	-0.22528	-1.23207	-1.3902	-1.17165	-1.72986	1.01788	0.608635	0.84312	0.888532	-0.620802	-0.948679	-0.804351	-1.11496	0.217574	-0.0939521	-0.290216	0.173424	2.49394	2.45584	2.40757	2.13877	0.46705	0.463442	0.839961	0.747011	-1.25499	-1.74833	-1.19484	-1.6867	0.534816	0.662554	0.0261119	0.227112
ENSG00000189410	1	20719732	20732837	-1	SH2D5	2.97029	2.94254	2.93348	2.93795	3.19141	3.29926	3.02559	3.04499	0.476828	0.419516	0.267675	0.173426	2.36673	2.4666	2.57526	2.43776	4.33862	4.40512	4.41013	4.44292	3.93219	4.09054	4.06557	3.89102	2.64806	2.54807	2.54643	2.607	1.1503	1.84957	1.23426	0.950626	3.51646	3.41763	3.51964	3.26853
ENSG00000127483	1	20742661	20787323	-1	HP1BP3	8.50152	8.73087	8.56303	8.61604	8.16525	8.05559	8.20739	8.4233	7.93374	7.98358	7.86884	7.86798	8.42486	8.35599	8.38107	8.35923	8.3994	8.37822	8.40941	8.4246	7.6843	7.7163	7.77959	7.71587	8.05012	8.05257	7.94937	8.02423	8.30333	8.32942	8.28223	8.26841	8.33822	8.24352	8.34607	8.37817
ENSG00000075151	1	20806292	21176888	-1	EIF4G3	7.26515	7.38675	7.27663	7.343	7.75813	7.75604	7.83647	7.82895	6.63322	6.67327	6.63656	6.62889	7.23445	7.12611	7.19298	7.29085	7.37106	7.2795	7.26676	7.34443	6.49268	6.40221	6.50752	6.44755	7.06591	6.9462	7.0518	7.03682	7.19153	7.05433	7.2048	7.12826	7.38635	7.51598	7.35312	7.47684
ENSG00000117298	1	21217247	21345572	-1	ECE1	9.13848	9.06899	9.14157	9.092	8.77123	8.71432	8.78757	8.70359	6.73388	6.76144	6.74566	6.78073	7.5184	7.49026	7.55004	7.54579	8.22898	8.22252	8.25245	8.23994	7.35082	7.24682	7.36579	7.25925	7.642	7.55847	7.7243	7.66487	7.90853	7.66743	7.70913	7.77382	8.10465	8.20668	7.99826	8.02791
ENSG00000142794	1	21440128	21485005	1	NBPF3	3.66446	3.609	3.6939	3.65643	-1.0344	-0.528422	-0.829754	-0.250558	2.84617	2.88804	2.82327	2.89051	2.75957	2.64142	2.79411	2.8596	3.77595	3.85692	3.62138	3.7933	2.43972	2.47316	2.71372	2.50099	4.22147	4.27594	4.3505	4.2802	3.83785	4.24979	3.89471	3.85273	3.26951	3.42574	3.18458	3.39171
ENSG00000090686	1	21678298	21783606	-1	USP48	6.71242	6.90572	6.77852	6.81601	6.39006	6.49765	6.38634	6.55602	6.52948	6.56975	6.54606	6.50414	6.74133	6.70485	6.69452	6.72502	6.30916	6.3396	6.3434	6.35485	5.69003	5.94036	5.76252	5.85192	6.66996	6.67806	6.55363	6.54927	6.73676	6.77132	6.7619	6.7826	6.80717	6.71602	6.89969	6.89129
ENSG00000142798	1	21822245	21937297	-1	HSPG2	6.77003	7.27541	6.91659	7.12095	4.83738	5.04824	4.97546	5.00245	8.35546	8.36724	8.31376	8.38217	5.74716	5.73345	5.88863	5.86749	8.29299	8.31828	8.30496	8.34762	7.87877	7.72006	8.03215	7.76037	8.598	8.49482	8.4521	8.61019	9.18967	8.99597	9.00246	8.99579	7.04254	7.24679	6.88868	6.90983
ENSG00000218510	1	22024558	22031223	1	LINC00339	0.936132	1.15609	1.31959	1.1118	0.693361	0.961347	1.32212	1.41634	0.998575	0.953045	0.898504	0.720696	1.04803	1.16757	1.10503	0.84698	1.91022	1.77268	1.64795	1.82115	0.495412	0.694801	0.644847	0.734416	1.35456	1.56732	0.998091	1.54425	2.23335	3.53729	2.40101	2.23997	0.911853	1.0233	1.28749	1.07938
ENSG00000285721	1	22025511	22101360	1	AL031281.2	2.58637	3.48307	2.70163	3.05524	2.35768	2.32426	2.13397	2.67089	2.39131	2.22548	2.12059	2.31923	2.86573	2.78955	3.03409	3.09334	1.89318	2.19058	2.23801	2.31769	1.5805	1.42879	1.6569	1.50354	2.02204	2.15895	1.35876	2.09521	2.25444	1.52241	2.06829	2.11515	2.50389	2.62968	2.82892	2.63095
ENSG00000070831	1	22052627	22092946	1	CDC42	1.24725	1.44449	1.11637	1.25957	1.13647	1.14766	1.36697	1.05741	-0.0460692	0.0935882	0.0500187	0.272886	1.28137	1.43337	1.12342	1.34037	0.878944	0.924449	0.965229	0.780071	-0.237317	-0.506302	-0.554022	-0.338074	0.970922	0.964058	1.00735	1.04269	1.27505	1.00454	1.00402	1.25314	1.31371	1.09794	1.2455	1.33121
ENSG00000162552	1	22117305	22143969	-1	WNT4	0.733494	0.958279	0.233567	0.281697	-0.265512	-0.346671	0.279881	-0.0790127	-0.945	-1.04823	-0.698625	-1.45027	0.23706	0.273277	0.750628	0.230886	0.139146	0.0201458	0.0100816	-0.0939696	-0.752571	-0.975906	-1.03828	-0.884216	-0.0856717	-0.346054	-0.679064	-0.18719	-0.706293	-1.248	-0.385073	-0.71348	-0.12238	0.438472	0.424899	0.446393
ENSG00000184677	1	22428838	22531157	1	ZBTB40	5.79045	5.94153	5.76964	5.91216	5.94717	5.77633	5.93008	5.91695	5.52748	5.48345	5.40428	5.47117	5.4985	5.55883	5.5854	5.59445	5.90038	5.90091	5.93081	5.97429	5.79418	5.65106	5.77017	5.76029	5.78869	5.77381	5.74167	5.76208	6.15779	5.92688	6.15513	6.05928	6.01396	6.16483	5.93322	6.00892
ENSG00000133216	1	22710839	22921500	1	EPHB2	2.7698	2.67972	2.7636	2.90378	5.92971	5.82272	5.85751	5.87987	3.42234	3.32142	3.38817	3.53755	7.60441	7.61492	7.60293	7.62851	4.88525	4.78768	4.85785	4.7865	5.35691	5.22598	5.1347	5.12595	6.82458	6.78992	6.9702	6.93235	5.0486	4.66259	4.77451	4.86852	6.6092	6.79096	6.41298	6.58535
ENSG00000004487	1	23019443	23083689	1	KDM1A	7.35361	7.24246	7.28965	7.31158	6.78781	6.80094	6.83629	6.82459	7.01239	7.03334	7.08714	6.9995	6.81951	6.78455	6.81288	6.82946	6.49175	6.53956	6.54957	6.5339	7.14265	7.13741	6.98453	7.14999	7.14926	7.23538	7.24033	7.19015	7.37167	7.39462	7.42157	7.38689	7.58253	7.63506	7.62445	7.62273
ENSG00000169641	1	23084023	23177808	-1	LUZP1	7.29199	7.22121	7.2388	7.24727	6.26816	6.24236	6.27831	6.20436	7.10202	7.00582	7.15974	7.13597	6.6826	6.73319	6.74624	6.70508	6.81032	6.7769	6.69532	6.75336	6.7174	6.62142	6.58042	6.61806	6.70386	6.64089	6.76246	6.68417	7.1186	6.87167	7.03363	6.9567	7.39785	7.50876	7.34575	7.39961
ENSG00000261326	1	23281308	23286752	-1	LINC01355	2.91027	3.81146	3.13539	3.44093	2.00312	2.20524	2.62475	2.97	1.51802	1.76278	1.219	1.40631	3.35323	3.23329	3.32599	3.39622	2.09159	2.32074	2.43457	2.51818	1.35392	1.34587	1.58043	1.63818	2.48826	2.79265	1.91952	2.66413	3.29799	2.57768	3.12561	3.16836	2.96522	2.55901	3.0181	3.10947
ENSG00000284726	1	23297797	23302866	1	AL109936.6	0.0190739	0.690783	0.554175	0.553163	-0.759614	-0.166447	-0.627635	-0.0494349	-0.893645	-0.370586	-0.323255	-0.582883	0.550543	0.526077	0.0768091	0.35589	-0.873734	-0.875269	-0.598986	-1.05891	-1.23986	-0.53324	-0.832601	-0.728781	-0.622351	-0.117846	-1.14897	-0.40904	0.194398	1.55534	0.539477	0.613982	0.23362	0.0490842	0.475919	0.249559
ENSG00000125944	1	23303771	23344336	-1	HNRNPR	8.22146	8.27101	8.23033	8.2253	7.89625	7.88986	7.90346	7.92067	8.07653	8.08973	8.10162	8.03497	8.10087	8.07245	8.03971	8.0906	8.04716	8.06476	8.007	8.00586	7.74568	7.71011	7.73209	7.74851	7.86374	7.80858	7.79471	7.84186	8.46194	8.24632	8.49445	8.47544	8.10871	8.03172	8.15403	8.12797
ENSG00000125945	1	23359448	23369442	-1	ZNF436	5.36294	5.34286	5.37618	5.42787	4.71294	4.76952	4.77383	4.75153	4.25599	4.34898	4.30708	4.26425	5.84304	5.65249	5.70111	5.64854	4.71406	4.65874	4.62651	4.65234	4.00726	3.79606	3.83107	3.93298	5.40104	5.28722	5.34607	5.23369	5.59059	5.25578	5.60389	5.52297	4.95142	5.07757	5.04917	5.0347
ENSG00000249087	1	23368997	23371839	1	ZNF436-AS1	1.96539	1.85841	1.80992	1.67728	2.60718	2.29397	2.29297	2.37092	1.14395	1.35737	1.48305	1.21771	2.32668	2.2995	2.30002	1.94849	1.73304	1.69283	1.77755	1.78761	0.754549	0.950248	0.770731	1.2028	2.08738	2.14169	1.9376	2.14558	3.02149	3.50921	3.05279	3.01615	2.20934	1.87806	2.02348	2.16128
ENSG00000088280	1	23428563	23484568	-1	ASAP3	6.85258	6.95272	6.88083	6.88776	4.81356	4.81804	4.91865	4.89872	4.95082	4.99565	5.06626	5.03131	5.03622	4.97097	4.92194	4.95228	4.60077	4.6008	4.64295	4.57488	4.90982	4.67078	4.88298	4.91493	4.93001	4.82092	4.82398	4.79198	4.20724	3.9314	4.23575	4.02339	4.31792	4.35153	4.38524	4.33962
ENSG00000007968	1	23506430	23531220	-1	E2F2	5.79299	5.70044	5.76326	5.80919	5.54605	5.52618	5.57933	5.5613	5.35171	5.2908	5.36033	5.25673	5.04049	5.20377	5.18627	5.16073	3.76717	3.7884	3.82673	3.89233	3.68138	3.64837	3.47462	3.55148	4.13187	4.07959	4.10814	4.09497	6.31574	6.64338	6.27036	6.27402	4.29818	4.43451	4.28309	4.16192
ENSG00000117318	1	23557918	23559794	-1	ID3	6.80714	6.7698	6.97832	6.80015	7.16446	7.41863	7.14967	7.20856	4.5921	4.66797	4.7265	4.69344	8.2568	8.3834	8.31597	8.25156	6.81001	6.80529	6.80823	6.70568	6.26216	6.6071	6.50408	6.34868	7.94035	8.06171	8.06462	7.83088	6.96135	7.88145	7.02283	7.0601	6.4376	6.35896	6.63529	6.34182
ENSG00000142676	1	23691742	23696835	1	RPL11	7.6286	7.36787	7.53413	7.42149	7.59815	7.67238	7.76819	7.67287	6.73984	6.78874	6.86512	6.71708	7.43928	7.52605	7.52343	7.9119	7.3831	7.31455	7.15629	7.21789	6.49757	6.55817	6.51107	6.70348	7.46363	7.47322	7.46698	7.33111	8.07102	8.27807	8.17336	8.17918	8.35909	8.22116	8.44564	8.26561
ENSG00000011007	1	23743155	23762059	1	ELOA	6.65856	6.58576	6.66176	6.65822	6.78081	6.6599	6.70308	6.67193	5.42326	5.45381	5.54987	5.53042	6.89514	6.86628	6.87234	6.92195	6.74602	6.68872	6.69498	6.72258	5.38767	5.25856	5.2876	5.41805	6.16497	6.06494	6.1959	6.17359	7.04605	6.68584	6.98161	6.99889	7.52723	7.73221	7.47402	7.56025
ENSG00000057757	1	23778405	23788232	1	PITHD1	5.41102	5.40164	5.50861	5.44241	5.93454	6.00293	5.94	5.87722	4.77552	4.86714	4.91757	4.84461	5.6595	5.6533	5.59586	5.53269	5.35213	5.37084	5.36509	5.34069	4.74763	4.72734	4.61022	4.76895	4.94405	4.93165	5.00825	4.9667	5.5347	5.90443	5.52795	5.57022	5.88678	5.89176	6.00572	5.84224
ENSG00000011009	1	23790970	23795539	1	LYPLA2	5.86141	5.90998	5.97773	5.92261	5.67063	5.693	5.7014	5.59544	4.53444	4.49608	4.55681	4.5214	5.54228	5.54056	5.55328	5.48986	5.25384	5.13302	5.30922	5.20209	5.04418	5.2278	5.26443	5.08816	5.2396	5.25983	5.39146	5.30639	6.14282	6.41722	6.2013	6.18721	6.87085	6.78338	6.86459	6.71522
ENSG00000117308	1	23795599	23800804	-1	GALE	5.48235	5.48501	5.55571	5.41054	4.84363	4.86673	4.90145	4.82972	4.27157	4.32249	4.32194	4.23441	5.40229	5.40162	5.45392	5.2992	5.4723	5.38607	5.43186	5.39447	4.97941	5.19104	5.09403	5.01034	4.83015	4.81624	4.804	4.80704	5.51809	5.98988	5.48366	5.56745	6.07345	5.9546	6.03546	5.94852
ENSG00000117305	1	23801885	23838620	-1	HMGCL	4.32134	4.26679	4.21752	4.19782	4.85136	4.93623	4.952	4.81126	3.82066	3.71516	3.87188	3.77888	4.11825	4.3515	4.24482	4.24885	4.09835	4.19308	4.20958	4.08181	3.46892	3.62923	3.60973	3.44524	3.68697	3.53831	3.59645	3.59997	3.77171	3.85517	4.00343	3.80232	3.95256	4.00412	3.89095	4.06807
ENSG00000179163	1	23845077	23868294	-1	FUCA1	2.84959	2.67315	2.68308	2.66313	2.75894	2.936	2.81962	2.93743	3.48563	3.41658	3.5806	3.54515	3.87532	3.81889	3.80627	3.82526	3.4756	3.36248	3.46173	3.47467	3.1533	3.2886	3.26293	3.24991	4.78375	4.77424	5.05095	4.71361	4.50696	4.69681	4.57315	4.46642	4.39109	4.40242	4.49915	4.44451
ENSG00000189266	1	23956839	23963462	1	PNRC2	6.30158	6.35024	6.37597	6.3565	6.26493	6.29973	6.28998	6.29275	5.96148	5.86399	5.96685	5.92089	6.29901	6.29135	6.23651	6.18474	6.38806	6.40835	6.41006	6.42325	5.5276	5.60351	5.5703	5.55707	6.31537	6.34128	6.34058	6.26965	7.02426	7.10245	7.02802	7.01943	6.68198	6.60017	6.73603	6.72337
ENSG00000188529	1	23964804	23980927	-1	SRSF10	7.45785	7.69208	7.52012	7.55723	7.34981	7.23789	7.3703	7.53403	7.64913	7.65061	7.54219	7.54999	7.6487	7.52767	7.58758	7.61287	7.37316	7.34382	7.45154	7.42273	7.04178	7.01136	7.07556	7.01968	7.42499	7.39228	7.17829	7.37347	7.85358	7.64823	7.76434	7.78738	7.61037	7.47408	7.66864	7.66442
ENSG00000001460	1	24356999	24416934	-1	STPG1	2.71834	2.57036	2.74059	2.7352	2.9472	2.82953	2.85021	2.90417	2.29163	2.15263	2.33098	2.26193	3.71131	3.47967	3.63648	3.61446	3.5283	3.31364	3.44465	3.42475	1.36059	1.2174	0.952736	1.46299	3.35377	3.31817	3.57765	3.5921	4.3407	3.59499	4.31203	4.31739	2.94983	3.17965	2.88369	3.07899
ENSG00000001461	1	24415794	24472976	1	NIPAL3	6.61926	6.48155	6.59663	6.53409	6.30117	6.30227	6.27573	6.21555	5.00521	4.87686	4.91133	5.03286	6.74354	6.69638	6.71007	6.68433	7.07268	7.0159	6.99609	7.09814	4.97179	4.76243	4.88481	4.74763	6.44407	6.41489	6.61548	6.54376	7.39836	7.19664	7.47209	7.34147	5.87536	5.89943	5.7713	5.906
ENSG00000117602	1	24502351	24541040	1	RCAN3	6.38632	6.22678	6.35261	6.36731	4.8804	4.7644	4.75059	4.72585	3.38899	3.32777	3.42135	3.36612	6.23008	6.23412	6.29368	6.26004	5.24765	5.20319	5.25407	5.2676	4.32448	4.34081	4.32876	4.27114	5.07801	5.08386	5.26358	5.20691	6.22635	6.30683	6.31124	6.2024	5.19394	5.19221	5.21175	5.29211
ENSG00000133226	1	24631716	24673267	1	SRRM1	7.01694	7.24567	7.06462	7.16871	7.03417	6.85279	7.12207	7.17697	6.93704	6.98116	6.91611	6.90836	7.55896	7.41994	7.50536	7.65965	7.02758	6.94202	6.97633	6.98465	6.81271	6.63392	6.77463	6.82179	7.06532	6.99463	6.98256	7.1018	7.76277	7.0676	7.60458	7.61405	7.36144	7.52379	7.24698	7.4944
ENSG00000169504	1	24745357	24844324	1	CLIC4	9.85445	9.7288	9.84114	9.78627	9.99068	9.94639	9.90624	9.93537	8.36854	8.34862	8.40167	8.45104	10.0992	10.0899	10.0737	10.0547	9.78909	9.83627	9.81053	9.81521	8.86357	8.81902	8.83196	8.77104	8.60465	8.53902	8.60304	8.56218	9.00077	8.7477	9.05612	8.98676	9.72516	9.47412	9.71311	9.77206
ENSG00000117614	1	25222679	25232502	-1	SYF2	4.44242	4.39429	4.45316	4.30891	4.48347	4.56084	4.47638	4.24195	3.48121	3.54311	3.41901	3.47559	4.64718	4.66245	4.63406	4.74866	4.00788	4.02952	4.07896	3.95373	4.15509	4.24534	4.10581	4.23995	3.97392	3.89204	4.03014	3.89037	4.0518	4.33006	4.14613	4.24285	5.06212	4.84734	5.11544	5.03525
ENSG00000284602	1	25232586	25234775	1	AL031432.4	0.634601	1.38888	0.545589	0.849693	0.55762	0.870021	0.99567	1.08553	-0.20476	0.0921462	-0.1119	-0.424355	0.341243	0.378967	0.862565	0.450026	1.36705	1.23181	0.9501	1.34559	0.348146	0.92202	0.784097	0.324023	1.14047	0.680652	0.701775	1.3133	1.08102	2.25955	0.974162	0.880542	1.32472	1.18581	1.52269	1.44665
ENSG00000117616	1	25242237	25338213	-1	RSRP1	5.63734	6.15585	5.86125	5.93715	6.17843	6.19791	6.30832	6.51523	4.15137	4.2037	3.90887	3.94644	6.39813	6.35243	6.37944	6.38033	5.7762	5.71626	5.88551	5.80678	4.94442	5.22659	5.19774	5.16085	6.309	6.30681	6.03628	6.16554	6.0184	6.75154	5.99682	6.00374	6.53665	6.24842	6.66964	6.4484
ENSG00000183726	1	25337917	25362361	1	TMEM50A	6.83763	6.64134	6.8368	6.73113	7.22642	7.09751	7.14399	7.11048	5.41295	5.37198	5.43079	5.52769	6.31266	6.24512	6.25296	6.26965	6.65266	6.62726	6.6233	6.64674	5.76525	5.71058	5.83747	5.8164	6.04763	5.94595	6.10414	6.07284	5.93084	5.5831	5.93326	5.90625	6.78038	6.74585	6.72217	6.84375
ENSG00000204178	1	25430858	25500209	1	MACO1	6.02273	5.9256	6.00418	6.05657	5.42946	5.24751	5.37219	5.3127	4.36577	4.26927	4.29772	4.32549	4.66887	4.60624	4.65973	4.72921	5.10083	5.08539	5.05862	5.14129	4.64867	4.30874	4.44769	4.56117	5.2422	5.22584	5.4481	5.36523	4.85656	3.86287	4.68205	4.70204	5.16342	5.26951	5.00734	5.26007
ENSG00000157978	1	25543580	25568886	1	LDLRAP1	6.31471	6.26472	6.29898	6.23511	6.25333	6.21578	6.22669	6.20401	4.43784	4.45586	4.55431	4.34107	5.05304	5.05162	5.04689	5.07266	4.783	4.86846	4.7327	4.86286	4.46489	4.40851	4.38379	4.40193	4.34604	4.36405	4.43948	4.42036	5.35618	5.42066	5.38367	5.27768	5.76212	5.77683	5.75027	5.73195
ENSG00000117643	1	25617468	25786207	1	MAN1C1	2.25405	1.96464	2.26658	2.05884	3.73175	3.84158	3.62957	3.54889	-0.378685	-0.152227	-0.0185537	-0.533854	-0.735521	-0.22357	-0.971272	-0.755902	-3.50126	-2.33118	-3.13131	-3.27898	1.73065	1.59088	1.37096	1.90076	1.14947	0.714341	1.49893	0.813546	2.41174	2.34713	2.54829	2.55147	-1.70825	-0.581759	-1.16572	-1.00958
ENSG00000162430	1	25800176	25818224	1	SELENON	7.6361	7.58955	7.64072	7.59295	7.3123	7.25499	7.30195	7.23536	6.59555	6.65187	6.67215	6.61058	6.71301	6.70873	6.79495	6.85589	6.8674	6.89076	6.87387	6.87469	6.45392	6.40435	6.49624	6.49617	6.84553	6.83617	6.93479	6.87476	7.78869	7.79552	7.80365	7.73475	6.59191	6.77078	6.53573	6.65281
ENSG00000117640	1	25818640	25832942	1	MTFR1L	5.27985	5.33037	5.28949	5.22163	5.58036	5.58539	5.62368	5.56734	4.61894	4.63643	4.65559	4.66523	5.12542	5.12488	5.1259	5.05958	4.9903	4.85658	4.91193	5.0075	4.2434	4.14081	4.33824	4.20352	4.66406	4.58665	4.62864	4.71555	5.55223	5.38062	5.59395	5.44618	5.50401	5.59715	5.43976	5.4572
ENSG00000127423	1	25831913	25859458	-1	AUNIP	3.94095	3.76904	3.78656	3.8339	3.12735	3.06713	3.28633	3.20829	3.44478	3.43627	3.60182	3.46279	3.48766	3.55914	3.6178	3.42308	2.75078	2.69466	2.54403	2.8388	2.17051	2.01716	2.08635	1.87753	2.58763	2.68761	2.85853	2.87597	3.88125	3.47475	3.7199	3.76947	3.35793	3.55355	3.28119	3.4451
ENSG00000182749	1	25861210	25871253	-1	PAQR7	3.2294	3.10751	3.19572	3.00099	3.21463	3.00182	3.08047	3.13625	-0.883567	-1.14998	-0.918509	-0.400589	2.86639	2.77446	2.87179	2.93936	2.55558	2.39062	2.47228	2.45421	1.58328	1.34374	1.56079	1.60131	2.87709	2.68127	2.93638	2.94756	3.906	3.49409	3.86989	4.03893	3.55219	3.73672	3.40468	3.54634
ENSG00000117632	1	25884181	25906991	-1	STMN1	8.91083	8.83857	8.89557	8.86657	8.13987	8.10677	8.09353	8.10629	7.85219	7.84498	7.89528	7.85209	8.23628	8.23754	8.18405	8.17818	8.47814	8.51912	8.4464	8.48956	7.96663	8.00204	7.91923	7.95537	8.45411	8.47082	8.46285	8.4692	8.74124	8.6931	8.77406	8.78049	8.72939	8.58251	8.70085	8.72315
ENSG00000158006	1	25959767	25998157	-1	PAFAH2	3.91402	3.96901	3.96842	3.90407	4.23096	4.26004	4.25178	4.18968	3.56523	3.47176	3.70182	3.65831	3.85189	3.69362	3.75495	3.79734	3.64768	3.72985	3.72266	3.55725	3.67267	3.60055	3.5379	3.5143	3.64101	3.62926	3.85891	3.79465	4.59738	4.63547	4.55501	4.46691	3.88203	4.0418	3.74632	3.97194
ENSG00000175087	1	26111165	26125543	1	PDIK1L	4.29456	4.11228	4.29261	4.21583	3.7893	3.78338	3.71038	3.77629	4.72544	4.74669	4.78565	4.75848	4.34476	4.37522	4.35431	4.29703	3.85925	3.7243	3.83559	3.63948	3.30668	3.35851	3.21607	3.24108	3.81757	3.74285	3.83022	3.64449	4.73005	4.48385	4.61628	4.76826	4.30219	4.13668	4.28715	4.29719
ENSG00000130695	1	26234200	26278808	1	CEP85	5.80497	5.82458	5.83589	5.84809	5.25519	5.20436	5.37993	5.43577	6.27936	6.27299	6.21981	6.21902	6.16261	6.11345	6.1599	6.18922	5.47311	5.3321	5.45669	5.43647	5.12904	4.97649	5.02773	5.02244	5.34583	5.26236	5.19111	5.39658	6.27945	5.72638	6.16892	6.25219	5.80193	5.96932	5.63387	5.89538
ENSG00000142669	1	26279176	26281522	1	SH3BGRL3	7.71317	7.52816	7.70814	7.64882	7.75119	7.72388	7.8805	7.71465	3.53231	3.63246	3.35485	3.55445	5.92088	5.90798	5.96922	6.25445	7.37953	7.31743	7.37849	7.33563	6.22632	6.13422	6.27253	6.33448	5.89902	5.92129	6.09021	5.93897	6.71911	6.45559	6.72989	6.8246	6.64377	6.92879	6.57818	6.58109
ENSG00000158062	1	26281328	26318363	-1	UBXN11	4.5321	4.80892	4.6035	4.60553	4.37717	4.43454	4.51257	4.61905	3.45563	3.3798	3.42233	3.27963	4.17918	4.24987	4.21909	4.18442	4.51254	4.4883	4.49805	4.64419	4.13923	4.23973	4.35129	4.23184	3.68667	3.81248	3.65186	3.76333	4.61668	4.90285	4.57367	4.57696	4.24908	4.35384	4.1556	3.99554
ENSG00000117682	1	26432282	26471294	1	DHDDS	5.90838	5.99377	5.92761	5.98855	6.01634	5.92294	6.0055	5.99248	4.97157	4.93496	4.85229	4.91901	5.5594	5.50421	5.61136	5.54401	5.60304	5.59637	5.5649	5.59781	4.92364	4.69173	4.92354	4.81258	5.22838	5.24886	5.21367	5.38896	5.494	5.26906	5.37734	5.40005	5.55147	5.73475	5.49661	5.63641
ENSG00000198830	1	26472450	26475972	1	HMGN2	8.43449	8.35266	8.43904	8.40288	8.29157	8.22756	8.20425	8.18666	8.93616	8.9251	9.01099	8.96168	8.78998	8.81088	8.75591	8.73563	8.37859	8.44777	8.42266	8.40524	7.64311	7.6404	7.63034	7.65606	8.52231	8.55353	8.58575	8.54655	9.33701	9.16937	9.34312	9.3226	9.07707	8.92915	9.02793	9.0645
ENSG00000117676	1	26529761	26575030	1	RPS6KA1	2.95328	2.69786	2.73967	2.87728	4.94286	5.00392	4.78206	4.78067	3.87213	3.76923	3.91756	3.88019	5.17822	5.2502	5.28944	5.17339	-0.546713	-0.251787	-0.92903	-0.698804	4.08608	4.01771	3.96673	3.90854	4.3089	4.36446	4.40887	4.36329	6.22299	6.39126	6.14774	6.27133	4.69912	4.84911	4.61992	4.69754
ENSG00000117713	1	26693236	26782110	1	ARID1A	7.58997	7.76809	7.63045	7.67219	7.25759	7.16704	7.29387	7.28599	7.31475	7.30855	7.27685	7.30114	7.74156	7.70097	7.78546	7.85151	7.45528	7.38294	7.37683	7.45332	7.07626	6.86314	6.99887	7.01173	7.16445	7.05609	7.12629	7.21477	8.06681	7.29066	7.92016	7.8864	7.97004	8.18658	7.78504	7.95984
ENSG00000060642	1	26787472	26798398	1	PIGV	3.50866	3.47228	3.61277	3.65697	4.31876	4.37152	4.29608	4.18798	2.73402	2.76386	2.94057	2.75036	3.29447	3.30271	3.16644	3.31218	4.16254	4.15312	4.17739	4.18343	3.23897	3.11884	3.16849	3.20872	2.86	2.97103	2.82227	2.85542	4.23626	3.88025	4.2261	4.05336	3.9556	4.12388	4.03279	3.95438
ENSG00000204160	1	26826710	26857602	1	ZDHHC18	6.07025	6.08955	6.09988	6.09775	5.15175	5.24429	5.18759	5.08621	4.97757	5.03432	4.91235	5.02773	5.83413	5.92985	5.89414	5.8532	5.41989	5.42749	5.36622	5.40412	5.31638	5.23179	5.32602	5.25418	4.95215	4.91648	5.09832	4.99579	5.65494	5.61569	5.52496	5.52403	5.43943	5.57373	5.47086	5.4332
ENSG00000142751	1	26876133	26890297	-1	GPN2	5.39702	5.55409	5.36396	5.38207	5.5308	5.51724	5.61938	5.66253	4.54618	4.60302	4.48337	4.59339	5.47938	5.3828	5.42398	5.38345	5.02316	5.09853	5.09573	5.0526	4.30761	4.26703	4.32719	4.26815	5.10485	5.13459	5.22183	5.23239	6.01204	6.35576	5.86356	6.05585	6.00137	6.09351	6.03889	5.971
ENSG00000198746	1	26890488	26900466	-1	GPATCH3	3.53496	3.31909	3.39611	3.44807	3.16157	3.2715	3.27753	3.09199	2.75267	2.56903	2.49455	2.47764	3.29303	3.36063	3.20028	3.15699	3.28374	3.25468	3.2094	3.21998	2.50871	2.74451	2.5547	2.70133	3.21296	3.06916	3.05154	3.04249	3.73811	4.46406	3.857	3.8734	3.79717	3.70208	3.7772	3.69845
ENSG00000090273	1	26900238	26946862	1	NUDC	6.45695	6.34314	6.45996	6.40713	6.32524	6.52421	6.38766	6.34472	5.57579	5.68703	5.68131	5.57646	6.10905	6.29611	6.26542	6.33113	6.0175	6.05651	5.9525	5.94276	5.92869	6.13894	5.90624	6.07053	6.21808	6.28268	6.28737	6.15386	6.55139	7.04377	6.57688	6.63613	6.92362	6.73172	6.99204	6.81484
ENSG00000253368	1	26993707	27000898	1	TRNP1	4.54548	4.30605	4.42247	4.45692	2.08199	2.46256	1.71528	2.05855	2.51158	2.77158	2.55999	2.76514	3.87935	3.81325	3.92974	3.73568	3.43862	3.4963	3.38153	3.29767	4.34735	4.37744	4.37354	4.36241	2.45872	2.72128	2.88265	2.78952	3.4128	4.23277	3.55811	3.56273	4.08769	4.01086	4.14095	4.00761
ENSG00000158246	1	27005020	27012836	-1	TENT5B	5.47703	5.2974	5.53436	5.32324	2.31929	2.31635	1.97485	2.43769	4.73524	4.75584	4.96435	4.82455	-0.808596	-0.703049	-0.638572	-0.618982	3.41956	3.49617	3.43429	3.32185	4.52235	4.78072	4.49605	4.5316	3.36805	3.59838	3.65467	3.55768	3.65109	4.64481	3.8563	3.63818	3.63909	3.56966	3.68155	3.5971
ENSG00000090020	1	27098815	27166981	-1	SLC9A1	6.47707	6.52576	6.45323	6.54346	6.28986	6.161	6.31245	6.27393	4.94138	4.77019	4.8945	4.94071	5.36744	5.36248	5.4558	5.53229	5.63998	5.67934	5.70119	5.63035	4.9476	4.7736	4.91742	4.89854	5.07153	5.04251	5.1226	5.10996	5.45904	5.09496	5.25964	5.34555	6.16994	6.30518	6.02515	6.20262
ENSG00000142784	1	27234516	27308633	1	WDTC1	6.6897	6.64123	6.6856	6.7875	6.42741	6.3358	6.43813	6.34045	5.61932	5.64883	5.65767	5.64124	5.85456	5.86734	5.90513	5.94194	6.02056	5.98433	6.008	5.95011	5.49217	5.28812	5.38038	5.31268	6.17345	6.08629	6.22758	6.2174	6.3554	6.16147	6.34279	6.2526	6.20161	6.38266	6.11262	6.2337
ENSG00000186501	1	27322145	27336400	1	TMEM222	5.71787	5.62551	5.66507	5.60598	5.70505	5.73097	5.73564	5.68945	4.56871	4.54051	4.632	4.64189	5.69672	5.7556	5.68463	5.68911	5.13543	5.08264	5.02038	5.14196	4.43717	4.56134	4.41679	4.45413	4.41246	4.35058	4.47588	4.41376	5.47021	5.48378	5.42189	5.38242	5.80685	5.90658	5.76586	5.75127
ENSG00000142765	1	27342020	27353937	1	SYTL1	1.12097	1.80359	1.40443	1.51898	0.174456	0.569835	1.10455	0.743732	0.0532897	0.0504267	-0.0745957	0.0218294	0.870408	0.506537	1.08497	1.15774	1.02088	0.729847	1.12786	0.942581	1.14721	0.906976	1.12683	1.13686	0.225769	0.0432913	-0.0110371	0.159845	2.04382	2.52304	2.03277	2.14204	1.23286	1.1023	1.08837	1.38404
ENSG00000142733	1	27355184	27366892	-1	MAP3K6	6.78403	7.03893	6.84814	6.86853	6.16473	6.26456	6.26949	6.2464	4.34788	4.47034	4.2138	4.28595	5.60286	5.50211	5.63803	5.56131	6.11171	6.09601	6.17397	6.10947	4.69135	4.79532	4.71605	4.72067	5.36498	5.24157	5.2227	5.34811	5.61955	5.98641	5.51922	5.56357	5.52095	5.53751	5.60189	5.46652
ENSG00000181773	1	27392644	27395814	1	GPR3	2.74515	2.31143	2.66059	2.42253	2.80852	2.77828	2.70646	2.38701	0.427396	-0.131146	-0.305524	-0.172497	2.13659	2.33768	2.35992	2.30988	1.60742	1.65117	1.56227	1.58961	0.147085	-0.0761198	0.299878	-0.104189	0.39817	0.116435	0.843332	0.384743	3.5944	3.40499	3.65118	3.66133	1.91501	1.77933	1.78431	1.57605
ENSG00000158195	1	27404226	27490158	-1	WASF2	8.56419	8.53435	8.5726	8.55034	8.03101	7.96426	8.06381	8.01585	7.23197	7.17443	7.20447	7.19104	7.94055	7.91784	7.98154	7.9933	7.63001	7.64156	7.64967	7.6585	7.28677	7.18527	7.22789	7.22951	7.43839	7.45049	7.49197	7.48352	7.86273	7.8039	7.84148	7.77894	8.15254	8.27296	8.07928	8.1512
ENSG00000126705	1	27534035	27604431	-1	AHDC1	7.27533	7.37084	7.31042	7.3353	6.54693	6.59894	6.62969	6.5842	5.15725	5.17036	5.1667	5.24057	6.37593	6.3793	6.45902	6.47346	6.22063	6.2426	6.26196	6.21199	6.02108	5.98403	6.04491	6.0047	5.93426	5.94374	5.99104	6.00626	6.05677	6.2084	6.03828	5.96667	6.88211	7.03568	6.89826	6.81539
ENSG00000126709	1	27666061	27672218	-1	IFI6	4.95768	4.6466	4.87333	4.69369	3.13297	3.59513	3.0127	2.94035	2.83903	2.7602	2.66492	2.62869	3.28953	3.58775	3.25716	3.42417	3.2338	3.19977	3.36098	3.25758	2.64124	3.13353	2.80087	3.13189	6.61593	6.71546	6.68598	6.15125	3.6797	5.07042	4.04042	3.95535	4.03748	3.97541	4.32114	3.97084
ENSG00000009780	1	27725979	27763122	1	FAM76A	4.62317	4.50307	4.63448	4.56539	4.52825	4.37163	4.43229	4.40146	2.87639	2.90743	2.5971	2.75308	4.04581	3.95123	3.8565	3.83562	4.16936	4.08371	4.06211	4.07722	3.48453	3.36403	3.38982	3.3568	3.71645	3.69763	3.74036	3.86065	3.42592	3.04944	3.39974	3.27015	3.70932	3.5119	3.52968	3.73797
ENSG00000117758	1	27773183	27824452	1	STX12	5.67683	5.6492	5.70367	5.61184	5.74818	5.70945	5.72753	5.75096	4.49421	4.54481	4.45623	4.43276	5.80559	5.7457	5.75401	5.72787	5.056	5.16621	5.09805	5.12414	4.56589	4.48591	4.58379	4.45094	5.46617	5.28978	5.40075	5.39118	5.50416	5.44677	5.57502	5.63308	5.94598	5.86738	5.95454	5.94413
ENSG00000117751	1	27830778	27851676	1	PPP1R8	5.90183	5.71774	5.80215	5.77155	5.66855	5.52502	5.63306	5.57557	5.45607	5.36719	5.49897	5.47335	5.76131	5.70993	5.80295	5.69359	5.58299	5.57939	5.45937	5.59615	5.26	5.10025	5.13583	5.11158	5.2736	5.30001	5.41434	5.33512	6.10413	5.6572	6.04405	5.97274	5.69301	5.92993	5.62079	5.80168
ENSG00000130775	1	27872543	27886685	1	THEMIS2	3.35197	2.76815	3.39325	3.13812	4.40006	4.49725	4.17428	4.09988	-4.61832	-2.55635	-2.76028	-2.11513	-0.778827	-0.941618	-1.20945	-0.84216	0.984324	0.925822	1.12497	0.904627	-3.07054	-3.66869	-3.96561	-3.64367	2.44145	2.2104	2.30813	1.89471	1.17296	1.7789	1.30522	1.30742	2.29998	2.51436	2.35783	2.10606
ENSG00000117748	1	27891524	27914746	-1	RPA2	5.62759	5.59926	5.60732	5.57823	5.85596	5.84712	5.84959	5.81297	5.0815	5.05543	5.09515	5.13272	5.4475	5.43632	5.37463	5.44173	4.40583	4.38967	4.36252	4.45004	4.62987	4.62224	4.57155	4.54925	5.07639	5.00381	4.98972	4.89914	6.19742	5.87453	6.21043	6.23729	5.83269	5.98989	5.82979	5.85852
ENSG00000158156	1	27959462	27968096	1	XKR8	2.56357	2.33117	2.52294	2.27488	5.10331	5.07372	5.00434	4.85317	-3.41431	-3.54955	-3.21337	-3.15267	3.67177	3.70089	3.61279	3.68527	3.61058	3.70282	3.64559	3.70429	1.62519	1.12418	1.72664	1.51906	1.6335	1.72121	1.97046	1.60868	2.97849	2.94977	3.01181	2.93083	3.64084	3.53673	3.42392	3.52376
ENSG00000158161	1	27970344	28088696	-1	EYA3	6.02224	6.08213	6.04434	6.01721	6.03308	5.87388	6.05068	5.93795	5.15408	5.10887	5.24708	5.26183	5.92347	5.76569	5.92411	5.8808	5.78482	5.75795	5.73835	5.83175	4.70995	4.44338	4.62578	4.56543	5.25941	5.16801	5.34739	5.32672	6.21554	5.45986	6.10994	6.06226	6.58257	6.76017	6.38385	6.63831
ENSG00000126698	1	28199456	28233025	-1	DNAJC8	6.90367	6.7661	6.84906	6.81734	6.78623	6.81101	6.8115	6.72124	6.12161	6.13578	6.16662	6.15326	6.76708	6.80483	6.72754	6.79787	6.46773	6.5223	6.4849	6.49048	6.09146	6.06255	6.04671	6.09824	6.58484	6.57087	6.65825	6.58208	6.65544	6.56348	6.80525	6.75798	6.89856	7.02401	6.94007	6.95036
ENSG00000130770	1	28236109	28246906	1	ATP5IF1	6.06213	5.87615	6.0555	5.9403	5.52882	5.47456	5.46344	5.42527	4.55827	4.54541	4.6129	4.48105	5.13584	5.15154	5.11423	5.17717	4.3284	4.2052	4.24207	4.26397	4.6362	4.73508	4.63647	4.75457	5.4467	5.33967	5.37871	5.32362	4.99307	4.97331	5.12302	5.11837	5.58439	5.37321	5.51942	5.56222
ENSG00000130766	1	28259527	28282491	1	SESN2	3.5552	3.40171	3.41004	3.63237	4.3875	4.48433	4.41508	4.33813	4.72091	4.70006	4.80051	4.70755	3.23511	3.22694	3.10841	3.26596	3.07289	3.11145	3.09027	3.00734	2.7629	2.79785	2.91015	2.8715	2.90333	3.13841	3.10581	3.035	4.18245	4.34476	4.30587	4.10513	3.35991	3.48335	3.31736	3.23177
ENSG00000130772	1	28329002	28335967	1	MED18	4.1496	3.9168	4.10762	3.94603	4.55301	4.78498	4.50811	4.3744	3.30189	3.12265	3.23095	3.32547	3.82291	3.97161	3.79346	3.76004	3.91066	4.00929	3.851	3.79675	3.22486	3.46963	3.14037	3.29358	3.50551	3.65742	3.47923	3.51192	4.07628	5.9948	4.45643	4.47733	4.08585	4.10716	4.34599	4.08829
ENSG00000204138	1	28369582	28500369	1	PHACTR4	6.53145	6.53535	6.49194	6.58402	6.18522	6.05381	6.13841	6.15982	5.836	5.77973	5.80387	5.83544	6.22197	6.23481	6.19141	6.2853	6.00346	5.99308	5.90409	5.93859	5.18975	5.06278	5.09393	5.0646	5.95848	5.8924	6.022	5.93894	6.37739	6.75993	6.36611	6.43291	6.62559	6.81816	6.56285	6.65264
ENSG00000180198	1	28505943	28539300	1	RCC1	6.70299	6.65721	6.64302	6.66693	6.76759	6.7589	6.79546	6.76025	5.74264	5.72677	5.75727	5.69369	6.32814	6.33527	6.35159	6.29646	6.06699	6.03011	6.0015	6.0364	5.18629	5.23561	5.1325	5.23126	5.84951	5.82331	5.87778	5.86562	6.97931	7.0964	6.97996	6.96439	7.20368	7.31273	7.2204	7.14862
ENSG00000242125	1	28505980	28510892	1	SNHG3	6.6856	7.19294	6.84723	6.96159	6.63615	6.53955	6.79791	7.05099	5.62923	5.74627	5.46335	5.39713	7.07815	6.98272	7.15146	7.06035	6.5593	6.49619	6.58305	6.67168	5.78071	5.98846	5.91183	5.9381	6.3122	6.4938	5.98612	6.34774	7.48704	7.60067	7.29759	7.48298	7.72082	7.82279	7.79551	7.68022
ENSG00000200087	1	28508559	28508762	1	SNORA73B	4.32365	4.33571	4.11213	4.27889	5.30543	5.42803	5.35669	5.51437	4.21262	4.20989	3.8032	3.85581	5.18578	5.41238	5.4564	5.50142	4.3957	4.33417	4.53809	4.33528	3.57816	3.91504	3.34152	3.70898	5.04902	5.29733	4.49236	4.43155	4.87904	7.12267	5.06175	5.25348	6.48903	5.15583	6.56067	5.9049
ENSG00000279443	1	28544460	28546542	1	AL513497.1	1.06284	1.01057	1.3466	1.21552	1.78686	1.63392	1.63809	1.49331	-0.403584	-0.921941	-0.0667572	-0.758568	0.256809	0.21404	0.06052	0.279879	-0.634084	-0.61859	-0.382069	-0.756023	-0.530391	-0.777131	-0.840528	-0.0735902	-0.83793	-0.603021	-0.423301	-1.04447	0.574697	1.31825	0.339631	0.288173	-0.0503829	0.31993	-0.284456	-0.679605
ENSG00000180098	1	28553085	28578545	1	TRNAU1AP	4.78324	4.88722	4.82783	4.85087	4.73926	4.86895	4.70661	4.83769	3.4564	3.43499	3.46125	3.52172	4.60864	4.65038	4.65752	4.57036	3.84999	3.79628	3.84054	3.911	3.03437	3.2107	2.95903	3.13658	4.04437	4.21615	3.83701	3.98796	4.05678	4.68813	4.22687	4.29977	4.16601	4.20166	4.26297	4.10339
ENSG00000197989	1	28578538	28583132	-1	SNHG12	5.01882	5.34427	5.06368	5.16146	4.44301	4.43539	4.52478	4.60067	4.14046	4.15051	4.09313	4.12013	4.9173	4.94033	4.87146	4.96499	3.78819	3.7544	3.83095	3.85812	3.03711	3.0941	3.14098	3.20728	4.33912	4.44055	4.17913	4.23227	4.40748	4.77145	4.13806	4.30254	5.29768	5.24056	5.34563	5.21011
ENSG00000120656	1	28589323	28643085	-1	TAF12	4.52997	4.35185	4.48652	4.45091	4.27762	4.1489	4.19211	4.06941	3.13406	2.9887	3.17003	3.23007	4.06296	4.15599	4.11789	4.1823	3.0924	3.07258	3.12778	3.03847	2.92293	2.91085	2.87545	3.00801	3.59846	3.38272	3.71161	3.6845	4.14958	3.54717	4.26113	4.25936	4.78848	4.97011	4.7486	4.91604
ENSG00000188060	1	28592200	28595443	1	RAB42	3.67384	3.02918	3.43833	3.24059	1.24397	1.12424	1.00654	0.735742	-3.34388	-5.03888	-3.63859	-2.59726	2.32634	2.44238	2.24602	2.16983	-5.01722	-3.03244	-3.75766	-4.84132	-5.13007	-4.7061	-5.49107	-3.59709	2.69639	2.62887	3.21225	2.65733	-1.84777	-1.30655	-1.34321	-1.17407	2.17927	2.11965	2.25642	2.21287
ENSG00000162419	1	28668732	28719353	1	GMEB1	4.5837	4.44879	4.48189	4.5595	4.38822	4.38675	4.43386	4.29622	3.95918	3.83981	4.00355	4.04478	4.75354	4.69237	4.61612	4.71813	3.74349	3.80012	3.6991	3.71498	4.0131	4.00399	3.89237	3.96757	4.07894	3.96156	4.24319	4.09715	4.4837	4.24887	4.44953	4.49148	4.81727	4.93539	4.81087	4.84132
ENSG00000198492	1	28736621	28769775	1	YTHDF2	6.90075	6.85378	6.90877	6.95162	6.64688	6.61308	6.58137	6.59471	6.52675	6.49891	6.54351	6.50687	6.81278	6.77046	6.77211	6.69487	6.51099	6.54632	6.55811	6.54836	6.4503	6.39566	6.44463	6.44043	6.66498	6.64265	6.65355	6.66706	7.52676	7.10173	7.51885	7.51454	7.13436	7.19574	7.14548	7.19092
ENSG00000159023	1	28887091	29120046	1	EPB41	5.20963	5.31563	5.16253	5.26675	5.4637	5.27659	5.51497	5.45107	5.38146	5.32869	5.38442	5.42788	5.26666	5.2945	5.29066	5.27912	3.03187	3.32116	3.04872	3.12594	4.96344	4.92128	5.0057	4.98576	5.51121	5.39074	5.4792	5.50512	5.86514	5.64035	5.78446	5.80866	6.07647	6.15592	6.06145	6.20935
ENSG00000253304	1	29119428	29123935	-1	TMEM200B	3.42367	3.11059	3.38737	3.27701	4.70676	4.71376	4.62978	4.46612	-4.90654	-5.36803	-5.16199	-4.40174	2.33251	2.60565	2.47293	2.34507	3.33609	3.16836	3.16434	3.19376	0.335336	-0.027184	0.131454	0.370683	2.21736	2.49806	2.50087	2.42823	1.5427	2.39723	1.45127	1.55821	2.39453	2.38094	2.1765	2.2192
ENSG00000116350	1	29147743	29181987	-1	SRSF4	6.89258	7.22529	6.95636	7.01952	6.73667	6.71272	6.83008	6.92262	6.43959	6.53983	6.38107	6.40683	7.06891	7.04092	7.08566	7.17319	6.48795	6.42907	6.45649	6.50015	5.65188	5.69294	5.74702	5.85738	6.72813	6.71301	6.61289	6.67337	6.85839	6.82018	6.7772	6.85887	6.93744	7.00561	6.93137	6.97448
ENSG00000116353	1	29192873	29230942	-1	MECR	4.37047	4.36451	4.29947	4.31845	4.06637	4.18016	4.17909	4.09898	3.68536	3.72989	3.72272	3.7288	4.2372	4.26038	4.26964	4.25772	3.67636	3.66893	3.77627	3.8282	3.33023	3.39434	3.30077	3.2911	3.80724	3.63319	3.79397	3.66245	4.16741	4.36208	4.1613	4.29169	4.58081	4.55875	4.66433	4.58819
ENSG00000060656	1	29236516	29326813	1	PTPRU	5.06283	4.94432	5.07878	5.04026	5.27229	5.21428	5.2442	5.02445	1.3798	1.44098	1.34408	1.52463	3.22971	3.18101	3.21598	3.21886	1.44975	1.44956	1.57781	1.30527	2.65361	2.40872	2.79102	2.67719	3.99081	3.74474	4.05813	3.76559	4.90651	4.53512	4.74666	4.77929	2.93695	3.05136	2.70548	2.91292
ENSG00000186056	1	30718504	30726827	1	MATN1-AS1	-0.213639	-0.255057	-0.223132	-0.957558	-1.1487	-1.22911	-0.95558	-1.03334	-0.319241	0.220533	0.15441	0.314033	0.551395	0.543952	0.0895903	0.181373	-1.12053	-1.25299	-0.709897	-1.00189	-0.816076	-1.22168	-0.839734	-1.63426	-0.53586	-1.04771	-0.511692	-0.602023	2.43304	2.35073	2.5056	2.4713	1.25261	1.28833	1.06927	0.656028
ENSG00000162512	1	30869467	30908761	-1	SDC3	6.38532	6.36434	6.43602	6.32128	2.92854	2.71558	2.70129	2.905	6.91794	6.93767	6.97565	6.92335	6.89682	6.76772	6.88554	6.90059	6.48189	6.40423	6.46007	6.46299	5.6757	5.45187	5.52137	5.48039	6.2565	6.18435	6.38364	6.26587	9.0407	9.18902	8.93118	8.86292	7.52684	7.61255	7.46248	7.55832
ENSG00000134644	1	30931506	31065991	-1	PUM1	7.17783	7.22198	7.21211	7.22655	6.9398	6.84243	6.9149	6.94864	6.76754	6.73903	6.72023	6.76284	7.37283	7.28307	7.33092	7.34652	6.82301	6.77137	6.83062	6.87052	6.67888	6.59363	6.63173	6.69657	7.05507	6.99988	7.02459	7.04848	7.18724	6.86201	7.19475	7.10747	7.37405	7.55111	7.38179	7.45648
ENSG00000060688	1	31259568	31296782	-1	SNRNP40	6.04278	5.97349	6.13029	6.05256	5.65132	5.83857	5.73162	5.64889	5.50306	5.47603	5.61067	5.54726	6.21621	6.29609	6.27466	6.16279	5.70143	5.78607	5.74703	5.71793	5.32501	5.47751	5.2649	5.44212	5.95356	6.11816	6.04249	5.98804	6.32178	7.0216	6.51098	6.53854	6.61562	6.60982	6.78096	6.53482
ENSG00000121766	1	31296982	31364953	1	ZCCHC17	4.7327	4.61798	4.7393	4.66751	4.54117	4.49712	4.53228	4.58879	3.54756	3.6041	3.56952	3.66991	4.58045	4.62409	4.54579	4.50367	4.00643	4.06411	4.01377	3.96554	3.65627	3.50983	3.54718	3.45053	3.80022	3.72358	4.02659	3.91961	5.34242	5.15732	5.43034	5.37112	4.44233	4.55311	4.36429	4.36418
ENSG00000121769	1	31365625	31376850	-1	FABP3	-0.0436314	0.192225	0.136402	0.246453	0.805444	1.27213	0.94132	0.202688	-0.716751	-0.802974	-0.435372	-0.193206	-0.414217	-0.61158	-0.793419	-0.656381	-0.390405	-0.594615	-0.802991	-0.321004	1.76683	1.57865	1.45228	1.87819	-1.03636	-0.660445	-0.675509	-0.900277	1.23766	-0.032025	1.15104	1.14586	0.144311	0.33522	0.626769	0.281892
ENSG00000168528	1	31409565	31434680	1	SERINC2	3.21971	3.14837	3.03064	3.2446	-0.365134	-1.04664	-0.258359	-0.924465	0.729685	0.878452	0.528873	0.655137	3.24983	3.27905	3.41538	3.41151	4.61585	4.57459	4.50286	4.58621	4.97295	4.73494	4.83312	4.87916	4.98684	4.93589	5.22292	5.06637	2.74075	1.6528	2.65059	2.70077	6.08823	6.29089	5.90629	6.11217
ENSG00000142910	1	31576485	31587686	1	TINAGL1	-4.25401	-4.48344	-3.85005	-4.16674	-5.70731	-4.74491	-4.99994	-5.50677	-0.920447	-1.36795	-0.906357	-0.541589	1.3266	1.40361	1.71476	1.33964	-3.32375	-3.50287	-4.04394	-4.18386	5.90268	5.91454	5.76314	5.84409	3.67596	3.90005	3.97885	3.85985	7.07793	7.60899	7.1156	7.21148	5.10247	5.34833	5.05143	4.94936
ENSG00000162517	1	31629862	31644896	-1	PEF1	5.6946	5.5738	5.69871	5.66772	5.68548	5.84336	5.72617	5.65999	5.78893	5.80083	5.90527	5.79193	5.58495	5.61719	5.62897	5.56121	5.33991	5.45092	5.4285	5.3701	5.11836	5.19367	4.97093	5.10929	5.51351	5.66671	5.65639	5.54638	5.66112	6.49525	5.82932	5.83984	6.23511	6.24161	6.35482	6.15551
ENSG00000084636	1	31652247	31704319	-1	COL16A1	8.02087	8.29356	8.1233	8.13298	5.71367	5.8705	5.89472	5.91399	0.885632	0.781547	0.813267	0.929286	2.26298	2.10962	2.2819	2.4188	6.5015	6.42483	6.49859	6.44648	3.99018	4.22631	4.05398	4.23015	3.1197	3.13387	3.09178	3.25687	7.01013	7.57003	6.98231	6.94384	7.22071	6.98455	7.24167	7.03886
ENSG00000121753	1	31727117	31764893	-1	ADGRB2	5.14778	5.22765	5.2345	5.17464	5.1677	5.29203	5.23472	5.2561	6.08331	6.13071	6.09438	6.10546	5.61098	5.61999	5.66181	5.61455	4.03436	3.9679	3.96907	3.95892	5.33017	5.40858	5.34131	5.39858	4.95433	4.91175	5.02907	5.02761	5.14953	5.47033	5.10795	5.08543	4.62019	4.73039	4.62061	4.52839
ENSG00000134668	1	31790422	31816051	-1	SPOCD1	5.18678	5.28571	5.24996	5.23507	7.20483	7.10273	7.24841	7.33365	-1.6552	-2.05228	-2.22455	-2.22321	5.17314	5.1846	5.31318	5.27674	5.5233	5.40933	5.46749	5.55006	3.14799	3.04288	3.04471	2.96236	3.73531	3.65484	3.57902	3.72471	1.3374	1.04252	0.804063	1.21302	3.71251	4.03522	3.63533	3.67097
ENSG00000184007	1	31906421	31944856	-1	PTP4A2	8.62604	8.52945	8.62344	8.58846	8.78033	8.77864	8.72993	8.7253	8.41603	8.37108	8.43015	8.428	8.08851	8.13591	8.11543	8.09588	7.87603	7.91494	7.89036	7.89874	7.43387	7.35359	7.41081	7.43371	7.81995	7.7917	7.89935	7.84698	8.05843	7.89856	8.0793	8.06797	8.60985	8.6021	8.57358	8.60119
ENSG00000121774	1	32013829	32060850	1	KHDRBS1	8.09321	8.01066	8.10124	8.00612	7.77977	7.80842	7.79062	7.75207	8.40169	8.42249	8.43962	8.44672	7.67146	7.72396	7.68462	7.65981	7.80651	7.86991	7.88188	7.79904	8.07527	8.16654	8.07186	8.10696	8.03263	8.04137	8.06767	7.99791	8.22559	8.48983	8.32524	8.2658	8.26463	8.16967	8.33572	8.26633
ENSG00000121775	1	32072031	32102866	1	TMEM39B	4.61044	4.79654	4.74936	4.68852	4.83219	4.74109	4.82809	4.82256	5.00611	4.92344	4.95132	4.98686	4.83337	4.89141	4.95609	4.85315	4.5974	4.58228	4.67944	4.64015	3.72709	3.68654	3.75433	3.89903	3.83119	3.84599	3.90631	3.92112	4.20881	3.95757	4.23286	4.16482	5.10582	5.35262	5.12338	5.13015
ENSG00000025800	1	32108038	32176568	1	KPNA6	8.09361	7.99342	8.05211	8.08319	7.97739	7.83957	7.92927	7.84817	8.36633	8.31662	8.33352	8.39849	7.74085	7.70111	7.75031	7.75004	7.54134	7.54005	7.52939	7.56594	7.44303	7.23835	7.27416	7.24845	7.36214	7.32054	7.50513	7.44368	7.88302	7.55229	7.83039	7.7536	8.0981	8.23274	7.98016	8.16404
ENSG00000084652	1	32179686	32198285	1	TXLNA	8.1946	8.15179	8.19132	8.15738	7.80538	7.682	7.77605	7.78601	7.99505	7.99511	7.97075	7.9806	7.74838	7.71267	7.76761	7.79424	7.57618	7.53142	7.53103	7.53144	6.06496	5.82911	6.06698	5.87409	7.24967	7.19671	7.28209	7.32883	8.27481	8.03921	8.18044	8.16432	7.85166	7.9693	7.7436	7.90507
ENSG00000160050	1	32200386	32205387	1	CCDC28B	2.81697	2.53202	2.91866	2.70829	2.03048	2.39891	2.27586	2.25042	1.66493	1.97796	1.52965	1.63667	2.33894	2.30913	2.25387	2.35632	1.34524	1.65971	1.65648	1.41009	1.72566	2.27395	1.99887	1.72718	2.86451	2.85451	2.63804	2.63024	2.48006	3.37951	2.47999	2.61339	2.99846	3.02647	3.1515	3.00935
ENSG00000160051	1	32205661	32208687	1	IQCC	2.32917	2.57565	2.42433	2.52658	2.3187	2.36505	2.47007	2.54649	2.24686	2.34116	2.05843	2.03468	2.3504	2.28701	2.30799	2.4957	2.25501	2.20863	2.06951	2.18895	0.983913	0.936007	1.2248	0.812635	2.16652	2.04603	1.78303	2.07992	2.83763	2.7006	2.78892	2.67298	2.2263	2.23593	2.23	1.7733
ENSG00000222046	1	32209094	32216196	1	DCDC2B	0.413217	0.521324	0.320303	0.589389	0.806433	0.527631	0.135447	0.773376	1.13512	1.4607	1.07023	1.03533	0.685462	0.712876	0.990374	0.869504	-0.223525	-0.182171	0.0189215	-0.0467433	0.299475	0.195393	0.158105	-0.398779	0.656329	0.483192	-0.0344324	0.874721	0.650901	-0.489345	0.18018	0.0364306	0.165914	0.185762	-0.243364	0.00729213
ENSG00000160055	1	32214472	32222359	-1	TMEM234	3.36518	3.43128	3.26292	3.33285	3.00169	3.07871	3.11241	3.25093	3.54477	3.52543	3.32473	3.44614	3.3478	3.27777	3.34579	3.33235	2.67609	2.67885	2.68203	2.82867	2.18213	1.85285	2.26267	1.88004	3.10346	3.10976	2.70278	3.2376	2.93682	2.47768	2.68319	2.87429	3.54937	3.48541	3.47243	3.38537
ENSG00000084623	1	32221928	32231604	1	EIF3I	7.76274	7.68129	7.76656	7.72131	7.48445	7.53579	7.46052	7.39592	7.64814	7.65882	7.70248	7.68485	7.79304	7.85165	7.85149	7.77876	7.25258	7.30057	7.25737	7.26492	6.76186	6.87878	6.84257	6.84842	7.93037	7.98441	8.02093	7.97	8.09495	8.3863	8.15951	8.19776	8.62159	8.62416	8.6771	8.58924
ENSG00000220785	1	32231658	32241620	-1	MTMR9LP	4.19935	4.52788	4.30479	4.31779	3.23492	3.21183	3.36511	3.40529	-0.501682	-0.114964	-0.559385	-0.346045	1.89254	1.80838	1.87335	1.9882	-0.234073	0.361258	0.440696	0.208043	-0.571298	-0.557118	-0.130667	-0.698586	4.26086	4.3859	4.03248	4.26677	0.663316	1.03311	0.396354	0.501572	2.98016	2.92234	3.03772	2.75516
ENSG00000116478	1	32292086	32333635	1	HDAC1	6.05347	6.05835	6.09604	6.0172	6.65051	6.64628	6.64873	6.6527	6.18173	6.14759	6.13369	6.09823	7.81363	7.8412	7.86031	7.81341	6.24535	6.22651	6.27082	6.30126	6.24789	6.25858	6.34097	6.22933	7.20926	7.20291	7.18291	7.22558	7.18344	7.27077	7.21513	7.21248	7.38048	7.3731	7.40576	7.35048
ENSG00000175130	1	32333832	32336379	-1	MARCKSL1	5.74544	5.58268	5.76969	5.63485	1.80807	1.59187	1.54623	1.96798	6.81166	6.80223	6.91287	6.81528	4.85027	4.98928	4.87744	4.94359	5.17343	5.20801	5.22704	5.15004	6.90892	6.9701	6.79311	6.92139	7.77136	7.71216	7.84786	7.67919	7.31438	7.72957	7.49502	7.38733	5.50017	5.60414	5.5144	5.48041
ENSG00000225828	1	32361270	32364278	-1	FAM229A	1.00142	1.86924	1.45142	1.59569	1.14161	1.38068	1.55952	1.41321	1.87217	1.89563	1.96575	1.99434	2.39205	1.9653	2.09211	2.18109	0.884139	0.792678	0.991303	0.995249	0.502863	0.297744	0.524367	0.429936	1.29298	1.04228	1.17829	1.36389	1.79338	1.91677	1.7374	2.09037	1.02719	0.87688	0.600685	0.960616
ENSG00000160058	1	32365103	32394731	-1	BSDC1	6.18146	6.30918	6.25975	6.21209	5.937	5.82925	6.01749	5.96559	6.25851	6.2086	6.16381	6.19113	6.31215	6.18857	6.29708	6.28733	5.93537	5.8788	5.96267	5.95656	5.72746	5.6736	5.79575	5.65601	6.03788	5.99443	6.04145	6.068	5.91416	5.65529	5.89438	5.85407	6.33922	6.44805	6.18454	6.3221
ENSG00000160062	1	32539427	32605939	1	ZBTB8A	3.61334	3.56988	3.5259	3.71286	3.21314	3.12376	3.09912	3.08794	3.51404	3.36187	3.47354	3.74756	3.06856	3.10257	3.09915	2.94899	3.51058	3.54726	3.33755	3.54504	2.47	2.42077	2.35612	2.30111	2.77346	2.85499	2.99706	2.83369	1.95088	1.84726	1.89114	2.01198	2.72224	2.33461	2.53211	2.95317
ENSG00000176261	1	32600172	32650903	-1	ZBTB8OS	4.59687	4.51656	4.50559	4.53067	4.06355	4.16941	4.04796	4.15482	4.61646	4.68397	4.61775	4.72218	4.43731	4.48865	4.43814	4.48338	4.30102	4.31014	4.31587	4.26836	3.63787	3.81379	3.65628	3.62277	4.429	4.26081	4.37431	4.22016	4.48304	5.06322	4.63733	4.74754	5.22931	5.19214	5.38156	5.11289
ENSG00000162521	1	32651142	32686211	1	RBBP4	8.20392	8.22415	8.18711	8.18892	7.93353	7.96748	7.88726	7.98274	8.69611	8.70039	8.70682	8.7118	8.09688	8.10257	8.12157	8.06173	7.16463	7.21528	7.16917	7.21321	7.5876	7.63896	7.52849	7.62563	8.21937	8.21707	8.20455	8.15912	8.35079	8.59708	8.42168	8.41427	8.02383	7.98948	8.10644	8.08032
ENSG00000162520	1	32680360	32703596	-1	SYNC	5.76268	5.7385	5.75483	5.68941	5.00471	5.12546	5.09452	5.00138	6.12783	6.14219	6.17988	6.07763	4.46561	4.50926	4.43808	4.36055	5.89413	5.94585	5.93618	5.90645	4.0834	4.16082	4.17158	4.17065	4.57725	4.75124	4.56365	4.6626	2.71353	3.16772	2.63672	2.96114	3.80671	3.93523	3.8767	3.80672
ENSG00000162522	1	32741885	32774970	1	KIAA1522	6.56951	6.5436	6.49798	6.53254	6.42626	6.38061	6.49008	6.42289	8.59793	8.59607	8.58133	8.55449	6.52916	6.59631	6.61769	6.70542	6.12956	6.04088	6.08089	6.1083	5.91479	5.84148	5.88455	5.8795	7.03974	7.02985	7.10797	7.09879	5.53699	5.41787	5.40351	5.44823	6.02838	6.05855	5.79053	5.98447
ENSG00000134684	1	32775237	32818153	-1	YARS	6.56421	6.5386	6.5645	6.54928	7.13752	7.1973	7.16923	7.14437	7.95704	7.97757	7.99519	7.92491	6.87795	6.9835	6.94341	6.93278	6.44387	6.51755	6.45515	6.40792	6.0057	6.08053	6.1065	6.06477	6.7894	6.84912	6.81099	6.76746	7.39409	7.5757	7.41766	7.42111	7.65571	7.74502	7.67936	7.65735
ENSG00000116497	1	32816767	32858879	1	S100PBP	4.74959	4.98523	4.77983	4.80254	5.50856	5.40016	5.46304	5.55773	6.04617	6.02196	5.92515	5.9883	5.48528	5.59756	5.53256	5.51609	5.55935	5.58397	5.6367	5.64943	5.24873	5.19785	5.19808	5.21319	5.58875	5.45976	5.37423	5.40656	5.51159	5.5242	5.55473	5.45936	5.23349	5.24438	5.2661	5.28897
ENSG00000121900	1	32894594	32901438	-1	TMEM54	3.22094	3.09741	3.14015	3.08419	3.20867	3.30801	3.1081	3.03412	3.43364	3.54131	3.68837	3.54403	3.17998	3.37104	3.2048	3.28426	4.29249	4.42531	4.31273	4.23987	3.78962	3.90428	3.78872	3.87849	1.69366	1.96554	2.12071	1.85551	3.8583	4.63	4.10339	4.04206	4.18066	4.27335	4.31579	4.15151
ENSG00000116514	1	32936445	32964685	-1	RNF19B	3.39735	3.15082	3.46025	3.39694	4.36978	4.27066	4.22112	4.13432	4.54865	4.60541	4.66857	4.69323	4.53864	4.42113	4.45389	4.3948	3.66116	3.52462	3.55188	3.63426	3.41628	3.34157	3.56959	3.43389	3.84436	4.04032	4.0597	4.03071	4.65393	4.87816	4.64181	4.64012	4.43041	4.62771	4.40411	4.37107
ENSG00000004455	1	33007940	33080996	-1	AK2	6.44361	6.37393	6.38481	6.36698	7.4865	7.51025	7.49613	7.48924	7.33949	7.40699	7.41089	7.36673	7.04231	7.07893	7.00006	7.01309	6.78969	6.85255	6.80882	6.78102	6.48657	6.54222	6.4694	6.48114	6.6043	6.66837	6.58806	6.60465	7.36836	8.30448	7.43039	7.37418	7.75312	7.79242	7.90582	7.69017
ENSG00000142920	1	33081104	33120530	1	AZIN2	1.08643	1.28812	1.13061	1.2617	2.79099	2.80199	2.73381	2.68984	-0.712389	-0.64673	-0.518289	-1.29389	0.155283	0.577111	0.484378	0.52322	0.95096	1.14629	1.26791	1.13867	1.00148	1.17303	1.01979	0.915022	-0.0112806	0.246249	0.183668	-0.27419	0.614515	0.584993	0.402192	0.571808	2.94708	2.76346	2.97047	2.82473
ENSG00000116525	1	33145402	33182059	-1	TRIM62	2.23467	2.18731	2.20288	2.33782	3.39022	3.29376	3.32945	3.42668	3.36993	3.33199	3.31901	3.37573	3.05748	3.07671	3.06156	2.92611	2.98645	3.08725	2.88856	2.7646	1.81099	1.6464	1.3913	1.63875	3.99936	4.00357	4.23789	3.96536	3.50385	3.33638	3.54478	3.37406	4.4217	4.54537	4.2013	4.46678
ENSG00000160094	1	33256545	33300719	1	ZNF362	2.73706	2.55298	2.71952	2.60623	2.42075	2.21532	2.27057	2.29951	5.00123	4.95694	5.13436	5.06379	3.73876	3.70807	3.77898	3.84105	3.50847	3.41509	3.5844	3.57755	3.62165	3.59542	3.51243	3.70522	3.98662	3.75713	4.0935	3.8922	4.81241	4.62344	4.82538	4.7579	4.05142	4.12916	3.92993	4.0676
ENSG00000225313	1	33307348	33349245	1	AL513327.1	2.28568	2.85966	2.08988	2.43834	3.60687	3.46765	3.91029	4.21894	2.85531	2.9128	2.68087	2.84511	3.3005	3.21513	3.24733	3.36422	3.10794	3.07068	3.20038	3.21671	1.53314	1.70717	1.75433	1.55432	3.06895	3.06154	2.61898	2.92198	3.15661	2.5142	2.91257	3.07097	3.42933	3.33762	3.3048	3.44343
ENSG00000134686	1	33323623	33431052	-1	PHC2	6.36756	6.34846	6.40528	6.39447	7.94702	7.84727	7.96312	7.93104	6.72998	6.73522	6.73788	6.73891	7.10934	7.14696	7.12512	7.12864	7.27771	7.26563	7.29376	7.26184	5.84705	5.7571	5.84057	5.72573	6.56548	6.58876	6.65172	6.65659	7.26914	7.28485	7.28026	7.29012	7.35962	7.49698	7.24188	7.35773
ENSG00000121903	1	33472645	33496507	1	ZSCAN20	2.83294	2.86214	2.88944	2.9052	3.72177	3.80267	3.72522	3.85133	3.80059	3.75235	3.72773	3.73654	3.49085	3.44864	3.46918	3.54462	3.27077	3.29456	3.374	3.49171	2.7983	2.86219	2.78198	2.78128	3.20725	3.21484	3.08042	3.2141	3.52676	3.41012	3.49684	3.53416	3.92577	3.85766	3.70841	3.85918
ENSG00000121904	1	33513999	34165842	-1	CSMD2	4.28183	4.4261	4.29684	4.40784	8.20089	8.22748	8.22169	8.24822	-6.05872	-6.03157	-7.45534	-5.21483	7.40318	7.44433	7.50254	7.5643	1.3814	1.1894	1.139	1.30982	4.16194	4.01068	4.36942	4.03805	3.89859	3.80683	4.01687	4.03015	-4.6509	-4.46075	-7.56783	-5.1882	5.7909	6.09607	5.68363	5.92671
ENSG00000163866	1	34712737	34859816	-1	SMIM12	4.63101	4.61874	4.59973	4.62126	5.26699	5.23915	5.28785	5.1192	5.35062	5.28416	5.33673	5.3098	5.14673	5.15889	5.16315	5.17426	5.14365	5.24189	5.18162	5.18395	4.39651	4.36877	4.33295	4.33124	4.61255	4.63705	4.66623	4.69767	4.99639	4.90838	5.00176	4.99732	5.28969	5.36385	5.31086	5.36774
ENSG00000230163	1	34850694	34851555	1	AL122010.1	-0.404842	-0.5911	0.062171	-0.449284	-0.18012	-0.215154	0.0109105	-0.25365	0.366277	0.113868	0.281106	0.133174	0.488263	0.543944	0.386114	0.214511	-0.247041	-0.176363	0.0558456	0.0495753	-1.22303	-1.13441	-1.83553	-1.30935	-0.188257	-0.714588	-0.23036	-0.325869	-0.382984	-1.8496	-0.0961326	-0.716009	0.0773276	0.317294	0.0530283	0.19386
ENSG00000163867	1	34986165	35031968	-1	ZMYM6	3.18136	3.02304	3.28636	3.24535	3.97704	4.00672	3.88835	4.06744	4.08984	4.03609	3.97971	3.95822	3.91891	3.84762	3.83213	3.87732	3.68752	3.86872	3.80127	3.79344	2.75014	2.81468	2.94669	2.96666	3.75334	3.7152	3.67446	3.65349	3.58942	3.16969	3.59247	3.60353	3.9805	3.88528	3.92732	4.21994
ENSG00000197056	1	35032172	35115859	1	ZMYM1	4.23036	4.28959	4.28739	4.36549	5.41704	5.26075	5.34946	5.3949	5.90028	5.8255	5.79721	5.82187	5.62075	5.56611	5.53349	5.50744	5.27358	5.1894	5.20709	5.1734	4.4614	4.41872	4.44073	4.5006	5.2169	5.17799	5.17237	5.18541	5.39478	4.69354	5.3151	5.37381	5.75762	5.60627	5.72832	5.75572
ENSG00000116560	1	35176378	35193148	-1	SFPQ	8.22948	8.36887	8.26905	8.28014	8.36078	8.35156	8.39719	8.51605	9.06471	9.09584	8.99445	8.94299	8.71614	8.65653	8.694	8.77708	8.56882	8.52577	8.56359	8.52535	8.3553	8.34022	8.37684	8.41662	8.80745	8.7913	8.70294	8.81973	9.43595	9.15833	9.40093	9.40711	8.97418	8.87978	8.93764	8.96858
ENSG00000146463	1	35268967	35422058	1	ZMYM4	6.19211	6.20881	6.25424	6.26668	6.58935	6.53237	6.57922	6.57552	7.58597	7.55232	7.58534	7.58782	7.00045	6.90863	6.98394	6.91816	7.07176	7.11783	7.04255	7.1598	6.45345	6.30594	6.42758	6.31611	7.09026	7.02624	7.05646	7.09633	7.21416	6.65029	7.14211	7.09047	6.99491	7.16396	6.94851	7.15995
ENSG00000142687	1	35433490	35557950	-1	KIAA0319L	5.08161	5.281	5.09799	5.10873	6.60149	6.5498	6.63029	6.59407	6.43899	6.39802	6.36268	6.40659	6.46325	6.44156	6.42378	6.42023	5.89786	5.86009	5.90296	5.91017	4.78242	4.82022	4.85193	4.89506	6.40242	6.35094	6.29679	6.37966	6.90758	6.96112	6.92395	6.85483	6.89577	6.92532	6.92361	6.92113
ENSG00000020129	1	35557473	35567274	1	NCDN	5.11737	5.10536	5.0962	5.09526	6.13952	6.12702	6.15635	6.0914	4.8596	4.94577	4.93402	5.05963	5.78318	5.78845	5.79862	5.79022	5.82364	5.74271	5.81198	5.7761	4.5315	4.66657	4.69595	4.64149	5.75218	5.82501	5.82517	5.69072	6.59631	7.10466	6.55225	6.58257	6.73023	6.71332	6.80305	6.61656
ENSG00000126067	1	35599544	35641844	-1	PSMB2	7.20983	7.04397	7.19357	7.14204	7.52397	7.59548	7.47387	7.43976	7.99926	8.01467	8.06456	8.03709	7.58394	7.70512	7.64692	7.66818	7.08474	7.16999	7.09247	7.11623	6.82834	6.99021	6.80654	6.90387	7.09382	7.20682	7.1749	7.09443	7.6899	8.58161	7.75052	7.77628	8.22042	8.20898	8.37776	8.19116
ENSG00000142686	1	35713875	35719472	-1	C1orf216	4.34282	4.33528	4.29387	4.32911	5.53157	5.63247	5.51617	5.50959	3.87157	4.02199	3.92984	3.91153	5.56795	5.64582	5.60467	5.51449	5.48526	5.45247	5.44482	5.58189	4.21695	4.33818	4.27916	4.13953	4.54229	4.54312	4.50484	4.47115	5.42677	5.98862	5.5079	5.48293	5.16779	5.04584	5.18592	4.94049
ENSG00000092853	1	35720218	35769967	-1	CLSPN	5.27883	5.27471	5.15571	5.23021	6.1783	6.12703	6.24757	6.281	6.4367	6.44583	6.465	6.4579	6.19716	6.19093	6.18008	6.2821	6.03984	5.96821	5.88788	6.01909	4.71255	4.6668	4.78885	4.80157	5.80039	5.7856	5.80929	5.86632	6.59195	6.4128	6.53851	6.52279	6.1758	6.43605	6.11616	6.30679
ENSG00000134698	1	35808172	35857890	1	2004-08-01	3.82121	3.99835	3.73941	4.01847	4.5873	4.51746	4.55112	4.60281	4.78502	4.71184	4.76614	4.75915	4.71139	4.64556	4.68787	4.72473	4.40309	4.39253	4.44325	4.51469	4.45477	4.34726	4.38756	4.37321	4.2027	4.21458	4.09698	4.19325	4.66049	4.12515	4.59728	4.56768	3.95037	3.91642	3.78911	4.08215
ENSG00000092847	1	35869808	35930528	1	2001-08-01	6.4105	6.27626	6.30208	6.36014	6.79405	6.67774	6.75914	6.72491	7.43478	7.38792	7.46325	7.44806	7.24615	7.14391	7.2306	7.21587	6.73867	6.76621	6.72184	6.83816	6.42546	6.16624	6.33287	6.27427	6.71343	6.60892	6.79608	6.76592	7.51983	6.88387	7.40017	7.3222	7.43074	7.58698	7.25806	7.48951
ENSG00000126070	1	35930718	36072500	1	2003-08-01	5.17857	5.33	5.17775	5.28859	5.51454	5.53718	5.55144	5.5834	6.19174	6.09387	6.19485	6.20282	6.18019	6.08218	6.15209	6.17867	5.28899	5.48987	5.32095	5.37285	4.87691	4.86029	4.87964	4.98978	5.73549	5.70759	5.70839	5.71709	6.12501	6.00126	5.98545	6.09544	6.39904	6.3089	6.49348	6.55787
ENSG00000116863	1	36088875	36093932	1	ADPRHL2	4.12478	4.13141	4.0727	4.10434	5.17095	5.26461	5.15435	5.0364	5.34013	5.32626	5.3693	5.31691	4.84648	4.91573	4.87215	4.68196	4.84535	4.92224	4.92404	4.82695	3.93908	4.08186	4.09063	3.946	4.62632	4.67617	4.66891	4.58395	4.70628	5.51358	4.72838	4.84513	5.51504	5.4588	5.73206	5.36344
ENSG00000171812	1	36095236	36125220	-1	COL8A2	-2.39436	-1.42933	-1.95603	-2.473	-1.93682	-0.726693	-1.30968	-1.44163	1.54409	1.72378	1.67857	1.87242	1.59111	1.46362	1.59457	1.6216	1.92379	1.99547	2.11186	1.81508	-0.701244	-0.474409	-1.12002	-1.10133	1.63212	1.47751	1.61372	1.79007	0.355486	1.12762	0.356149	0.547597	4.02873	4.03253	4.15081	4.00301
ENSG00000054116	1	36136570	36156053	-1	TRAPPC3	4.9335	4.8088	4.83084	4.9037	6.11433	6.18143	6.06313	6.02922	6.13343	6.08376	6.0959	6.10341	6.22675	6.30435	6.27039	6.25768	5.31381	5.3377	5.28847	5.2975	5.02137	5.15904	4.98622	5.10755	5.26318	5.34879	5.3002	5.17663	5.50153	5.8625	5.49352	5.51583	5.9845	6.02638	6.1256	6.01881
ENSG00000116871	1	36155579	36180849	1	MAP7D1	7.44162	7.41838	7.4667	7.40954	8.13043	8.17711	8.22284	8.16405	8.29129	8.32815	8.26531	8.29077	8.44153	8.49038	8.46787	8.56058	8.09238	8.11165	8.07698	8.02312	7.6746	7.66035	7.67451	7.61779	7.71209	7.66076	7.78894	7.71769	7.45745	7.97213	7.45655	7.40697	8.12732	8.13893	8.08638	8.03919
ENSG00000054118	1	36224416	36305357	1	THRAP3	7.20194	7.15018	7.11611	7.1996	7.75585	7.63163	7.76178	7.8046	7.98013	7.95834	7.92518	7.9613	7.93715	7.83007	7.89591	7.94376	7.68011	7.64432	7.60567	7.65848	7.50126	7.28371	7.43906	7.409	7.45037	7.35964	7.49173	7.5019	8.15084	7.56795	8.0584	8.06218	7.92638	8.06806	7.81839	7.97883
ENSG00000214193	1	36306387	36324886	1	SH3D21	0.923805	1.2309	0.836064	1.33605	3.94864	3.98898	4.00544	4.27366	2.60211	2.79498	2.39347	2.58087	3.79627	3.64717	3.73452	3.84894	3.0411	2.86559	3.11359	3.17238	1.78012	1.9032	2.18699	2.05417	3.05406	3.06766	2.98948	3.11842	2.82778	3.12556	2.61481	2.79969	2.08292	2.09107	2.13372	2.05648
ENSG00000142694	1	36322031	36324154	-1	EVA1B	1.88318	1.49831	1.51027	1.43789	3.09575	3.20997	2.9558	2.87033	2.06384	1.99402	2.17589	2.03746	2.95086	3.11623	3.08821	3.10056	2.81343	2.75899	2.9112	2.78496	1.3977	1.48133	1.48134	1.48265	2.36071	2.53987	2.66531	2.35477	2.3003	2.85935	2.11863	2.39095	3.16142	3.00601	3.24064	2.93979
ENSG00000116883	1	36323734	36329221	1	AL591845.1	-0.665756	-0.351215	-1.12121	-0.669613	2.72724	2.72933	2.74671	2.82956	0.839887	1.15406	0.731856	0.924876	1.78855	1.4987	1.66751	1.80553	1.26757	1.03192	1.17079	1.20061	0.754553	0.730445	0.38011	0.426154	0.826444	0.782324	0.448137	0.899236	0.570582	0.919831	0.596654	0.611772	0.157232	0.252927	0.0468245	0.0913904
ENSG00000196182	1	36339624	36385896	-1	STK40	5.34407	5.31048	5.29525	5.33529	7.46972	7.51166	7.51393	7.39612	5.87182	5.86799	5.83998	5.86997	5.94702	5.99008	6.03486	5.98888	6.11682	6.1647	6.18944	6.1192	5.30934	5.27037	5.39992	5.30171	5.12774	5.09726	5.11345	5.10108	5.70689	5.94142	5.60499	5.72647	7.41146	7.42958	7.38856	7.34705
ENSG00000181817	1	36391238	36397892	-1	LSM10	4.49906	4.33496	4.56829	4.3847	4.89539	4.80374	4.72662	4.64875	4.72877	4.71535	4.80828	4.83459	4.38521	4.54154	4.48731	4.41825	3.9196	3.91436	3.89604	3.72693	3.62404	3.79896	3.82671	3.7611	4.0877	4.11815	4.06369	3.98455	4.20532	4.08873	4.3402	4.41878	4.79813	4.96192	4.8571	4.78991
ENSG00000116885	1	36415827	36450451	-1	OSCP1	2.18254	1.83316	2.11024	2.01087	2.51272	2.63308	2.44198	2.31133	3.01244	2.90873	2.96619	2.93854	2.05709	1.94095	2.16341	1.99942	1.72999	1.62644	1.49866	1.62537	2.12656	2.07808	1.95536	1.84474	1.08594	0.844758	1.2389	1.31451	1.40952	0.443035	1.44732	1.24057	2.02215	2.01936	1.9924	1.58754
ENSG00000116898	1	36455718	36464437	-1	MRPS15	5.63318	5.40415	5.63333	5.59891	5.82965	5.79811	5.92055	5.78377	5.88991	5.8555	5.87448	5.82482	5.71145	5.73654	5.70158	5.71159	5.6229	5.58309	5.63774	5.56419	4.77072	4.7136	4.74225	4.77116	5.33278	5.32983	5.45731	5.33299	5.6325	5.46289	5.66353	5.67556	6.13248	6.24895	6.04333	6.08105
ENSG00000233621	1	37454879	37474411	-1	LINC01137	0.878669	0.709439	1.29648	0.816039	1.80367	1.89608	1.70008	1.42667	1.35464	1.17721	1.53164	1.58748	-0.340256	0.48023	-0.24073	0.165151	1.33012	1.22383	1.01139	0.912121	0.91606	1.02222	0.727602	1.14924	0.723792	0.72009	0.715325	0.799573	0.779536	1.6589	1.1611	1.0989	1.74568	1.87232	1.8027	1.91157
ENSG00000163874	1	37474552	37484379	1	ZC3H12A	3.37678	3.48105	3.37841	3.13014	3.8204	3.73652	3.80459	3.71531	3.24812	3.34101	3.24069	3.23986	4.11444	3.90614	4.0729	4.07026	3.10577	2.91904	3.01612	3.08663	2.93338	2.7825	2.9086	2.84712	3.3125	3.18907	3.16076	3.26081	2.78469	2.96548	2.78643	2.62594	4.48397	4.46149	4.48966	4.51244
ENSG00000163875	1	37492575	37514774	-1	MEAF6	5.58887	5.49538	5.59577	5.52202	5.30475	5.38736	5.34771	5.34891	5.93091	5.95565	5.93224	5.93342	5.0493	5.14174	5.04013	5.16615	5.54272	5.52936	5.52535	5.53859	5.26386	5.12558	5.17343	5.19259	5.60745	5.54066	5.73225	5.57421	5.51253	5.20993	5.46571	5.44002	5.43207	5.55655	5.37591	5.51394
ENSG00000163877	1	37534449	37554344	-1	SNIP1	4.633	4.54092	4.5924	4.60117	4.44189	4.39386	4.52582	4.5154	4.63251	4.60334	4.64391	4.63292	4.47256	4.46201	4.44005	4.54959	4.42512	4.41771	4.31485	4.31344	3.57822	3.5504	3.66523	3.57386	4.05072	4.13808	4.12717	4.07677	4.82364	4.79765	4.93234	4.78456	4.89219	4.78996	4.82593	4.77364
ENSG00000134697	1	37566816	37595935	-1	GNL2	6.56545	6.4221	6.48854	6.48778	6.04403	6.0523	6.13167	6.08962	6.31229	6.33484	6.3461	6.43538	6.14874	6.10472	6.15867	6.1478	5.99192	6.00579	5.94064	5.97812	4.98465	5.12008	5.08136	4.94547	6.18127	6.17077	6.24716	6.23415	6.75618	6.78409	6.8036	6.78283	6.91267	6.99117	7.00133	6.89742
ENSG00000116922	1	37681570	37692249	-1	C1orf109	4.70177	4.67183	4.76756	4.73221	4.27041	4.32255	4.26935	4.33904	5.0101	5.02681	5.00891	4.97001	4.41713	4.50839	4.47743	4.34765	5.02975	5.03685	5.0028	5.04099	3.69492	3.80082	3.68552	3.83059	4.49433	4.49032	4.44037	4.37973	5.06046	5.46953	5.2317	5.21779	4.96638	4.90404	5.01558	4.87254
ENSG00000134690	1	37692418	37709719	1	CDCA8	6.29086	6.30931	6.29079	6.31209	6.39056	6.33042	6.37884	6.37656	6.87795	6.87172	6.86958	6.86295	6.30439	6.24247	6.23749	6.25842	6.42201	6.33266	6.35794	6.33405	5.43677	5.33146	5.35959	5.3507	5.71341	5.75454	5.72471	5.74224	6.53822	6.26647	6.50925	6.55077	6.63759	6.76674	6.60877	6.68666
ENSG00000185090	1	37793802	37801137	1	MANEAL	3.89724	3.72917	3.89985	3.87913	2.28986	2.04567	2.01813	2.02354	4.75817	4.7711	4.897	4.84436	3.95404	3.99615	3.94483	3.95687	3.98423	4.08329	4.00345	4.06272	3.00912	2.98235	2.87517	2.87914	2.95708	2.8662	3.27851	3.10805	3.9193	4.04718	3.89221	3.86815	2.45632	2.46637	2.59324	2.61069
ENSG00000196449	1	37802944	37808185	-1	YRDC	4.76066	4.62445	4.74543	4.66297	4.15355	4.25453	4.07618	4.07445	4.94866	4.96419	5.0604	5.07116	4.67229	4.76446	4.72643	4.63093	3.92024	3.93172	3.93155	4.00938	3.55235	3.66247	3.47644	3.56987	3.80158	3.87692	4.1321	3.90791	4.96952	5.42869	5.09035	5.0794	5.0722	4.93685	5.18083	5.01085
ENSG00000197982	1	37806979	37809454	1	C1orf122	5.28839	5.13809	5.29651	5.05172	4.78777	4.89855	4.61355	4.60504	5.31171	5.39964	5.45335	5.4439	4.45546	4.55583	4.42991	4.401	4.28328	4.37217	4.3529	4.26174	3.79373	3.92527	3.84574	3.83356	4.53541	4.74431	4.62963	4.418	4.72879	6.07154	4.78982	4.93106	4.89156	4.75441	5.00649	4.68303
ENSG00000188786	1	37809567	37859620	-1	MTF1	5.40548	5.39687	5.36091	5.49357	5.56746	5.39846	5.55573	5.49574	5.28454	5.22631	5.23975	5.32923	5.72205	5.65649	5.66873	5.64675	4.98059	4.94744	5.04089	5.01314	4.7983	4.52826	4.58839	4.52759	5.20384	5.01238	5.22342	5.19747	5.89429	5.16629	5.72494	5.69117	5.95113	6.09422	5.76015	6.14579
ENSG00000204084	1	37860697	37947057	-1	INPP5B	4.83205	5.17263	4.89011	5.00986	4.86104	4.82049	4.97591	4.94791	5.83117	5.92067	5.85801	5.82621	4.20648	4.24786	4.26391	4.21082	4.77897	4.74859	4.81917	4.76341	4.02784	4.20185	4.03163	4.25203	4.54561	4.51591	4.30684	4.61678	5.42774	5.65695	5.39814	5.41953	4.82526	4.94906	4.97626	4.80213
ENSG00000183431	1	37956975	37990921	-1	SF3A3	6.76558	6.7416	6.70691	6.67104	6.57985	6.50121	6.5521	6.49889	7.0959	7.10845	7.09977	7.02312	6.61866	6.62402	6.57175	6.6061	6.56263	6.54435	6.55113	6.4861	6.38465	6.32799	6.38436	6.38533	6.68758	6.75536	6.74978	6.76427	7.40454	7.42164	7.43203	7.40887	7.63019	7.71514	7.6416	7.62899
ENSG00000183386	1	37996770	38005606	-1	FHL3	4.59697	4.47806	4.59412	4.47611	2.24622	2.52116	2.38752	2.55664	4.84727	4.89761	4.87669	4.89631	4.08379	4.03149	4.03495	4.04253	3.66708	3.82967	3.67982	3.76302	4.33233	4.19203	4.08131	4.2098	4.32698	4.29724	4.37166	4.44927	4.05042	3.87069	4.01273	3.93402	4.64739	4.79916	4.61409	4.63957
ENSG00000183520	1	38009258	38024824	1	UTP11	5.71631	5.59368	5.62431	5.63251	5.44651	5.38495	5.4292	5.44681	5.90748	5.92065	5.98869	5.9736	5.55472	5.55285	5.55835	5.58907	5.16906	5.11373	5.13352	5.1783	4.72692	4.71725	4.70177	4.84981	5.31968	5.24549	5.30826	5.26393	5.85364	5.40757	5.86304	5.91503	6.34009	6.48466	6.29975	6.34009
ENSG00000116954	1	38838198	38859823	-1	RRAGC	5.02856	4.94023	5.08941	5.01185	5.14549	5.23131	5.06674	5.15969	5.11304	5.06475	5.12018	5.22598	4.59687	4.73095	4.54993	4.39846	5.00157	5.13813	5.06387	5.14853	4.42403	4.44519	4.40372	4.4303	4.63076	4.68338	4.56334	4.63197	4.05444	3.80617	4.20229	4.16411	4.85756	4.76856	4.96094	4.93657
ENSG00000214114	1	38862964	38874105	-1	MYCBP	4.08006	3.97267	4.14637	4.08988	4.16859	4.15697	4.09457	4.07287	4.1396	4.16377	4.23532	4.17822	4.38246	4.25324	4.23367	4.30575	3.59463	3.59004	3.58466	3.41583	3.2847	3.16895	3.18878	3.27298	3.56629	3.64434	3.65084	3.71354	4.21308	3.98025	4.2651	4.32198	4.78171	4.75099	4.76613	4.78704
ENSG00000158315	1	38885807	38941799	-1	RHBDL2	2.12074	1.72316	1.93742	1.63458	1.21276	1.0047	0.754785	1.13953	1.09824	0.809541	1.15219	1.17894	0.448071	0.57038	0.451631	0.198508	1.09799	1.22167	1.38122	1.0959	0.977405	1.00246	1.06145	1.06912	0.842505	0.837627	0.972081	0.695748	2.38873	2.54888	2.22665	2.37633	0.818338	0.512314	0.650044	0.629426
ENSG00000174574	1	38991223	39006059	1	AKIRIN1	6.2139	6.26219	6.21616	6.20681	6.81378	6.71879	6.73572	6.71494	6.40274	6.46017	6.37775	6.39742	6.35907	6.33355	6.36934	6.33443	6.03147	6.07512	6.09501	6.08084	6.49098	6.48381	6.45372	6.43607	5.95152	5.88623	5.9726	5.88854	6.36971	6.47191	6.38534	6.35276	6.75864	6.7201	6.8018	6.81233
ENSG00000168653	1	39026318	39034636	1	NDUFS5	5.73547	5.47153	5.66338	5.51137	5.20992	5.3728	5.24579	5.23499	6.45425	6.4716	6.4972	6.41494	5.28416	5.46431	5.47379	5.48626	5.1523	5.1393	4.95015	4.86497	5.26154	5.62647	5.32209	5.50676	5.03633	5.08924	4.93496	4.79924	5.54065	6.68236	5.74375	5.84943	5.90315	5.5448	6.12954	5.63015
ENSG00000127603	1	39081316	39487177	1	MACF1	9.02817	9.3382	9.00535	9.16624	9.89985	10.0391	9.98753	10.0347	9.78687	9.77312	9.782	9.79759	9.46496	9.41323	9.48688	9.56002	9.1468	9.16309	9.12069	9.2326	9.94296	9.85446	9.93596	9.92245	8.5841	8.59767	8.35135	8.54013	9.00581	8.85263	8.91269	9.0437	9.29818	9.29156	9.341	9.40575
ENSG00000243970	1	39522280	39559671	-1	PPIEL	0.00970031	0.932509	0.222938	0.650324	2.23309	2.27078	2.46698	2.84489	1.72267	1.95097	1.51836	1.60468	1.83077	1.51995	1.8118	1.74199	0.265594	-0.107574	0.0935786	0.21743	0.79322	0.834346	0.900709	0.747491	1.48806	1.28368	1.0939	1.34161	0.412158	-0.507061	-0.0106527	-0.010247	0.391417	1.10582	0.686303	0.661619
ENSG00000090621	1	39560816	39576790	-1	PABPC4	7.91077	7.93637	7.93713	7.95233	8.2607	8.38494	8.29759	8.31839	7.93629	7.9536	7.92463	7.95229	7.85713	7.90606	7.87187	7.82366	7.74782	7.75765	7.75123	7.70826	7.65088	7.76693	7.70134	7.73984	7.61754	7.61968	7.61699	7.55057	8.41296	8.629	8.42638	8.45389	8.50706	8.56671	8.55301	8.46974
ENSG00000228060	1	39565067	39573203	1	PABPC4-AS1	0.483837	0.739385	0.655889	0.76812	-0.0777819	0.557343	0.78526	0.820531	0.686062	0.887034	0.433429	0.759368	0.561852	0.421701	0.539403	0.583484	0.563248	0.370879	0.368449	0.111071	0.1712	-0.0266194	0.130344	-0.234864	-0.122377	-0.0190973	-0.552705	-0.546023	0.467959	-1.05121	0.375547	0.219865	0.955041	0.890627	0.788303	1.13464
ENSG00000084072	1	39692182	39763914	1	PPIE	4.74415	4.87127	4.69281	4.73179	3.64068	3.57049	3.61755	3.68806	4.03507	4.12721	4.06293	4.18165	4.92778	4.94288	4.88755	4.83122	4.93014	4.83242	4.92885	4.89713	4.89921	4.92145	4.96249	4.97583	5.05887	5.18459	5.01858	5.00076	5.70118	5.73208	5.65898	5.72945	5.99525	5.98684	5.9943	5.99472
ENSG00000116985	1	39757182	39788861	-1	BMP8B	-1.28102	-0.872386	-1.54883	-0.751375	-3.59695	-3.15717	-1.92695	-2.4736	-0.203957	-0.403482	-0.2351	-0.728796	0.682569	0.393563	0.258175	0.533849	-1.40594	-1.30189	-1.26549	-0.593644	0.716734	0.257506	0.457988	0.198571	0.79835	0.907382	1.0156	0.730376	6.23671	6.01149	6.26007	6.24051	-0.433103	0.408097	-0.331479	0.187093
ENSG00000043514	1	39838110	39883511	-1	TRIT1	4.22927	4.28678	4.3107	4.34465	4.51552	4.53792	4.37772	4.45881	4.62716	4.67688	4.72716	4.75489	4.49998	4.52023	4.50149	4.4736	4.21588	4.29299	4.28153	4.36926	4.12045	4.25922	4.15684	4.10513	4.03203	4.06743	3.98192	3.9255	4.1359	4.36846	4.2295	4.1686	4.87356	4.93539	4.96813	4.85368
ENSG00000168389	1	39955112	39969968	1	MFSD2A	2.694	2.61574	2.68403	2.65071	3.90851	3.8711	3.83309	3.82569	4.52102	4.55408	4.61413	4.57968	3.91086	3.95888	4.01377	3.9364	1.76771	1.66128	1.75017	1.60412	1.24913	1.16308	1.09436	0.880363	2.41651	2.32456	2.47286	2.70588	4.28886	3.7914	4.08808	4.08017	3.13046	3.495	3.05354	3.10862
ENSG00000131236	1	40040233	40072649	1	CAP1	8.09002	7.97367	8.08308	8.02494	8.0424	7.98763	8.0177	7.99355	7.5106	7.57668	7.57565	7.58045	7.97367	7.96727	7.9702	8.00671	7.49246	7.46979	7.44593	7.46283	7.3174	7.18759	7.24391	7.25865	7.42358	7.37206	7.50064	7.43062	7.80221	7.56892	7.82038	7.77917	8.4485	8.51052	8.43758	8.46709
ENSG00000131238	1	40071461	40097727	-1	PPT1	6.96436	6.84921	6.99459	6.9616	6.76131	6.64773	6.70742	6.6579	7.08627	7.04066	7.08902	7.087	7.32007	7.23289	7.32002	7.25274	6.50487	6.49259	6.39003	6.48988	6.35228	6.26212	6.26808	6.29609	6.06433	6.11449	6.20351	6.15575	7.42141	6.92744	7.4331	7.38462	7.32401	7.43389	7.23521	7.33135
ENSG00000117000	1	40161373	40240921	1	RLF	6.06005	6.14526	6.13062	6.12604	6.09413	6.04776	6.06867	6.03392	6.03014	6.0895	6.06304	6.08454	5.92762	5.84908	5.93933	5.86065	5.96963	6.04381	5.98434	6.07468	5.36923	5.20394	5.24458	5.30383	5.80567	5.77795	5.77377	5.85489	5.94492	5.77572	5.96137	5.86369	5.99111	5.96464	5.99433	6.04859
ENSG00000259943	1	40256427	40257967	-1	AL050341.2	2.29994	2.03501	2.19301	2.38076	2.01405	1.39722	1.95158	1.78853	2.16503	1.9448	2.11967	2.08534	1.44268	1.26917	1.46559	1.53074	2.1863	2.44078	2.23823	2.21751	2.77711	2.47025	2.38102	2.60634	2.01187	2.01443	2.06107	1.79136	2.11944	2.2513	2.1953	2.35093	2.05092	1.76059	1.9733	1.9563
ENSG00000084073	1	40258107	40294184	1	ZMPSTE24	7.68159	7.54851	7.68509	7.61413	7.5882	7.57612	7.54593	7.5567	7.39669	7.3636	7.40582	7.41424	7.31038	7.29829	7.24929	7.22949	7.02887	7.07101	7.05844	7.01864	7.03186	7.02678	7.01771	7.01732	7.10294	7.14985	7.17632	7.10264	7.23199	7.01723	7.24353	7.27231	7.34603	7.16039	7.33494	7.38646
ENSG00000049089	1	40300487	40317813	-1	COL9A2	-0.562529	-1.2335	-1.01855	-1.75757	2.61426	2.65726	2.554	2.32917	3.25859	3.09245	3.45502	3.32099	0.996363	0.962161	0.551309	0.90135	-1.5969	-1.87586	-2.83623	-1.71358	-0.0177303	-0.0867074	-0.132641	-0.441208	3.20438	2.9642	3.04156	2.92931	5.92333	6.44058	5.89541	5.87106	2.95056	2.70893	3.02232	2.80054
ENSG00000084070	1	40344850	40423326	1	SMAP2	7.04252	6.89643	7.02135	6.98749	6.13962	6.05778	6.12542	6.039	5.07118	4.95288	5.10599	5.04693	5.36557	5.3573	5.31549	5.34783	5.93136	5.9218	5.91235	5.94096	4.46023	4.35652	4.44836	4.37439	4.68435	4.72769	4.83125	4.85763	5.9185	6.03231	5.9476	5.87433	5.77624	5.87009	5.79082	5.7787
ENSG00000187801	1	40450102	40463718	1	ZFP69B	3.0954	3.01739	3.17688	3.00937	3.44639	3.29874	3.51216	3.22451	2.73322	2.74172	3.0001	2.74554	1.79041	1.82424	1.88476	1.90629	2.59136	2.62298	2.49911	2.63025	1.67358	1.50959	1.50703	1.6166	1.3251	1.48571	1.57814	1.30547	3.02303	2.79415	2.95807	2.94	2.57337	2.81179	2.43685	2.69581
ENSG00000260920	1	40464319	40466767	1	AL031985.3	2.96797	2.85004	2.83195	2.89455	3.24897	2.98017	3.02932	2.87574	2.02945	2.0087	1.96885	2.26214	1.69342	1.63692	1.52238	1.55351	1.79283	1.66063	1.73616	1.68182	1.00499	0.6428	1.40832	1.11281	1.16507	0.921676	0.922854	1.17903	2.01257	1.12154	2.2236	1.8667	2.10398	2.05476	1.85531	1.88992
ENSG00000187815	1	40477215	40496343	1	ZFP69	3.4153	2.95467	3.22816	3.04955	3.05347	2.76006	2.77685	2.30288	-7.85394	-5.51074	-7.54034	-7.63578	-1.96222	-1.8529	-3.01725	-2.08773	1.05057	0.499768	0.926152	0.802991	-3.67081	-4.39656	-2.36208	-2.53289	0.174888	0.404588	0.328415	0.0327373	1.81035	1.70152	1.75997	1.96643	3.16258	3.22027	2.82955	3.14301
ENSG00000164002	1	40508741	40516556	1	EXO5	3.23795	2.7887	3.24706	2.91332	2.03912	2.28019	1.9809	1.92982	-7.85199	-4.66077	-7.5396	-5.313	1.56765	1.89123	1.68793	1.74853	1.29744	1.43715	1.10941	1.11365	0.428277	0.0111077	0.448857	-0.0814896	-7.79465	-7.81735	-7.52309	-4.4888	1.54982	1.74517	1.72831	1.78683	2.68595	2.85588	2.6322	2.75319
ENSG00000117010	1	40531561	40548169	1	ZNF684	2.58265	2.14615	2.35517	2.40477	2.20693	2.20696	2.05514	2.15446	2.08897	2.11354	2.26738	2.48034	2.21976	2.19217	2.43773	2.1489	1.89788	1.81965	1.76568	1.63175	1.18416	1.26811	0.77705	1.12454	1.80865	1.80641	1.95779	1.75226	2.58212	2.63276	2.5859	2.6503	2.63272	2.72188	2.62373	2.59898
ENSG00000117016	1	40620679	40665657	-1	RIMS3	3.04174	2.6117	2.8812	2.91765	6.0903	6.01757	6.00616	5.87396	2.65241	2.82742	2.77737	2.89036	3.1762	3.40533	3.2913	3.27605	2.12233	2.05215	2.1331	2.2045	3.97357	3.97498	3.85366	3.98391	2.68148	2.29449	2.56882	2.56744	1.93983	2.10478	1.99573	1.64652	1.70695	1.86395	1.52182	1.66425
ENSG00000272145	1	40690380	40692066	-1	NFYC-AS1	0.694819	1.06933	0.830198	0.994701	1.51105	0.694757	1.12975	1.51859	1.22451	1.2863	1.17401	1.13137	0.853295	0.118674	0.817127	0.584964	0.656067	0.49668	0.602017	0.658018	0.97484	0.922262	0.776684	0.838028	0.513778	0.604551	0.494854	0.570434	1.68756	1.08369	1.6176	1.88652	1.17618	1.11918	1.01165	1.16531
ENSG00000066136	1	40691648	40771603	1	NFYC	5.907	5.77462	5.91317	5.84614	5.48754	5.44659	5.56962	5.48602	6.44307	6.4639	6.46604	6.3666	5.04401	4.93759	4.96447	5.00375	4.73742	4.66942	4.596	4.65992	5.78694	5.65684	5.70973	5.72223	4.92926	4.93202	5.00342	5.05643	5.66317	4.98175	5.60686	5.47299	5.74017	6.02889	5.59701	5.78683
ENSG00000179862	1	40861051	40862366	-1	CITED4	-0.0311845	-1.17869	-0.0807907	-0.145374	-7.31037	-7.06171	-7.43844	-8.09554	-7.998	-7.97343	-7.59812	-7.69973	0.782699	1.33201	1.0776	1.1081	-7.95982	-7.78441	-7.96903	-8.1697	0.0999282	-0.0180803	0.064397	0.334715	1.41461	1.04074	1.65318	1.03523	1.60399	2.9608	2.09812	1.93027	2.62884	2.22187	2.82407	2.44206
ENSG00000171793	1	40979335	41012565	1	CTPS1	6.84962	7.05357	6.8816	6.97801	6.98256	6.96076	7.00439	7.07186	7.88611	7.88244	7.84398	7.82852	7.71367	7.71764	7.7531	7.76186	6.83989	6.83497	6.8459	6.88057	6.65184	6.76597	6.77186	6.71208	6.76161	6.8286	6.72532	6.8203	7.38453	7.51297	7.32529	7.39467	7.43581	7.42505	7.44998	7.38594
ENSG00000281207	1	41014590	41043890	1	SLFNL1-AS1	1.14619	1.88849	1.33563	1.6601	1.26706	1.2153	1.29462	1.6666	2.372	2.69513	2.45717	2.41949	2.65774	2.68575	2.61727	2.92386	1.58456	1.23225	1.68118	1.83025	1.49678	1.43548	1.67381	1.74524	1.91655	1.97921	1.54229	1.96506	2.25661	2.14469	2.22414	2.27073	1.50979	1.53824	1.30532	1.27281
ENSG00000171790	1	41015597	41023237	-1	SLFNL1	1.02088	1.23588	0.848425	1.32073	0.894994	0.640755	1.19989	1.15556	1.83506	1.76112	1.68355	1.77565	2.00301	2.0499	2.07193	2.37604	1.20075	0.944352	0.884385	1.07146	0.849325	0.759569	0.989286	0.65166	1.31368	1.62943	1.47408	1.58413	1.82159	1.17673	1.3247	1.44419	0.636223	1.1168	0.309792	0.700185
ENSG00000010803	1	41027200	41242154	-1	SCMH1	5.6511	5.67706	5.58763	5.67165	5.51624	5.29239	5.57594	5.51817	5.97608	5.98857	5.99774	5.90727	5.75299	5.5795	5.70045	5.73818	5.48088	5.46649	5.5539	5.59548	5.10467	4.80635	4.94711	4.9255	4.83661	4.72881	4.84512	4.95657	5.7463	4.88792	5.48379	5.45248	5.65827	5.98247	5.4813	5.7746
ENSG00000127124	1	41506365	42035925	-1	HIVEP3	4.19108	4.34464	4.20167	4.23747	6.48678	6.38696	6.58399	6.38149	3.90798	3.79579	3.87077	3.92626	6.29639	6.28672	6.29392	6.48249	3.1575	3.29036	3.02209	3.14622	4.84534	4.51737	4.70359	4.59385	4.38285	4.18254	4.58227	4.3457	7.03254	6.47944	6.83176	6.91353	4.83606	5.18585	4.68634	4.92345
ENSG00000198815	1	42176539	42335877	-1	FOXJ3	6.59802	6.64752	6.58485	6.6622	6.41093	6.32267	6.42799	6.44239	6.64795	6.64359	6.61905	6.62844	6.76456	6.76482	6.78114	6.72297	6.55534	6.5384	6.56515	6.54454	6.11221	6.04217	6.07035	6.10814	6.18173	6.0734	6.13535	6.1371	7.21736	6.98246	7.21346	7.15347	7.01545	7.04149	6.94136	7.06397
ENSG00000127125	1	42456117	42473385	1	PPCS	4.35634	4.09449	4.23442	4.20299	1.01853	0.910503	1.24871	1.00442	4.7504	4.69196	4.83455	4.7326	3.65348	3.65605	3.62244	3.51257	4.45967	4.40789	4.35044	4.38483	1.9485	1.97848	2.2284	2.30166	4.0772	4.1162	4.15482	4.11767	4.61009	4.4663	4.71597	4.70758	2.98401	2.85801	2.65633	2.89798
ENSG00000186409	1	42463330	42654664	1	CCDC30	0.505017	0.159369	0.712749	0.642744	0.29403	-0.167224	0.242618	0.296472	0.55507	0.365997	0.760341	0.530813	0.376339	0.0380212	0.031255	0.306243	0.25424	0.911728	0.221547	0.113397	0.0350283	0.392965	-0.0601381	0.361096	-0.261301	0.109499	-0.156527	0.207453	-0.857517	-1.23601	0.0676429	-0.430715	-1.88166	-1.19042	-1.47906	-2.06607
ENSG00000171960	1	42658425	42676758	1	PPIH	4.0962	3.91867	4.00839	4.03699	3.96661	4.21847	4.10523	3.95871	4.16041	4.09444	4.18194	4.30965	4.29361	4.3179	4.32095	4.351	3.35739	3.36422	3.37946	3.33683	3.51615	3.60117	3.39776	3.68716	3.26291	3.37966	3.47438	3.37988	4.26209	4.35809	4.32384	4.38078	4.70264	4.73206	4.90254	4.69849
ENSG00000285728	1	42658687	42682160	-1	AC098484.4	0.020625	-0.0493404	-0.116892	-0.557015	-0.200669	0.0781268	-0.270146	-0.161149	0.12554	0.387797	-0.3818	-0.0598767	-0.16353	-0.0856248	-0.412722	-0.17287	-0.346583	-0.168205	-0.319779	-0.185216	-1.29426	-0.4949	-0.739492	-0.448849	-0.222816	-0.439418	-0.535081	-0.769567	-0.0486867	0.560952	0.188938	-0.0971616	0.632859	0.609934	0.862386	0.600584
ENSG00000065978	1	42682427	42702349	1	YBX1	9.14104	8.96523	9.08463	9.04726	8.99402	8.92226	9.00878	9.00485	9.26093	9.25437	9.23446	9.21306	9.24437	9.23793	9.24113	9.42298	8.89298	8.84143	8.83106	8.77667	8.31616	8.1298	8.27314	8.24377	8.63525	8.54116	8.76385	8.64703	9.57147	9.00168	9.55916	9.51177	9.52642	9.48063	9.39279	9.53351
ENSG00000117385	1	42746335	42767084	-1	P3H1	7.10223	7.02951	7.07576	7.00343	6.87213	7.00341	6.92675	6.82324	6.93094	6.99113	6.98994	7.03252	6.30886	6.4007	6.36435	6.38326	6.63468	6.6407	6.66146	6.62592	6.31981	6.55125	6.36755	6.41024	7.45584	7.4639	7.42372	7.35765	6.70276	7.42638	6.76858	6.75764	7.19261	7.2416	7.28261	7.13629
ENSG00000164008	1	42767269	42779488	1	C1orf50	2.06708	1.69325	1.67473	1.85786	1.81633	1.98166	1.95584	1.81145	2.12416	2.06677	2.19332	2.35512	1.81927	2.03356	1.91923	1.74721	1.24079	1.37225	1.34772	1.54916	1.88802	1.98298	1.86689	1.83428	1.43752	1.36909	1.64735	1.27824	1.80896	2.31358	1.34347	1.45564	1.92306	1.87179	1.70621	1.72214
ENSG00000177868	1	42807052	42817252	-1	SVBP	2.30528	1.99464	2.12184	1.96178	1.89385	2.01399	1.80953	1.41063	2.01664	1.87753	2.056	2.11357	1.87615	2.17868	1.92592	1.91452	1.55683	1.60386	1.64697	1.19618	1.31655	1.62818	1.27984	1.41323	1.91402	1.73162	2.14997	1.81598	1.6164	1.95445	1.6631	1.56962	2.49849	2.48908	2.59623	2.45937
ENSG00000164010	1	42817088	42844993	1	ERMAP	2.44965	2.52609	2.42019	2.44978	2.54022	2.41075	2.37291	2.47864	3.52244	3.53023	3.5128	3.48105	3.23361	3.14752	3.01193	3.00928	3.01385	2.84639	2.91244	2.99658	3.35464	3.38769	3.33217	3.36293	1.83705	1.7119	1.72819	1.6609	2.43233	1.91156	2.24878	2.06313	3.33763	3.46764	3.38238	3.59583
ENSG00000164011	1	42846573	42852477	1	ZNF691	2.80335	2.798	2.8682	2.76681	2.62721	2.67644	2.54917	2.61703	3.08059	3.07964	3.09343	3.11369	2.85998	2.90902	2.95642	2.82042	2.76635	2.81743	2.81865	2.87976	2.75423	2.87568	2.82126	2.80418	2.82226	3.01933	2.82342	2.94186	3.51176	3.77222	3.48308	3.33899	3.27229	3.36423	3.37507	3.29111
ENSG00000117394	1	42925375	42959176	-1	SLC2A1	6.86467	6.8077	6.89438	6.89675	7.23296	7.16969	7.1716	7.17035	9.16686	9.15732	9.1172	9.18761	7.80293	7.76012	7.7984	7.73656	7.37815	7.34423	7.36158	7.40037	6.83452	6.79579	6.70406	6.79763	7.60086	7.61625	7.6891	7.66445	7.83892	7.72123	7.71537	7.79079	7.28196	7.44293	7.20844	7.23221
ENSG00000117395	1	43164175	43270936	-1	EBNA1BP2	5.98973	5.86557	5.9587	5.85508	5.57405	5.74831	5.53742	5.56536	5.79958	5.80842	5.83931	5.73535	5.86444	5.94871	5.82633	5.94006	5.48022	5.57355	5.55255	5.44381	5.56492	5.89514	5.66228	5.73746	5.50859	5.64789	5.71222	5.42615	6.20728	7.36807	6.28858	6.46495	7.46297	7.37058	7.64183	7.35218
ENSG00000117399	1	43358955	43363203	1	CDC20	7.86753	7.805	7.89108	7.90387	7.52979	7.53072	7.51298	7.48265	7.74438	7.77031	7.83661	7.72319	7.56878	7.63692	7.57684	7.5637	7.19116	7.21048	7.19667	7.18079	7.35194	7.37876	7.19809	7.34015	6.89352	6.98749	7.05935	7.03946	8.07895	7.98319	8.07922	8.13105	8.17484	8.30518	8.14134	8.1101
ENSG00000066322	1	43363397	43368074	-1	ELOVL1	7.3027	7.23696	7.32039	7.26209	7.19767	7.19111	7.21061	7.13761	6.48882	6.46087	6.49806	6.52659	6.71152	6.65037	6.65694	6.61875	6.77531	6.71898	6.76927	6.79756	6.89961	6.81536	6.84325	6.82943	6.10479	6.21016	6.28405	6.21366	6.09413	6.10489	6.07284	6.09443	7.08114	7.24512	7.06475	7.05361
ENSG00000159479	1	43383917	43389808	-1	MED8	5.88099	5.76482	5.85714	5.79772	5.62971	5.58048	5.61528	5.47689	5.21199	5.33437	5.30004	5.24958	5.19908	5.18672	5.22102	5.13282	4.70994	4.70362	4.66773	4.70575	5.31059	5.23254	5.20695	5.29229	4.82651	4.68834	4.8178	4.90737	5.08836	4.8994	5.07147	5.11689	6.06359	6.10104	6.00147	6.07399
ENSG00000198198	1	43389882	43454247	1	SZT2	6.75525	7.40207	6.9516	7.14155	6.55896	6.58299	6.74638	6.8143	6.68348	6.70402	6.5009	6.56815	6.73057	6.63516	6.74981	6.81344	6.39006	6.29298	6.37961	6.44746	6.28508	6.18615	6.37008	6.29701	6.60444	6.54756	6.31828	6.58914	7.24976	6.99923	7.09272	7.11194	7.0146	7.16977	6.91775	6.98706
ENSG00000142949	1	43525187	43623666	1	PTPRF	9.65774	9.6371	9.69062	9.66373	1.65135	2.05411	1.80675	1.73977	7.21681	7.15541	7.08223	7.19169	8.03332	8.09289	8.11697	8.0674	3.83994	3.95681	3.94553	4.04541	8.63423	8.60436	8.54604	8.61469	7.56128	7.54988	7.65382	7.66363	8.77178	8.89157	8.61151	8.68283	8.41178	8.5694	8.30903	8.329
ENSG00000066135	1	43650158	43705515	1	KDM4A	5.0574	5.09299	5.02283	5.08868	4.51516	4.6162	4.60432	4.54254	4.88032	4.94341	4.91236	4.93856	4.57062	4.66799	4.60044	4.51962	4.41377	4.42864	4.4845	4.43301	4.68988	4.88702	4.80468	4.73659	4.59892	4.59799	4.52063	4.51977	5.02141	5.55146	5.17432	5.14515	4.96249	4.91862	5.10592	4.93194
ENSG00000236200	1	43699765	43708138	-1	KDM4A-AS1	1.17462	0.935726	1.1534	1.28932	0.831086	1.2775	1.33641	1.3707	0.959027	1.08024	0.896307	1.10412	0.798808	0.858507	0.840217	0.888999	0.690722	0.111603	0.557587	0.619495	0.80092	0.871822	0.760359	0.890351	0.215	0.604968	0.277204	0.431807	1.15671	1.34616	1.40676	1.41813	1.60344	1.52515	1.20243	1.37686
ENSG00000126091	1	43705824	43931165	1	ST3GAL3	3.22699	3.99502	3.2622	3.51588	2.75244	2.69393	3.04135	3.19884	3.58504	3.43673	2.99279	3.3492	3.3792	3.52069	3.54803	3.56653	2.79553	2.74915	2.87036	3.0188	2.56376	2.58551	2.98911	2.78939	2.52663	2.82149	2.05972	2.46297	2.49393	2.20615	2.15564	2.25974	2.9207	2.98672	3.04483	2.95865
ENSG00000117407	1	43933320	43937241	1	ARTN	1.58553	1.71203	1.51655	1.45763	4.01771	4.40439	4.13448	4.10566	0.00390887	0.282286	-0.101986	0.128079	0.649217	0.94608	0.325991	0.517663	-0.0277394	-0.443764	-0.204741	-0.406413	-0.102737	0.226792	-0.109432	0.138009	1.98737	1.98794	2.26854	2.19855	-0.212074	-0.213926	-0.291142	-0.880384	2.52246	2.25937	2.6365	2.36105
ENSG00000117408	1	43946939	43968022	1	IPO13	6.63149	6.67071	6.63198	6.73659	6.0788	6.07417	6.14779	6.0664	6.08554	6.07911	6.12195	6.07158	6.09147	6.01204	6.0707	5.99262	5.90628	5.83734	5.94033	5.90557	5.87282	5.91285	5.8412	5.84024	6.03811	6.03646	6.07599	6.07533	6.26417	6.38858	6.18058	6.21454	6.30626	6.44077	6.30012	6.28581
ENSG00000132768	1	43970000	43973369	1	DPH2	5.30856	5.24255	5.24818	5.2418	4.66864	4.63403	4.52597	4.48584	5.23512	5.32594	5.37545	5.30345	5.32154	5.34538	5.39967	5.34592	4.39025	4.45178	4.3643	4.34179	4.68752	4.70915	4.65353	4.78038	4.98752	5.04976	5.03922	5.04864	5.67152	5.97984	5.6369	5.55565	6.62089	6.70054	6.61736	6.5174
ENSG00000117410	1	43974487	43978295	1	ATP6V0B	6.87548	6.76171	6.93348	6.92049	6.41009	6.44357	6.36885	6.34157	7.04503	7.05543	7.0337	7.0625	6.8934	6.92235	6.94707	6.81636	5.95646	5.98779	5.98362	5.99778	5.82558	5.94546	5.9439	5.80152	6.19691	6.22491	6.27191	6.22486	6.80723	6.83971	6.78264	6.82084	6.66794	6.56096	6.67431	6.55573
ENSG00000117411	1	43978943	43991170	1	B4GALT2	6.89845	6.78229	6.93989	6.84604	6.65605	6.57351	6.63253	6.55294	6.91285	6.88102	6.93783	6.92959	6.45464	6.4885	6.4575	6.45369	6.96271	7.00881	7.03238	7.01689	6.38697	6.3508	6.32444	6.31199	6.1387	6.17898	6.25293	6.2095	6.38732	6.5095	6.21781	6.26416	6.34281	6.55193	6.40639	6.29246
ENSG00000159214	1	43991359	43996528	1	CCDC24	2.96066	3.07786	2.90741	3.00078	2.90591	3.12467	2.92565	3.11702	3.08756	2.97985	3.02227	3.06174	2.59206	2.27666	2.60819	2.51027	3.11469	3.09008	3.29682	3.13799	3.45132	3.37623	3.3727	3.41769	2.30049	2.37277	2.12317	2.1577	2.39719	3.16619	2.39835	2.14727	3.169	3.11175	3.26591	2.98061
ENSG00000196517	1	43991500	44031467	-1	SLC6A9	6.35621	6.24692	6.32103	6.36426	3.72965	3.46793	3.48052	3.55079	0.505011	0.481582	0.201681	0.970002	5.08869	5.03563	5.09088	5.18614	3.32811	3.37631	3.29044	3.3542	2.57437	2.46616	2.57651	2.21594	2.95924	3.0731	3.26256	3.0624	3.79706	3.16458	3.59991	3.76229	4.47095	4.57859	4.34662	4.51924
ENSG00000230615	1	44030443	44115913	1	AL139220.2	6.03814	5.89972	6.00029	5.9494	3.3536	3.23973	3.34154	3.34787	3.6561	3.58327	3.42399	3.56388	3.98123	4.09166	3.95485	4.04626	5.1364	5.28638	5.12062	5.17036	1.07866	0.71347	0.742082	0.918205	3.38492	3.45555	3.58125	3.63016	0.469768	0.148534	0.474083	0.318283	0.749482	0.507266	0.875697	0.60613
ENSG00000171872	1	44118850	44135140	1	KLF17	3.12	2.49722	2.84724	2.64479	0.365461	0.100583	0.338825	-0.318953	0.215659	0.0820145	0.247652	0.238266	0.768501	0.817809	0.52305	0.229389	2.43888	2.60526	2.42447	2.57246	-3.32113	-3.51334	-3.76207	-2.96278	0.886845	0.756241	1.06117	0.229292	-5.77664	-6.99552	-4.03016	-4.5263	-2.39499	-3.495	-2.97117	-2.26681
ENSG00000178028	1	44213455	44220681	1	DMAP1	5.27544	5.51182	5.31435	5.38482	5.01799	5.15588	5.09521	5.15166	5.4086	5.51127	5.39407	5.43411	5.64994	5.67702	5.6997	5.64388	5.26069	5.24729	5.37324	5.31853	5.17315	5.24303	5.32629	5.2123	5.26592	5.38212	5.0493	5.28182	5.52262	6.0212	5.47158	5.5273	5.7375	5.71026	5.76887	5.62028
ENSG00000117419	1	44221070	44355260	-1	ERI3	6.46033	6.33936	6.44743	6.43102	5.84299	5.90032	5.84221	5.74518	6.58998	6.54661	6.6999	6.62975	6.19599	6.28554	6.22647	6.19519	5.71803	5.80963	5.80185	5.76386	5.73764	5.77161	5.67846	5.63706	5.91619	6.00962	6.05009	5.91823	5.82331	6.25101	5.87652	5.84477	6.41323	6.49764	6.48956	6.35771
ENSG00000187147	1	44405194	44651724	1	RNF220	5.49577	5.54976	5.46396	5.54803	5.12714	5.10864	5.14463	5.04173	6.05129	6.07191	6.03966	6.01779	5.76366	5.79967	5.78831	5.75235	5.28812	5.37021	5.33095	5.24451	4.72997	4.71627	4.68164	4.66421	5.85506	5.75903	5.74113	5.84529	5.48509	5.6772	5.42165	5.42387	5.38915	5.36091	5.44062	5.35954
ENSG00000126106	1	44635238	44674555	-1	TMEM53	1.92491	1.88582	1.95571	2.13812	2.70988	2.85751	2.48089	2.44506	1.93965	2.28846	2.34798	2.51005	1.67226	1.99567	1.54907	1.83527	1.45695	1.51934	1.53176	1.55229	1.50195	1.18136	1.59548	1.30379	1.58863	1.62177	1.56428	1.66497	2.1576	2.00581	2.00644	1.7606	2.60052	2.50835	2.77916	2.62589
ENSG00000142945	1	44739818	44767767	1	KIF2C	6.8998	6.90863	6.94586	6.9397	6.60027	6.56696	6.49647	6.59943	7.40778	7.38288	7.45354	7.3459	6.65564	6.69772	6.6605	6.59656	6.64902	6.61364	6.65908	6.62627	6.2551	6.34551	6.197	6.34498	6.30062	6.37078	6.4016	6.39986	7.14445	7.09887	7.14998	7.23206	7.13482	7.16104	7.11968	7.08148
ENSG00000142937	1	44775251	44778779	1	RPS8	9.13619	8.99163	9.14962	9.04961	8.84089	9.02825	8.87286	8.82496	9.18455	9.22157	9.26337	9.21503	8.96734	9.1105	8.98709	8.90767	8.57916	8.67676	8.59011	8.52013	8.52843	8.79108	8.61629	8.70704	8.77779	8.78669	8.81731	8.6789	9.35097	10.0452	9.44132	9.5125	9.5693	9.56989	9.70652	9.46838
ENSG00000200913	1	44776490	44776593	1	SNORD46	0.739103	0.125697	0.340867	0.429524	0.708603	0.723286	0.655852	0.351471	0.43368	0.426795	0.576248	0.472213	0.0895833	0.33023	0.447135	0.37379	-0.180999	0.347209	0.150691	-0.216451	-0.574842	-0.508651	-0.584137	-0.569848	0.267608	0.278717	0.382196	-0.206285	0.782807	1.46156	0.693361	1.00217	0.814391	0.751012	0.887471	0.831108
ENSG00000173846	1	44800225	44805990	1	PLK3	3.73148	3.88575	3.63727	3.85781	4.20775	4.09184	4.34192	4.28108	3.75931	3.82946	3.56361	3.72811	4.71301	4.81335	4.89808	4.8672	3.20264	3.03259	3.43193	3.19081	4.17277	4.36025	4.40219	4.21768	2.75763	2.73372	2.72809	2.65389	3.24815	3.42548	3.33565	3.16628	4.65294	4.61234	4.64334	4.53495
ENSG00000222009	1	44808482	44815585	1	BTBD19	3.52104	4.21679	3.67482	3.82664	4.18803	4.06612	4.51096	4.71009	3.83149	3.95085	3.67411	3.65859	4.35293	4.22779	4.41155	4.49815	4.17911	3.92104	4.21265	4.18687	5.0593	5.10442	5.05658	4.99768	2.91794	2.67745	2.36931	2.77703	3.4889	3.73073	3.29701	3.34147	4.0918	4.09635	4.04213	3.9989
ENSG00000117425	1	44819844	44843063	-1	PTCH2	0.109486	-0.0832644	0.10949	0.0830306	-0.310145	-0.461231	-0.3364	-0.0881776	-0.622569	-0.232411	-0.774828	-0.793348	0.987812	0.966663	1.18335	0.92647	-1.34212	-1.01275	-0.719939	-1.31682	-0.277438	0.278214	0.135438	0.139931	-0.815146	-1.31903	-0.924285	-0.508151	-0.447358	-0.153274	-0.616132	-0.328432	0.64946	0.414474	0.772982	0.448352
ENSG00000070785	1	44850522	44986722	-1	EIF2B3	5.37937	5.30162	5.35467	5.35312	4.98781	5.15533	4.88282	4.9237	5.28656	5.30707	5.40828	5.3269	5.02897	5.04851	4.95264	4.99309	5.05809	4.96934	4.94258	4.92046	4.73936	4.69921	4.68786	4.71083	4.95958	4.95369	5.00629	4.82332	5.06204	5.4831	5.04717	5.14773	5.3648	5.46999	5.47251	5.41483
ENSG00000126107	1	45002540	45011329	-1	HECTD3	6.58451	6.52601	6.53399	6.64341	6.59619	6.60744	6.62815	6.55872	5.77275	5.8596	5.84619	5.80488	5.97978	6.02751	6.04468	6.04174	5.94139	5.89353	6.03137	5.90503	5.56292	5.59334	5.57094	5.50165	6.14253	6.16395	6.13596	6.15235	5.61151	5.82701	5.60334	5.49849	6.283	6.37983	6.22059	6.3102
ENSG00000126088	1	45012147	45015575	1	UROD	6.05895	5.91763	6.06974	5.99005	6.22233	6.29519	6.19545	6.21267	5.77197	5.72888	5.77576	5.73846	5.51439	5.55068	5.53633	5.5221	5.85354	5.93106	5.91774	5.89243	5.66508	5.80746	5.72804	5.68273	5.588	5.68486	5.62258	5.56339	5.96521	6.51841	6.08556	6.09809	6.40554	6.41131	6.49629	6.29297
ENSG00000132781	1	45329163	45340470	-1	MUTYH	3.55304	3.64772	3.73614	3.6205	3.73263	3.69671	3.70686	3.55665	4.19161	4.27604	4.1871	4.24466	3.94313	3.78488	3.86108	3.8321	3.26358	3.0775	3.23043	3.26923	2.83323	3.06903	3.10964	3.00504	3.68878	3.80259	3.61756	3.7215	4.43003	4.54143	4.452	4.38801	3.80266	3.99556	3.63243	3.67653
ENSG00000132773	1	45339670	45343975	1	TOE1	4.33097	4.34242	4.38311	4.38009	4.10363	4.05721	4.0925	4.06167	4.36947	4.32992	4.39113	4.44159	3.7755	3.88403	4.11049	3.9203	3.78965	3.73272	3.69038	3.78215	3.65034	3.70687	3.64266	3.69594	2.81061	2.90274	3.01396	3.06922	4.76558	4.60135	4.72278	4.82155	4.46329	4.68492	4.32371	4.46824
ENSG00000070759	1	45343883	45491166	-1	TESK2	1.81326	1.93692	1.97364	1.95042	2.57112	2.61565	2.3838	2.40676	1.70884	1.72009	1.79388	1.90536	1.42116	1.65069	1.50245	1.51788	1.2333	1.05412	0.870339	0.967208	0.728245	0.852768	0.735276	0.492529	1.36425	1.42058	1.61564	1.13324	2.36523	2.06132	2.52282	2.20724	2.1038	2.1322	1.8647	1.83377
ENSG00000280670	1	45493866	45500079	-1	CCDC163	1.77638	1.10448	1.58598	1.58151	1.91793	2.13546	1.7865	1.82454	1.45553	1.23367	1.71431	1.25759	0.53369	0.517789	0.503532	0.493953	2.07399	1.84224	1.77045	1.85734	0.681533	0.626435	0.72788	0.576505	1.55038	1.44784	1.49058	1.19538	-4.27444	-2.98913	-1.92961	-2.97003	1.37122	1.5989	1.3021	1.51341
ENSG00000132763	1	45500053	45513382	1	MMACHC	3.90715	3.92392	3.9813	3.93311	4.50337	4.44327	4.50189	4.50972	4.18574	4.12353	4.17726	4.06865	4.286	4.27655	4.23148	4.19652	4.07454	4.19731	4.07338	4.2621	3.72505	3.88074	3.72509	3.91948	4.10691	4.13998	4.171	4.06353	1.28966	1.87768	1.09053	1.23742	4.65827	4.83903	4.81257	4.74142
ENSG00000117450	1	45511036	45523047	-1	PRDX1	8.23637	8.1208	8.1927	8.16628	8.05262	8.07814	8.0164	7.97054	8.59904	8.56767	8.6684	8.62509	8.61336	8.7113	8.61223	8.49371	7.27323	7.34602	7.29468	7.29497	7.90242	7.97771	7.90431	7.91022	7.69118	7.7659	7.72464	7.68082	7.59133	7.87142	7.74449	7.73773	8.58209	8.4648	8.67912	8.53857
ENSG00000117448	1	45550543	45570049	1	AKR1A1	6.10173	6.17075	6.23378	6.12942	5.83813	5.91791	5.7675	5.73582	5.92571	5.96845	6.01086	6.00154	5.84724	5.97329	5.78606	5.84071	4.37428	4.48557	4.38271	4.40194	5.09812	5.343	5.05647	5.20766	5.51299	5.54568	5.47986	5.36667	4.63022	5.4216	4.7438	4.70497	6.08417	6.00603	6.22493	5.96959
ENSG00000132780	1	45583846	45618904	1	NASP	7.17835	7.46286	7.15925	7.29576	6.74502	6.79818	6.87562	6.95719	7.72448	7.82394	7.65859	7.62213	7.54825	7.53118	7.57404	7.60547	6.87766	6.81673	6.87425	6.88496	6.78795	6.95488	6.84653	6.95396	7.49543	7.50503	7.21851	7.35299	7.54895	7.9907	7.58106	7.61686	7.6404	7.59956	7.77363	7.654
ENSG00000159588	1	45620044	45624057	-1	CCDC17	-0.290508	0.6817	-0.230626	-0.0566996	0.218338	0.543225	0.486264	0.40912	-0.0116713	0.420207	0.232043	0.0977284	0.702452	0.552532	0.605022	0.801649	0.598998	0.523642	0.723377	0.235489	-0.316421	-0.673558	-0.555824	-0.179636	-0.204875	-0.22674	0.145736	0.317388	0.288503	0.277903	0.0441572	0.676068	0.735994	1.013	0.675871	0.781146
ENSG00000159592	1	45627304	45688113	-1	GPBP1L1	6.84775	6.88767	6.84913	6.92034	6.73565	6.57691	6.69548	6.74565	6.82925	6.79647	6.81238	6.78949	7.05948	6.99806	7.01601	7.00496	6.74064	6.74894	6.74581	6.71926	6.47629	6.36373	6.43548	6.37976	6.38027	6.31828	6.38429	6.33527	7.03353	6.59895	6.96983	6.93537	7.21136	7.25406	7.15188	7.24799
ENSG00000159596	1	45687214	45694443	1	TMEM69	4.63111	4.54586	4.58958	4.60087	4.4518	4.2978	4.38471	4.33331	4.90522	4.80688	4.95348	4.91033	4.58561	4.582	4.54256	4.45363	4.07078	3.98792	4.01446	4.03365	4.26236	4.24863	4.1944	4.19376	4.06207	3.89684	4.0607	4.07442	4.5585	4.31459	4.48588	4.5723	4.92769	5.25338	5.0039	4.98366
ENSG00000197429	1	45694324	45750650	-1	IPP	4.42234	4.4925	4.60601	4.48197	4.7729	4.97075	4.75027	4.82215	5.33404	5.37281	5.45784	5.45809	4.21186	4.24596	4.27935	4.24341	3.96785	4.10163	3.9456	3.97264	4.62031	4.74101	4.69566	4.7754	4.03386	4.18584	4.09827	4.07436	4.57542	5.35469	4.73081	4.84063	4.39281	4.24006	4.57161	4.53712
ENSG00000230896	1	45694684	45697075	-1	AL604028.1	1.6752	1.33844	1.48302	1.3105	1.77351	2.21648	1.84546	1.76815	1.96101	1.9209	2.114	2.2428	1.05379	0.898402	0.742594	0.793869	0.943101	0.912517	0.761154	0.436922	0.827066	1.3126	0.846793	1.0679	0.779975	0.751554	0.717928	0.723683	0.888341	2.2489	1.38158	1.08944	1.01653	1.04867	1.46409	1.37743
ENSG00000086015	1	45786987	46036124	1	MAST2	7.12355	7.1939	7.12454	7.2171	7.73154	7.69477	7.73531	7.68648	7.21618	7.26642	7.18527	7.20657	7.10252	7.15051	7.09399	7.17262	6.95109	6.9235	6.96099	6.96979	6.92338	6.89202	6.8712	6.88261	7.4468	7.40624	7.3381	7.45035	6.99759	7.04527	6.92648	6.94353	7.02142	7.18407	6.89769	7.00564
ENSG00000117461	1	46040140	46133036	-1	PIK3R3	5.33851	5.35819	5.38934	5.42248	5.03885	4.93313	4.98229	4.9661	6.55561	6.49106	6.57467	6.58573	4.13764	4.12989	4.04483	3.95872	4.30198	4.33932	4.38613	4.30173	4.64443	4.59883	4.50791	4.71858	4.87233	4.83388	4.75008	4.76257	4.54624	4.50419	4.75503	4.55736	4.69784	4.64924	4.73074	4.7175
ENSG00000117472	1	46175073	46185958	1	TSPAN1	1.36945	1.14218	1.26182	1.05551	1.83947	1.98328	1.637	1.5585	1.11675	1.1558	1.18693	1.05117	-0.650045	-1.14578	-0.872723	-0.803953	-0.841333	-1.34023	-0.730502	-1.39348	0.487415	0.717238	0.824285	1.04201	-0.532123	-0.673546	-0.55427	-0.377015	-0.410646	-0.436559	-0.192961	-0.554857	0.185733	0.282847	-0.149366	0.302785
ENSG00000085998	1	46188682	46220305	-1	POMGNT1	7.10763	7.11037	7.12016	7.147	6.77719	6.86018	6.83686	6.81671	6.93615	6.95181	6.93804	6.94702	6.96149	6.96149	7.00711	6.90025	6.51344	6.50133	6.58071	6.53996	6.6244	6.7302	6.73409	6.63646	6.24685	6.27306	6.20523	6.21952	7.07618	7.36383	7.12173	7.16992	6.95493	7.04932	6.95104	6.88328
ENSG00000085999	1	46247688	46278473	1	RAD54L	5.01519	5.27568	4.98294	5.15194	4.83434	4.69596	4.75318	4.86516	5.68152	5.70524	5.58391	5.58557	5.14823	5.10057	5.1152	5.11569	4.74421	4.73649	4.66265	4.82533	4.23197	4.28465	4.28993	4.40965	4.45648	4.58459	4.42011	4.53296	5.47601	5.53862	5.44354	5.47694	4.92311	5.06056	4.91436	4.87598
ENSG00000132128	1	46261196	46303608	-1	LRRC41	7.13587	7.30817	7.16569	7.20247	6.69503	6.64793	6.68952	6.74049	7.75123	7.75936	7.6575	7.68181	6.74096	6.63919	6.76906	6.66866	6.82239	6.75271	6.81534	6.80739	6.77037	6.73499	6.86243	6.7121	6.70765	6.66157	6.70781	6.75923	7.0787	6.6524	7.02887	6.96769	7.1294	7.27864	7.07866	7.14267
ENSG00000173660	1	46303631	46316776	1	UQCRH	6.61696	6.40433	6.49725	6.45537	6.33591	6.42225	6.40013	6.32577	7.41387	7.41282	7.39769	7.4081	6.07834	6.10789	6.16241	6.23098	6.04319	6.02203	5.98823	5.937	5.95656	6.09502	6.0046	6.04384	6.16798	6.22594	6.21317	6.06559	7.0553	7.46356	7.19515	7.24799	7.48855	7.31241	7.53382	7.45422
ENSG00000117481	1	46340177	46365152	1	NSUN4	4.70933	4.74958	4.74291	4.70455	4.47953	4.40868	4.44367	4.4078	4.94588	4.92982	4.85483	4.94743	4.90751	4.81058	5.06307	4.82461	4.34075	4.49754	4.442	4.53363	4.1084	3.93409	4.00313	4.09528	4.28547	4.22617	4.1828	4.35009	5.35448	5.03718	5.40338	5.40152	5.07417	5.25315	5.0053	5.30473
ENSG00000079277	1	46557408	46616843	-1	MKNK1	4.93715	5.08613	5.06288	5.09688	4.16221	4.10598	4.24212	4.41938	4.68718	4.63477	4.55282	4.48657	4.60089	4.58114	4.69212	4.72335	3.19599	3.29608	3.19214	3.30494	4.17741	4.1719	4.27825	4.25153	4.65678	4.62748	4.58944	4.73202	4.73431	4.50151	4.72566	4.68309	4.50767	4.61657	4.58249	4.59534
ENSG00000142961	1	46607715	46616891	-1	MOB3C	5.01914	5.12563	5.07666	5.03763	4.1752	4.21059	4.19032	4.17278	4.50404	4.49483	4.42178	4.39905	3.94706	4.05679	3.99076	3.99679	3.51466	3.36005	3.53145	3.49595	4.0535	3.96477	4.29507	4.00242	3.80887	3.77132	3.56943	3.58499	4.25829	4.4462	4.178	4.12177	3.98897	4.05534	3.85095	3.93046
ENSG00000123472	1	46632737	46673867	-1	ATPAF1	6.04049	5.95276	5.99924	5.93417	5.50261	5.60517	5.45853	5.43731	6.91395	6.92418	7.01486	6.97724	5.66792	5.71264	5.66675	5.68059	4.93162	5.00382	5.0115	4.95019	5.94921	6.08203	6.01736	5.9759	5.71053	5.70793	5.74879	5.63387	5.86336	6.17252	5.90638	5.91149	6.16664	6.19917	6.30752	6.16633
ENSG00000159658	1	46675159	46719064	-1	EFCAB14	7.53387	7.46502	7.4902	7.50085	7.43328	7.43662	7.40269	7.45857	7.07151	7.06735	7.0572	7.07118	7.06065	7.03768	7.0693	7.03307	6.91353	6.91522	6.89774	6.90495	6.84666	6.82302	6.81187	6.85978	6.76365	6.70086	6.76844	6.81025	7.24103	7.13879	7.20075	7.16729	7.38106	7.44535	7.36913	7.43992
ENSG00000123473	1	47250139	47314147	-1	STIL	5.71418	5.86187	5.72312	5.78519	6.07329	5.94185	6.05924	6.15762	6.67087	6.67856	6.6765	6.66864	6.44705	6.42089	6.47434	6.4971	6.29229	6.28562	6.22372	6.33808	6.03769	5.87216	5.92739	5.90284	5.6677	5.66848	5.6192	5.68991	6.96472	6.35781	6.90666	6.92132	6.36786	6.4592	6.25297	6.48369
ENSG00000162368	1	47333797	47378839	1	CMPK1	7.4213	7.3017	7.42867	7.35782	7.95535	8.01403	7.9089	7.88872	7.76983	7.75079	7.82268	7.81749	7.77137	7.82658	7.67861	7.70017	7.3238	7.38821	7.38701	7.36967	6.63763	6.7783	6.65763	6.67065	7.73316	7.71277	7.70116	7.6227	7.46851	7.88864	7.6272	7.64708	7.91007	7.5868	8.01207	7.86442
ENSG00000237424	1	47432133	47434641	-1	FOXD2-AS1	1.60222	1.60327	1.54304	1.67952	2.08853	2.22686	2.34873	2.14211	2.21025	2.35722	2.46604	2.50996	2.4067	2.20523	2.42497	2.31447	1.80445	1.43653	1.59929	1.64653	1.61573	1.74068	1.54016	1.62641	-1.45211	-1.15375	-1.43376	-1.03063	4.07629	3.95057	3.99563	3.92246	1.48096	1.62122	1.56259	1.41054
ENSG00000186564	1	47436017	47440691	1	FOXD2	1.68525	1.55047	1.78303	1.58244	1.95078	2.08671	2.10511	1.99111	2.14476	2.01132	2.2622	2.1609	1.60127	1.87777	1.50819	1.60185	1.47809	1.50347	1.49708	1.37389	1.49034	1.96621	1.72916	1.65334	-2.29167	-2.11438	-2.37135	-2.38439	5.36486	5.52181	5.47597	5.4318	1.40121	1.68729	1.17858	1.18454
ENSG00000132122	1	48295372	48472208	-1	SPATA6	3.56113	3.33997	3.29398	3.36093	4.12222	4.05207	3.94117	3.97716	3.98636	3.98246	4.0127	3.99902	4.54438	4.38247	4.50468	4.39089	2.66957	2.72916	2.76674	2.65779	1.02535	0.8355	1.02316	1.06816	0.332121	0.0963938	0.474469	0.698328	4.68033	4.2112	4.64377	4.65479	2.5076	2.49956	2.30113	2.48829
ENSG00000185104	1	50437028	50960263	-1	FAF1	-7.43837	-7.695	-5.24829	-5.09108	-7.29432	-4.74463	-5.00986	-7.85044	5.39348	5.34451	5.65216	5.57743	-5.16583	-7.75746	-7.77323	-5.33419	5.97351	6.05467	5.9639	5.95057	5.71542	5.75093	5.56919	5.70434	5.80856	5.87496	6.19436	5.926	-2.85003	-2.50747	-2.45084	-2.57251	5.87638	5.93466	5.87791	5.85179
ENSG00000123091	1	51236271	51273455	1	RNF11	6.0601	5.85044	5.99142	5.95932	7.16204	7.19233	7.10591	7.12842	6.49117	6.45391	6.5003	6.54367	7.43487	7.41313	7.31863	7.37576	7.71103	7.74973	7.71942	7.7051	6.94087	7.00601	6.9512	6.90009	7.1735	7.14279	7.26577	7.14497	6.79087	6.68733	6.86339	6.78523	6.51016	6.32062	6.59072	6.59057
ENSG00000085832	1	51354263	51519328	-1	EPS15	5.85841	5.84607	5.81432	5.85379	6.93082	6.83742	6.869	6.87172	5.91089	5.87853	5.94087	5.93994	7.11553	7.07577	7.06146	7.05924	6.54113	6.54445	6.51709	6.53948	6.42684	6.36323	6.39661	6.3377	6.79884	6.78744	6.8101	6.80677	6.94999	6.87891	7.00025	6.90651	6.19641	6.17805	6.19653	6.35564
ENSG00000117859	1	51577179	51798427	1	OSBPL9	5.62983	5.63061	5.56498	5.6266	6.62897	6.53928	6.58123	6.62482	5.83826	5.7304	5.80259	5.82024	6.73713	6.59253	6.691	6.6395	4.82779	4.89139	4.94187	4.94069	6.34697	6.22277	6.2755	6.35666	6.01062	5.94973	5.94134	6.10181	6.01388	5.67591	6.01582	5.97553	6.79032	6.88031	6.74749	6.89746
ENSG00000078618	1	51789191	51878937	-1	NRDC	7.36149	7.27917	7.35306	7.3408	7.78286	7.74797	7.77228	7.78587	6.62301	6.64298	6.62716	6.64302	7.70508	7.65348	7.72863	7.67734	7.62014	7.60378	7.62835	7.65003	7.3539	7.35501	7.38569	7.33948	7.77183	7.76212	7.7282	7.7573	7.89087	7.98392	7.87527	7.8583	7.77793	7.77482	7.77217	7.82908
ENSG00000266993	1	51793934	51799154	1	AL050343.1	-1.43871	-0.578357	-0.628121	-0.366451	0.0495789	0.305862	-0.11653	0.0669447	-0.881069	-0.793266	-1.48027	-0.848247	0.151256	0.159046	0.345022	0.450239	-0.264726	-0.712407	-0.196288	0.00273858	0.0309446	-0.379589	-0.151859	-0.237154	-0.147419	-0.352245	-0.838776	-0.517213	0.135192	-0.441754	0.319231	0.398618	-0.220764	-0.623266	-0.538808	0.0674626
ENSG00000169213	1	51907956	51990764	-1	RAB3B	7.66707	7.42683	7.54372	7.55043	9.01425	9.00869	8.9223	8.79175	1.55015	1.45833	1.92624	1.84619	6.41367	6.58053	6.48814	6.55739	7.92972	8.03954	7.88611	8.00149	7.72596	7.44108	7.50498	7.5169	4.51042	4.32622	4.70983	4.51499	3.09719	2.40346	2.73149	2.85849	6.71669	6.9025	6.60155	6.78885
ENSG00000117862	1	52020131	52056171	-1	TXNDC12	1.51252	1.283	1.43969	1.42619	2.76689	2.71942	2.46642	2.6091	2.45981	2.44028	2.49305	2.64442	2.79829	2.81213	2.85354	2.54741	2.16159	2.06819	2.16628	2.23303	2.07508	2.22517	2.04479	2.03281	2.13047	2.19107	2.44466	2.12141	2.74523	2.99438	2.64046	2.83739	2.17233	2.04544	2.3212	2.09236
ENSG00000198841	1	52032103	52033816	-1	KTI12	1.35121	1.29992	0.980994	1.21148	2.6177	2.55472	2.57758	2.05816	0.801616	0.64925	0.835186	1.11325	1.90081	2.06801	1.65628	1.83238	1.64173	1.96402	1.94735	1.97781	1.04393	1.03139	0.919131	0.7299	1.72808	1.81331	1.83748	1.66819	2.12572	2.19919	2.3311	2.15394	2.54875	2.43099	2.59818	2.54638
ENSG00000134717	1	52056125	52090716	1	BTF3L4	5.42074	5.28048	5.32857	5.35138	5.73672	5.57197	5.6399	5.65976	5.85373	5.75317	5.73227	5.86127	6.214	6.09328	6.13867	6.07329	5.46338	5.48847	5.42002	5.45858	5.89611	5.76588	5.85463	5.83528	5.97271	5.90926	6.02879	6.01665	5.98706	5.68919	5.90749	5.86069	5.92846	5.97864	5.86394	5.97257
ENSG00000157077	1	52142094	52346686	1	ZFYVE9	4.75322	4.71106	4.72112	4.81398	5.65434	5.62835	5.62757	5.61064	4.84578	4.90306	4.92899	5.00817	5.11455	5.14899	5.15307	5.03364	5.9053	5.9283	5.8468	5.8338	5.72964	5.67887	5.66105	5.70486	5.25368	5.27664	5.28479	5.33407	5.68845	5.50507	5.71999	5.71537	5.28576	5.30822	5.24706	5.34993
ENSG00000154222	1	52345723	52366193	-1	CC2D1B	5.05745	5.19063	5.05375	5.11721	6.15401	6.19401	6.22502	6.2436	5.56833	5.58123	5.59551	5.47589	6.1652	6.23304	6.26644	6.20021	6.28717	6.30798	6.29632	6.28717	6.34269	6.3944	6.43642	6.29411	5.94329	5.92603	5.81491	5.85893	6.32474	6.87609	6.24487	6.35903	5.54694	5.51394	5.49194	5.40396
ENSG00000085840	1	52372829	52404459	-1	ORC1	4.41716	4.4459	4.39236	4.37271	5.39681	5.32707	5.46609	5.35	4.73896	4.66447	4.74196	4.70025	5.27314	5.10569	5.16276	5.10436	4.67321	4.69797	4.65995	4.64328	4.6276	4.47337	4.47833	4.49833	3.96934	4.03013	3.9687	4.01291	5.7363	5.2627	5.66334	5.71452	4.75195	5.05341	4.67558	4.83741
ENSG00000134748	1	52404564	52420839	1	PRPF38A	5.21254	5.13559	5.12526	5.18982	5.82518	5.83323	5.78832	5.88564	5.45186	5.43992	5.46135	5.45041	6.112	6.09936	6.08909	6.04382	5.36445	5.48801	5.44463	5.44893	5.46411	5.5605	5.52922	5.5439	5.6545	5.70455	5.61536	5.59142	6.53384	6.73981	6.55391	6.60425	5.85055	5.897	5.96376	5.81651
ENSG00000134744	1	52408282	52553487	-1	TUT4	5.19823	5.32831	5.17495	5.22545	5.66898	5.72953	5.75535	5.79098	5.70983	5.74029	5.68199	5.69308	6.20083	6.0226	6.20397	6.19034	6.13668	6.10199	6.1019	6.16254	6.20942	6.17893	6.29661	6.25077	6.20479	6.22005	5.94923	6.15998	6.62545	6.46013	6.60506	6.60037	6.03257	6.05956	5.98206	6.07719
ENSG00000162377	1	52684451	52698366	-1	COA7	4.50456	4.2315	4.26199	4.23005	4.46506	4.33404	4.49873	4.47038	4.09249	4.13732	4.261	4.25897	5.07792	5.02538	5.02557	5.06983	5.32252	5.26416	5.24638	5.33302	4.17442	4.11928	3.98768	4.02994	4.92018	4.95177	5.05076	4.99333	5.74052	5.42086	5.62194	5.7135	5.22277	5.31694	5.16925	5.3085
ENSG00000162378	1	52726467	52827342	1	ZYG11B	5.91844	5.91305	5.87602	5.86747	6.63805	6.55405	6.52486	6.57891	6.22218	6.16505	6.24925	6.28224	6.32758	6.26743	6.23025	6.2854	6.6512	6.70175	6.66185	6.69704	6.55159	6.42047	6.44581	6.43993	6.54889	6.48584	6.54589	6.55351	6.68144	6.55033	6.72417	6.63832	5.99842	5.91789	5.98637	6.02614
ENSG00000121310	1	52895910	52927212	-1	ECHDC2	-1.08745	-0.868592	-1.44656	-1.46503	0.441927	0.510613	-0.12452	0.361008	-4.06972	-3.84041	-7.50797	-2.95495	3.02892	2.8505	2.9708	3.09348	-1.24487	-0.723564	-0.853789	-0.523257	2.73072	2.5649	2.49572	2.5954	4.22141	4.12643	4.0118	4.13543	1.62089	1.22853	1.39208	1.57718	4.12852	4.17854	3.95782	4.13423
ENSG00000116171	1	52927229	53051703	1	SCP2	5.70175	5.52072	5.6708	5.59982	6.32849	6.38217	6.19213	6.29573	5.67937	5.5761	5.65645	5.63736	5.97025	5.92482	5.8707	5.89221	6.17742	6.28846	6.24846	6.25527	5.76965	5.75865	5.76184	5.81565	6.28153	6.28588	6.24873	6.21626	5.90933	6.06111	6.09998	6.05458	6.13882	5.75306	6.12473	6.14506
ENSG00000157184	1	53196429	53214197	1	CPT2	2.8594	2.85092	2.76638	2.78046	3.50636	3.55941	3.2946	3.41397	3.58142	3.6461	3.54365	3.49136	3.5368	3.35032	3.46989	3.30495	3.13449	3.08021	3.0924	3.18024	3.51466	3.28333	3.42319	3.43517	2.97567	3.03465	3.13908	2.87727	4.06628	4.17512	4.14397	4.17947	3.65798	3.96406	3.59701	3.76403
ENSG00000162384	1	53214099	53220617	-1	C1orf123	3.92114	3.85268	3.9551	4.04334	4.44357	4.49751	4.4384	4.39002	4.01872	4.07751	4.20487	4.10411	4.53478	4.5498	4.55865	4.52652	4.84805	4.87491	4.89935	4.82806	4.25616	4.44724	4.35872	4.42141	3.96429	4.08632	4.04597	3.94776	4.33284	4.85329	4.39213	4.55738	4.20933	4.26655	4.43148	4.18219
ENSG00000162385	1	53226892	53238610	-1	MAGOH	3.01896	2.87511	2.9862	2.96953	3.82441	3.90151	4.09087	3.83976	3.76784	3.61586	3.61348	3.58858	4.06256	4.09904	4.20744	4.0171	3.6649	3.82996	3.73827	3.68533	3.81602	3.77914	3.83897	3.80467	3.6909	3.65217	3.76011	3.62493	4.269	4.07489	4.35476	4.33347	4.26288	3.96196	4.34636	4.29766
ENSG00000157193	1	53242364	53328070	-1	LRP8	5.49482	5.6309	5.49089	5.5509	6.77192	6.85292	6.7333	6.77496	6.35105	6.31084	6.36804	6.29068	6.83018	6.9604	6.91816	6.93433	5.22567	5.16034	5.21288	5.3152	5.94329	6.0522	6.06154	5.97239	5.05482	5.00999	4.99378	4.94817	7.17003	7.42013	7.09778	7.13636	5.38283	5.41439	5.44684	5.39619
ENSG00000174332	1	53506237	53738106	-1	GLIS1	3.82624	3.79786	3.96903	3.85533	3.17139	3.22212	3.18215	3.10491	2.53148	2.36946	2.42091	2.38913	0.800782	0.977458	0.514016	0.90161	3.65343	3.51915	3.41405	3.59207	-1.90867	-1.20286	-1.11103	-1.36573	3.818	3.60932	4.04495	3.74027	1.94403	1.62602	1.53584	1.63857	1.09974	1.19688	0.437095	1.22787
ENSG00000058804	1	53765460	53838860	-1	NDC1	5.75931	5.68787	5.74107	5.75492	6.92449	6.85256	6.89846	6.88031	6.12611	6.14053	6.1928	6.22246	6.84023	6.88346	6.83314	6.8038	6.69113	6.66178	6.65085	6.65691	6.17986	6.0633	6.13252	6.15396	6.57372	6.58315	6.65122	6.65385	7.22275	6.55085	7.16981	7.12958	6.9031	6.93519	6.85876	6.89481
ENSG00000058799	1	53851719	53889834	-1	YIPF1	3.78499	3.67298	3.81254	3.72366	4.65052	4.69521	4.62513	4.59021	2.90492	2.87869	2.91574	3.07628	4.27289	4.34962	4.38463	4.32523	3.82384	3.95786	3.94757	3.85637	3.95481	3.96441	3.96295	3.77899	3.88664	3.9334	3.87061	3.8877	4.12218	4.23091	4.14321	4.1375	4.57721	4.71216	4.54148	4.52169
ENSG00000081870	1	53916574	53945929	-1	HSPB11	4.59066	4.4852	4.53511	4.55285	5.2716	5.3556	5.21421	5.35613	4.41322	4.43815	4.61328	4.47097	4.95463	4.99246	4.9907	4.94169	4.22212	4.20255	4.28177	4.39579	4.38264	4.48629	4.40361	4.4002	4.92539	5.06295	5.01504	4.8718	4.83757	5.0907	4.91985	4.98498	4.69246	4.44018	4.73504	4.68596
ENSG00000116212	1	53946077	53968168	1	LRRC42	4.81561	4.58249	4.75728	4.68937	5.7579	5.62257	5.69235	5.64132	4.5241	4.48838	4.50147	4.48922	4.96412	5.04546	4.89189	4.87755	5.67522	5.70504	5.65802	5.68875	5.73842	5.73093	5.70498	5.79901	5.05547	5.12068	5.1271	5.08671	5.05597	5.13904	5.04882	5.24467	5.18135	5.20902	5.12654	5.16058
ENSG00000116209	1	54026681	54053504	-1	TMEM59	6.72892	6.56336	6.67286	6.67617	7.15476	7.21077	7.05148	7.11929	5.99002	5.93454	6.0113	5.97042	6.86308	6.9281	6.88612	6.81034	6.90746	6.95052	6.93199	6.91808	6.91382	7.04991	6.91665	6.89222	7.21942	7.21769	7.2226	7.03954	7.23523	7.77935	7.33654	7.34533	7.14083	6.92353	7.2659	7.08627
ENSG00000116205	1	54053584	54112519	1	TCEANC2	3.16439	3.12645	3.04924	2.95488	4.45926	4.49999	4.51432	4.43593	2.97558	2.92251	3.13352	3.17961	3.52799	3.49631	3.59989	3.58582	4.17749	4.10733	4.1029	4.19417	3.75771	3.81911	3.78185	3.75325	3.80068	3.80401	3.87899	3.92577	4.63208	4.68966	4.65458	4.62454	4.01033	4.12386	3.98968	4.19522
ENSG00000215883	1	54169651	54200036	-1	CYB5RL	3.39484	3.22996	3.36596	3.48011	3.58278	3.67716	3.55543	3.49491	2.81992	2.79453	2.84047	2.71485	4.00585	4.00854	3.8816	3.88735	3.57655	3.62056	3.58362	3.63371	3.53606	3.45122	3.42071	3.40609	3.82709	3.64284	3.79334	3.83891	3.7473	3.40204	3.75806	3.79532	2.89781	2.89492	2.62408	2.96638
ENSG00000116221	1	54184041	54225464	1	MRPL37	7.04399	6.85357	7.01789	6.98258	7.34641	7.46569	7.33245	7.32823	6.41767	6.4172	6.44991	6.36995	6.95083	7.06309	7.01383	6.98671	6.75939	6.82368	6.75711	6.7158	6.77306	6.91085	6.75464	6.79211	6.58942	6.70848	6.72831	6.63141	6.91988	7.42892	7.04389	7.05787	6.80462	6.86625	6.82914	6.7464
ENSG00000157216	1	54225432	54413479	-1	SSBP3	5.51492	5.28889	5.45336	5.40232	5.26065	5.09923	5.29466	5.22307	3.67053	3.52617	3.68547	3.52703	5.2097	5.0932	5.15377	5.20349	3.85347	3.71599	3.83175	3.78133	5.25046	5.01187	5.0833	5.05164	4.06552	3.98016	4.16565	4.18652	4.6045	3.84557	4.54029	4.45698	5.18141	5.36079	5.04528	5.26623
ENSG00000198711	1	54236440	54239063	1	SSBP3-AS1	-0.338796	-0.195716	-0.480682	-0.424768	-0.380976	-0.213839	-0.0509965	-0.0562543	-1.37907	-1.26568	-1.77159	-1.7675	0.556376	0.434822	0.310695	0.26305	-1.82222	-1.00568	-1.17717	-0.89532	-0.00394917	0.166926	0.21254	-0.298569	-0.864274	-1.00849	-0.707267	-1.03652	-1.10906	-0.455752	-0.909963	-0.515777	-0.000545605	-0.106811	0.504135	-0.18705
ENSG00000162390	1	54542257	54639192	1	ACOT11	-0.10375	-0.510744	-0.212562	-0.0468115	-5.71742	-7.05813	-7.40195	-4.8461	-2.64312	-2.62113	-2.71146	-2.45912	0.421485	0.344478	0.0988659	0.265199	-0.279886	-0.342418	-0.960484	-0.297205	1.77598	1.6551	1.5868	1.42773	-3.11741	-3.50548	-4.7264	-4.56818	1.9442	2.12007	2.11108	2.05854	0.463616	0.611598	0.605815	0.296093
ENSG00000243725	1	54715822	54742657	1	TTC4	-0.236949	-0.566338	-0.905795	-0.43053	0.540537	0.233117	-0.168063	0.289142	-1.22715	-0.486523	-0.0414667	-0.417726	0.284003	0.172788	0.345048	0.274985	0.26895	-0.0748094	0.159792	0.235788	-0.0581195	-0.359967	-0.409337	-0.526891	-0.331672	-0.404271	-0.534965	-0.697621	0.470841	0.0638204	0.412801	0.354013	-0.2996	0.050745	-0.296395	0.0764452
ENSG00000162396	1	54756898	54764514	-1	PARS2	2.43353	2.21832	2.38281	2.57785	2.70178	2.71628	2.67535	2.51132	1.95404	2.16416	2.18087	2.05059	2.71154	2.59369	2.64993	2.57954	2.59284	2.63688	2.5385	2.59981	2.58713	2.46473	2.55978	2.47901	2.20099	1.99396	2.24546	2.24079	2.60476	2.6532	2.62216	2.66616	2.93846	3.04651	2.71919	2.69251
ENSG00000116133	1	54849627	54887271	-1	DHCR24	-1.0715	-0.782753	-1.94372	-1.83302	7.89632	7.82157	7.76709	7.76105	8.15866	8.13847	8.2571	8.23281	9.2671	9.15887	9.23806	9.1576	6.71131	6.66692	6.68083	6.71719	7.67202	7.52151	7.46852	7.65758	7.79267	7.74567	7.84351	7.84345	9.24455	8.92318	9.1858	9.12815	7.32838	7.57399	7.25143	7.35553
ENSG00000162402	1	55066359	55215113	-1	USP24	7.26885	7.56062	7.26779	7.46383	7.55146	7.62227	7.56804	7.63423	6.22387	6.20679	6.24272	6.18085	7.18069	7.05376	7.1029	7.08433	7.22399	7.13591	7.13654	7.22562	6.95398	6.85838	6.88121	6.90899	7.2101	7.20175	7.05338	7.19277	7.49313	7.33466	7.47025	7.50118	7.28846	7.35778	7.31482	7.39564
ENSG00000162407	1	56494747	56645301	-1	PLPP3	6.00978	5.88599	6.00835	5.7932	4.85299	4.93562	4.88057	4.76865	1.05688	1.46454	1.38315	1.38882	1.77066	1.38659	1.8447	1.55618	8.80531	8.83931	8.75522	8.81126	4.12985	4.01343	4.15602	4.16864	5.30127	5.30121	5.37561	5.30724	3.62503	3.5624	3.57279	3.68003	3.81756	3.72958	3.69419	3.78776
ENSG00000162409	1	56645322	56715335	1	PRKAA2	3.73282	3.79386	3.67131	3.88394	4.1671	4.16174	4.06314	4.15151	4.59418	4.47901	4.5287	4.53588	4.94675	4.81553	4.86079	4.78724	4.5208	4.49864	4.35962	4.56306	4.70989	4.65136	4.78994	4.71803	4.5811	4.57469	4.40802	4.5891	5.12296	4.64334	5.16039	5.16961	3.75716	3.55981	3.70841	3.7501
ENSG00000162600	1	58415384	58546802	-1	OMA1	2.74333	2.63866	2.79927	2.62852	3.2717	3.24082	3.16712	3.17629	2.43712	2.60269	2.71916	2.64258	3.53219	3.558	3.54415	3.52702	2.3108	2.37902	2.44041	2.4025	2.55251	2.38148	2.46268	2.5381	2.84094	2.65561	2.73445	2.78547	3.8704	3.50225	3.78462	3.93525	3.07417	2.92765	2.85448	2.96419
ENSG00000162601	1	58654739	58700092	-1	MYSM1	6.01182	6.4645	6.07688	6.27021	5.91631	5.82587	5.9987	6.24186	5.60611	5.58533	5.33855	5.47004	6.38952	6.2054	6.36112	6.36405	6.28984	6.2629	6.31949	6.39384	5.81732	5.86661	5.94719	5.91748	6.47388	6.40468	5.9083	6.31523	6.89745	6.44985	6.73046	6.83535	5.88637	5.76023	5.87929	5.97037
ENSG00000177606	1	58780788	58784327	-1	JUN	8.02872	8.05954	8.07429	7.99331	8.61022	8.70583	8.71404	8.69826	7.47903	7.48549	7.34102	7.42938	8.41063	8.47035	8.45819	8.51522	8.54664	8.55308	8.61247	8.46051	7.33988	7.45781	7.34801	7.36627	7.96014	8.0181	7.94926	7.88734	7.77791	8.2889	7.72763	7.80534	7.63069	7.61702	7.64223	7.49427
ENSG00000237352	1	58933643	59240555	1	LINC01358	0.959834	0.64736	0.96544	0.744928	1.58579	1.4915	0.961682	1.1193	-1.91107	-2.19464	-1.48744	-1.54227	0.280437	0.328817	-0.0242124	0.21732	-0.362295	-0.65997	-0.498762	-0.474429	0.158154	-0.439101	-0.102644	0.145338	-1.09009	-0.695669	-0.494223	-0.401647	-3.45549	-3.29566	-3.20747	-3.78984	-0.196931	-1.09854	-0.116612	-0.713724
ENSG00000172456	1	59296638	59810647	1	FGGY	3.00812	3.0082	2.83841	2.77022	3.08838	3.04978	2.87939	2.95659	2.56255	2.54161	2.60668	2.51052	2.53935	2.5974	2.56241	2.40234	2.41289	2.28042	2.41306	2.37068	2.60692	2.64006	2.4502	2.55434	2.05054	2.0041	2.25287	1.71675	2.18229	2.82435	2.51676	2.13334	2.04333	1.8798	1.86827	2.24924
ENSG00000162599	1	60865259	61462793	1	NFIA	-0.566749	-1.16361	-0.504087	-1.34985	3.95061	3.85611	3.87615	3.49848	-7.81391	-7.79203	-5.20317	-7.61832	-0.386419	0.366219	-0.399045	-0.0641487	2.09154	2.07417	2.2586	1.99628	0.21994	0.379411	0.440623	0.281918	-2.54545	-2.91846	-3.12559	-5.29681	4.45763	3.56678	4.56583	4.38561	4.95885	5.00892	4.8017	5.09832
ENSG00000162604	1	61681046	61725423	-1	TM2D1	3.85173	4.04034	3.96892	3.97297	4.05878	4.1947	4.07221	4.19053	3.18505	3.22199	3.04699	3.08565	4.32436	4.39298	4.35158	4.27936	4.09068	4.01336	3.96666	4.06663	3.97756	3.95568	4.03635	4.01822	3.75477	3.67776	3.44648	3.65181	4.16186	4.44889	4.14442	4.14519	3.76587	3.51292	3.86707	3.50428
ENSG00000132849	1	61742406	62178675	1	PATJ	4.97911	4.95509	5.03827	4.95879	0.21713	0.674395	0.244143	0.459968	6.14585	6.03429	6.15085	6.1833	4.61705	4.69424	4.64446	4.66688	3.23875	3.25994	3.14826	3.354	4.48322	4.40127	4.52165	4.3582	4.83213	4.85051	4.85909	4.87073	4.21078	3.78735	4.02426	4.00749	4.15045	4.30205	4.11418	4.19916
ENSG00000162607	1	62436297	62451804	1	USP1	7.20436	7.17318	7.17479	7.14845	7.14454	7.19257	7.13009	7.13386	7.7678	7.818	7.8391	7.86335	7.28469	7.35926	7.28196	7.24046	7.06475	7.15701	7.11235	7.04801	6.97444	7.11534	6.95532	7.05584	7.14258	7.11871	7.11453	7.07882	7.90699	8.14547	8.01871	8.03412	6.95671	6.80344	7.00885	6.96721
ENSG00000116641	1	62454298	62688368	-1	DOCK7	7.23448	7.40249	7.2415	7.3975	6.96888	7.0014	6.93652	7.04136	7.16953	7.17591	7.15105	7.2136	7.4563	7.30719	7.3918	7.32868	7.36611	7.31047	7.33584	7.42819	7.06551	7.00132	7.09126	7.02386	7.10167	7.12063	6.96714	7.12032	7.59706	7.26207	7.57335	7.54791	6.43247	6.46933	6.35407	6.52091
ENSG00000125703	1	62784135	62865513	1	ATG4C	3.81876	3.68308	3.84205	3.79849	4.10974	3.97558	3.93053	4.01492	3.85852	3.7858	3.81563	3.86573	3.73172	3.78621	3.68037	3.66142	3.86	3.82608	3.86177	3.69956	3.49939	3.33435	3.36065	3.40467	3.43031	3.46032	3.53546	3.62972	4.19132	3.58012	4.26831	4.07385	3.5298	3.40234	3.39626	3.77823
ENSG00000088035	1	63367575	63438562	1	ALG6	3.86973	3.99223	3.83891	3.93132	3.92857	3.87741	3.84605	3.7699	4.1287	4.33086	4.27985	4.33316	3.88897	3.79694	3.85671	3.94832	3.49678	3.53809	3.47425	3.53961	3.9626	3.97107	3.9235	4.01362	3.86765	3.97218	3.90489	3.84439	5.88355	5.44741	5.96863	5.85385	3.89384	3.8681	3.90426	3.91262
ENSG00000142856	1	63440770	63593721	-1	ITGB3BP	4.53838	4.61137	4.49781	4.57415	4.69208	4.69298	4.70358	4.84093	5.20773	5.2553	5.20856	5.30703	4.82394	4.77962	4.72487	4.84326	4.39248	4.33365	4.32656	4.33532	4.07314	4.06502	4.08316	3.9609	3.93552	4.0948	3.9032	4.15491	5.03175	4.37557	4.84644	4.90667	4.2675	4.22785	4.3021	4.3943
ENSG00000203965	1	63523372	63572693	1	EFCAB7	2.79948	2.61333	2.81909	2.90736	2.99187	3.05388	3.06369	3.05324	3.00867	3.0838	3.06187	2.8843	2.87161	2.56123	2.52198	2.73588	2.78877	2.70968	2.68842	2.7309	2.58198	2.62741	2.70495	2.75112	2.58575	2.64245	2.59906	2.70104	3.7637	3.33413	3.83159	3.81595	2.50356	2.55493	2.46508	2.7852
ENSG00000079739	1	63593276	63660245	1	PGM1	6.22317	6.02865	6.15135	6.13238	7.23246	7.25055	7.18489	7.15449	5.84439	5.88941	5.94458	5.90223	5.87241	5.8733	5.84742	5.84268	6.30826	6.34592	6.36418	6.32815	5.4483	5.39575	5.38097	5.33512	5.52273	5.4566	5.54943	5.41189	6.80207	7.10415	7.03003	6.91289	6.01355	6.0666	6.11434	6.04591
ENSG00000185483	1	63774022	64181498	1	ROR1	4.18434	3.99453	4.12571	4.15239	2.71956	2.7482	2.91368	2.66689	7.04855	6.93118	7.05188	7.03069	4.13279	4.06961	4.093	4.01807	4.71332	4.69914	4.73169	4.67882	2.86624	2.62239	3.05105	2.93005	5.25179	5.16963	5.29426	5.18405	3.11047	2.87271	3.3207	3.0703	5.323	5.43201	5.12793	5.32598
ENSG00000158966	1	64470792	64693058	1	CACHD1	0.282512	0.369356	0.419893	0.41464	0.863314	0.465529	0.529067	0.315377	4.45445	4.42923	4.42514	4.38954	2.31031	2.34606	2.27283	2.14678	-0.691872	-0.328123	-0.382396	-0.656409	4.00762	3.75403	3.85654	3.87518	5.37532	5.28511	5.54626	5.34554	4.68132	4.41578	4.65364	4.58767	2.44806	2.74585	2.43197	2.56826
ENSG00000162437	1	64745095	64833232	1	RAVER2	1.52782	1.69428	1.40234	1.74892	4.17597	4.16975	4.24883	4.04673	5.47672	5.48812	5.47532	5.53136	4.68796	4.69536	4.71701	4.65377	4.36732	4.32701	4.23257	4.29867	4.99837	4.87911	4.92836	4.935	3.92249	4.00251	3.82373	3.97413	5.24584	5.07647	5.23448	5.13422	3.9726	3.98702	3.97691	4.05096
ENSG00000162434	1	64833229	64966504	-1	JAK1	7.91985	7.84997	7.89517	7.87032	8.00173	8.00465	7.97961	7.96807	7.99814	8.05587	7.99399	8.08212	7.7091	7.67151	7.66977	7.63742	8.52331	8.49987	8.46336	8.48332	7.4229	7.38129	7.37997	7.38259	7.92502	7.93914	7.97831	7.96548	7.32204	7.2865	7.33703	7.36271	7.49259	7.64031	7.46172	7.56247
ENSG00000162433	1	65147549	65232145	1	AK4	2.60331	2.37202	2.54919	2.45805	8.17209	8.06078	8.04219	8.00948	2.64738	2.58537	2.79351	2.69583	5.75831	5.68925	5.76838	5.65247	7.13463	7.20186	7.18994	7.17992	4.33809	4.06776	4.18934	4.13253	3.35501	3.33581	3.51534	3.31561	6.46382	6.10677	6.35568	6.40412	4.77732	4.90474	4.84403	4.93555
ENSG00000116675	1	65248219	65415869	1	DNAJC6	5.5791	5.56562	5.45369	5.57526	4.50176	4.41079	4.50987	4.48074	5.54037	5.4194	5.49023	5.57087	4.46077	4.52475	4.44545	4.45158	4.31718	4.33388	4.27526	4.35832	3.46873	3.18461	3.48185	3.33032	5.87465	5.82275	5.97919	5.9431	5.97693	5.38473	5.90537	5.86726	3.00121	2.96716	2.6708	2.92896
ENSG00000213625	1	65420587	65436007	1	LEPROT	6.49987	6.35031	6.44736	6.36175	6.64277	6.54879	6.60984	6.65412	6.73213	6.70978	6.66447	6.6866	6.42822	6.37351	6.35629	6.38779	6.81321	6.84933	6.82861	6.81314	6.87651	6.79429	6.76571	6.81683	5.96304	5.88702	5.9617	6.01107	6.51113	6.00389	6.49407	6.47379	5.92859	5.75185	5.73938	5.91857
ENSG00000116678	1	65420652	65641559	1	LEPR	3.9639	3.84957	4.02572	4.0447	4.6663	4.62987	4.50977	4.52577	4.11382	4.01835	4.23513	4.22449	4.8093	4.73843	4.71433	4.72001	4.82033	4.87188	4.76404	4.76332	2.95784	2.61859	2.70963	2.7469	3.77803	3.8694	3.88401	3.77754	4.10882	3.87285	4.25419	4.19704	3.49416	3.04129	3.53911	3.57903
ENSG00000184588	1	65792514	66374579	1	PDE4B	2.38662	2.13356	2.36108	2.12672	3.77978	3.62274	3.83234	3.54189	-0.35371	-0.545065	-0.85673	-0.244056	3.8113	3.78688	3.67059	3.78773	4.27808	4.30817	4.25697	4.28869	-1.63673	-1.27716	-2.23392	-1.51933	2.94399	2.81428	3.19016	3.0012	5.13738	4.33767	5.18299	5.03885	3.20499	3.22057	3.11454	3.37221
ENSG00000118473	1	66533383	66748299	1	SGIP1	0.756062	0.740575	0.599693	0.537169	3.30983	3.24813	3.40598	3.11607	-5.64155	-4.23994	-3.88329	-7.68423	-4.90849	-5.62364	-5.71224	-4.7505	4.25873	4.18195	4.18777	4.16234	-3.20919	-8.01632	-4.2856	-5.51942	0.453501	0.511807	0.74016	0.399506	-5.00856	-7.05339	-5.45301	-4.57836	0.130482	-0.232035	-0.294396	0.0162039
ENSG00000152763	1	66812885	66924887	-1	WDR78	0.377421	-0.0771253	-0.153049	0.398965	1.13215	0.826422	0.998794	0.943534	-0.589364	-0.549283	-0.908249	-0.713785	0.193729	0.291016	0.238494	0.567851	0.341685	0.454584	0.850889	0.477733	0.334466	0.137745	-0.124092	-0.0135477	-0.870411	-1.21188	-1.18258	-1.11413	-0.416815	-1.53471	-0.237371	-0.428242	0.441757	0.682329	0.403144	0.25809
ENSG00000198160	1	66924895	66988619	1	MIER1	5.9471	5.89459	5.77192	5.85115	6.23216	6.07363	6.14956	6.18581	6.31954	6.2267	6.27286	6.26911	6.30507	6.17057	6.175	6.23049	6.20653	6.21257	6.19311	6.20979	6.18563	6.0127	6.15751	6.15359	5.91099	5.84683	5.83895	5.80221	6.19986	5.56734	6.12386	6.1726	5.68654	5.36951	5.59487	5.76637
ENSG00000116704	1	66999332	67054099	-1	SLC35D1	5.97326	5.96718	5.94102	5.9035	5.92145	5.86009	5.85014	5.81039	6.16056	6.12725	6.16461	6.25355	6.09421	6.07969	6.06663	6.06192	5.67041	5.58748	5.55101	5.62416	5.58649	5.52189	5.49376	5.52096	5.1715	5.1156	5.12113	5.18775	5.68634	5.23067	5.65595	5.62451	5.14394	5.17846	5.20686	5.18742
ENSG00000142864	1	67407810	67430415	-1	SERBP1	8.27285	8.21025	8.24003	8.19451	8.50432	8.58158	8.48272	8.50203	9.29871	9.30945	9.31236	9.29917	8.66295	8.70829	8.60077	8.67043	8.26786	8.30362	8.29057	8.21215	8.53646	8.65473	8.55677	8.62975	8.57703	8.54103	8.50347	8.47391	9.01674	9.4319	9.12159	9.16638	8.91784	8.70093	9.0515	8.92649
ENSG00000116717	1	67685061	67688338	1	GADD45A	5.05514	5.07557	5.03922	5.02754	5.13869	5.43145	5.29252	5.29501	5.28968	5.33566	5.29679	5.21964	5.18493	5.31025	5.28532	5.30387	5.79794	5.71698	5.83557	5.63421	5.64692	5.9339	5.91436	5.72703	5.09141	5.18073	4.95026	4.95945	5.07966	5.95857	5.14111	5.3233	4.9372	4.90738	5.16084	4.73493
ENSG00000172380	1	67701466	67833467	-1	GNG12	9.06813	8.94811	9.01182	9.02037	8.79206	8.63243	8.71548	8.72932	8.78101	8.74072	8.75289	8.79933	8.87187	8.78426	8.79396	8.81298	9.21129	9.20199	9.15929	9.2064	8.77275	8.60816	8.67712	8.67625	9.0326	8.94332	9.09493	9.04681	9.0162	8.58582	8.9959	8.92038	8.39817	8.2787	8.33097	8.49189
ENSG00000232284	1	67832303	68202987	1	GNG12-AS1	0.130185	0.389192	0.131618	0.253227	1.35068	1.02783	1.32118	1.19797	0.598802	0.411607	-0.141745	0.245461	0.544317	0.581132	0.295501	0.606194	0.0952067	0.0472375	0.0952188	0.157361	-0.0497396	-0.520793	0.0456395	0.09732	0.847749	0.780976	0.705955	0.71568	0.631059	0.0577068	0.643379	0.502672	0.100925	0.374334	0.283948	0.405712
ENSG00000162595	1	68045896	68051631	-1	DIRAS3	-1.87236	-2.45254	-4.38468	-3.01568	4.29176	4.17337	3.96434	3.83611	-2.21512	-2.13214	-2.29834	-1.36978	2.27715	2.46336	2.17111	2.16465	-3.81323	-3.06999	-2.79397	-2.84463	6.65813	6.65776	6.61832	6.74092	3.48098	3.19205	3.72641	3.19634	-1.85312	-1.84036	-1.86788	-1.99013	2.36637	2.57396	2.65409	2.45704
ENSG00000116729	1	68098473	68233120	-1	WLS	5.68902	5.62731	5.69669	5.63044	7.62583	7.58114	7.62792	7.5835	6.36154	6.41969	6.41319	6.44469	6.42594	6.41861	6.45295	6.36626	6.12461	6.07352	6.11943	6.14365	5.78224	5.7656	5.60438	5.75539	7.04865	6.99041	7.07229	6.93397	6.30508	6.25451	6.35745	6.33921	6.62275	6.53852	6.63594	6.67821
ENSG00000024526	1	68474152	68497221	-1	DEPDC1	6.48431	6.35552	6.4426	6.45629	7.4341	7.38814	7.31925	7.40748	7.41277	7.39586	7.43177	7.41593	6.97366	6.95967	6.91538	6.94153	6.54656	6.56049	6.55119	6.54698	6.55844	6.52689	6.40645	6.52826	6.49523	6.41288	6.47608	6.43032	7.07968	6.61304	7.01835	7.08263	6.3956	6.17262	6.3238	6.40524
ENSG00000233589	1	68479129	68483539	1	AL138789.1	-1.17073	-0.852395	-1.1616	-1.06976	0.0842778	-0.0265335	0.44928	0.145324	0.502442	0.574734	0.0283099	0.467944	0.168778	-0.596657	-0.361657	-0.216465	-0.318679	-0.565134	-0.959395	-0.621938	-0.403534	-0.489116	-0.0293148	-0.333845	-0.831341	-0.810165	-0.346265	-0.184644	-0.0371301	-0.837105	0.127637	-0.237452	-1.30028	-0.856453	-0.256988	-1.19122
ENSG00000033122	1	69568398	70151945	1	LRRC7	0.732142	0.712157	0.830597	0.907001	-0.0346857	-0.272417	0.0968601	-0.0520332	1.45238	1.1923	0.966046	1.43452	0.67185	0.25749	0.0564551	0.433996	-0.063336	0.382543	0.31788	0.123269	0.932952	0.891165	0.800475	0.869509	-0.28332	0.0130648	-0.00934156	-0.114035	1.42214	1.08084	1.4183	1.49507	4.83305	4.90616	4.86951	5.03287
ENSG00000066557	1	70144805	70205620	-1	LRRC40	5.06541	5.02771	5.0627	5.01046	5.30353	5.23748	5.20244	5.21479	5.47836	5.52737	5.49873	5.47201	5.27191	5.34416	5.27824	5.30175	5.28243	5.33931	5.39041	5.34835	5.23036	5.23731	5.24118	5.32916	5.21125	5.1939	5.27076	5.16357	5.32424	5.12073	5.37674	5.4259	4.64506	4.49063	4.81743	4.64687
ENSG00000116754	1	70205682	70253052	1	SRSF11	7.03104	7.45801	7.14393	7.26526	7.26728	7.11182	7.34397	7.54687	7.904	7.93703	7.75373	7.84813	7.77966	7.61562	7.72739	7.6821	7.50623	7.48682	7.50918	7.54698	7.37161	7.35086	7.44381	7.45519	7.85999	7.77	7.51283	7.75517	7.82823	7.24212	7.6813	7.70951	6.77991	6.52679	6.78483	6.7689
ENSG00000118454	1	70260588	70354734	-1	ANKRD13C	5.92931	5.86471	5.89612	5.90395	5.79526	5.86657	5.71117	5.7539	6.65145	6.68847	6.69703	6.69103	5.66601	5.76192	5.68678	5.65918	5.82835	5.92326	5.87008	5.84391	5.65544	5.76943	5.71788	5.66186	6.46328	6.46827	6.49469	6.42893	6.04545	6.21704	6.08894	6.13223	4.83696	4.68454	4.79901	4.8677
ENSG00000197568	1	70354805	70385339	1	HHLA3	2.48397	2.20814	2.78547	2.25652	2.38387	2.45593	2.59437	2.32877	2.88571	2.85427	3.00966	3.09388	1.9859	2.06592	1.81023	1.7731	1.09864	1.19617	1.17088	1.29367	1.51817	1.52613	1.34431	1.69143	2.23505	2.21573	2.57364	2.37384	1.44293	1.55726	1.68025	1.3547	1.06779	1.0039	1.20987	1.17658
ENSG00000116761	1	70411218	70439851	1	CTH	0.574201	0.302346	0.358853	0.612116	1.52724	1.21419	1.47985	1.20225	2.81042	2.65024	2.84919	3.06572	0.885646	1.20291	1.05203	0.96481	0.478849	0.590431	0.526983	0.870279	0.303723	-0.575404	-0.043274	-0.447752	2.2934	2.2266	2.23052	2.17953	1.72979	0.939713	1.90557	1.72496	1.76987	1.38247	1.60036	1.75998
ENSG00000132485	1	71063291	71081297	-1	ZRANB2	6.47437	6.66509	6.54746	6.59257	7.01832	6.89379	7.0557	7.1754	7.35226	7.28229	7.2134	7.27126	6.99152	6.91024	6.89384	6.91999	6.7017	6.69689	6.75069	6.7281	6.49289	6.53688	6.61602	6.51006	6.94946	6.92336	6.70034	6.8365	6.97086	6.63897	6.96599	6.91131	7.18543	6.90979	7.17533	7.18755
ENSG00000172260	1	71395940	72282734	-1	NEGR1	-0.918102	-1.40329	-1.4857	-1.46343	2.21493	2.38225	2.23195	1.81272	-0.133457	-0.436592	-0.308919	-0.394316	4.0429	3.98083	3.895	3.86622	3.9007	3.79029	3.63675	3.75774	-1.85588	-2.11909	-1.5536	-1.83201	4.1828	4.00882	4.3525	4.2097	4.40932	3.86261	4.314	4.37804	4.25594	4.20476	4.08458	4.2491
ENSG00000254685	1	74198212	74234086	1	FPGT	3.71332	3.38623	3.64682	3.57873	4.0478	3.92255	4.02295	3.95526	4.11508	3.94985	4.11412	4.20689	3.90546	3.73664	3.56083	3.64657	1.906	1.82334	1.88982	1.8059	2.88519	2.95017	2.92692	3.02321	3.50143	3.43527	3.45346	3.44249	3.98443	3.56583	3.96478	3.98817	3.9323	3.64993	3.99666	4.1001
ENSG00000116791	1	74705482	74733408	-1	CRYZ	5.23464	4.99354	5.12409	5.12874	6.41819	6.26572	6.2727	6.2645	4.38068	4.23127	4.45491	4.38034	6.08863	6.10686	6.03106	5.99889	3.40264	3.32284	3.38686	3.26433	3.70748	3.78792	3.77555	3.68537	4.78385	4.72918	4.75431	4.80462	5.79386	5.70592	5.84833	5.86878	4.86299	4.56099	4.79145	4.8299
ENSG00000162623	1	74733152	74766678	1	TYW3	4.88304	4.75249	4.83994	4.88382	5.29471	5.40418	5.34383	5.31723	5.32273	5.30616	5.3676	5.34037	4.77914	4.76119	4.71126	4.79145	3.17248	3.42157	3.3829	3.49211	3.81115	3.93502	3.81213	3.82518	3.88723	3.80013	3.75604	3.83792	5.62841	5.63274	5.68959	5.70416	5.33881	5.21373	5.42631	5.36583
ENSG00000137968	1	75202131	75611116	-1	SLC44A5	-0.105642	-0.17403	-0.329335	0.133425	-7.29409	-2.97917	-3.24309	-4.67778	-1.63206	-1.82847	-1.73127	-2.5597	4.02842	3.97584	3.96272	3.96064	0.441731	0.499376	0.414605	0.260687	3.51078	3.32048	3.3425	3.41687	3.3666	3.23414	3.35558	3.21596	2.5539	2.0655	2.6257	2.65062	0.512453	0.535072	0.511038	0.932873
ENSG00000117054	1	75724347	75787575	1	ACADM	4.78161	4.66844	4.74684	4.84925	4.75123	4.76367	4.72784	4.73332	6.33831	6.28794	6.27397	6.30997	5.72929	5.78998	5.73951	5.69135	5.23411	5.15463	5.21209	5.24143	4.12651	4.16135	4.07119	4.17982	5.52507	5.46118	5.47039	5.47891	5.88415	5.91532	6.0009	5.98763	5.48486	5.36143	5.45459	5.47168
ENSG00000181227	1	75743423	75744776	-1	DLSTP1	-1.26591	-0.378296	-0.409396	-0.589229	-1.41604	-0.65207	-0.356744	-0.108885	0.442197	0.767867	0.572238	0.63435	0.49064	0.331548	0.202463	0.26323	0.330932	0.59441	0.578578	0.336938	-1.15482	-1.63175	-0.717149	-0.821791	-0.0382421	0.125712	-0.247587	0.200259	0.252413	-0.0752253	0.0094544	0.274103	-0.0440978	-0.0178467	-0.323946	-0.630163
ENSG00000137955	1	75786197	75795079	1	RABGGTB	6.55198	6.94252	6.63171	6.79225	6.43463	6.46102	6.43397	6.72094	6.56217	6.63236	6.44858	6.43801	6.99588	7.05545	7.0393	7.02306	6.32345	6.27906	6.32377	6.35702	5.65134	6.04642	5.90388	5.89795	6.59846	6.66077	6.23074	6.57028	6.84207	7.26989	6.78525	6.90375	7.28909	7.0279	7.41206	7.17441
ENSG00000184005	1	76074719	76634601	1	ST6GALNAC3	0.506843	-0.000900487	0.414033	0.252938	-7.30326	-7.0582	-7.40717	-8.02786	-7.93899	-7.91672	-7.57368	-7.67325	-0.629291	-0.885886	-1.20407	-0.704616	1.84855	1.81025	1.65889	1.74933	0.379505	0.318838	0.202881	0.111693	-0.482137	-0.990053	0.316124	-0.141828	4.47166	4.16894	4.62109	4.56331	-0.394159	-0.776022	-0.275315	-0.883787
ENSG00000117069	1	76867441	77065711	1	ST6GALNAC5	5.56159	5.28062	5.54582	5.38587	2.64141	3.01796	2.67503	2.63199	-5.39008	-7.68805	-4.67572	-5.24878	4.20022	4.14802	4.1349	4.1114	3.15312	3.24489	3.04451	2.85304	-0.80426	-0.878687	-1.34106	-0.741034	4.02719	4.01014	4.21092	4.07818	2.20751	2.03974	2.2291	2.40482	0.43845	0.63374	0.539858	0.227006
ENSG00000142892	1	77088990	77219430	-1	PIGK	6.33863	6.24162	6.33145	6.26925	6.60272	6.6452	6.61515	6.59926	6.39135	6.41931	6.47919	6.51013	6.52831	6.50195	6.46257	6.40555	6.7441	6.81238	6.75569	6.7507	5.0775	5.06653	5.0746	5.05852	6.204	6.05509	6.18804	6.13575	6.38633	6.26077	6.50294	6.46576	6.09465	5.93317	5.98126	6.05431
ENSG00000154027	1	77282051	77559969	1	AK5	5.59184	5.33735	5.43666	5.43254	2.85012	3.05323	2.8191	2.73461	3.62118	3.62555	3.74427	3.63082	3.91672	4.0019	3.98525	3.98053	4.41903	4.502	4.51538	4.58005	1.04975	0.532588	0.839464	0.471419	3.86327	3.72124	4.07567	3.94666	0.848736	0.973317	0.538383	1.10503	1.34486	1.22609	1.26952	1.77374
ENSG00000036549	1	77562416	77683419	-1	AC118549.1	6.82346	6.79291	6.76031	6.77494	6.67314	6.6653	6.61198	6.68429	7.17344	7.14406	7.18824	7.18658	6.92724	6.95102	6.9693	6.91026	6.39685	6.41577	6.4206	6.47879	5.58282	5.65042	5.68134	5.58908	6.3083	6.28346	6.1961	6.24685	6.66572	6.53274	6.67011	6.69705	6.63081	6.62998	6.65651	6.67667
ENSG00000077254	1	77695987	77759852	-1	USP33	6.95547	6.96664	6.92261	6.96606	6.36451	6.37779	6.36647	6.52158	7.03543	7.03368	7.01796	7.04258	6.97105	6.88993	6.94301	6.89736	6.55221	6.54095	6.58017	6.60219	5.97323	5.85518	5.95238	5.91371	6.63345	6.58351	6.57161	6.61863	6.97212	6.78587	6.92613	6.97427	6.68849	6.63318	6.7043	6.77963
ENSG00000180488	1	77779624	77879539	1	MIGA1	5.85981	5.78313	5.7907	5.86415	5.49089	5.42806	5.36695	5.39482	5.59376	5.50117	5.45253	5.52185	5.93929	5.96197	5.93046	5.87266	5.80798	5.77791	5.7567	5.82407	4.33852	4.18531	4.16435	4.18889	5.68618	5.69462	5.59138	5.65625	6.09413	5.93761	6.11285	6.18086	5.44732	5.25941	5.42381	5.51318
ENSG00000235927	1	77881348	77889539	-1	NEXN-AS1	0.76398	0.921906	0.645025	0.846791	0.136731	-0.0519288	-0.512981	0.0818963	-2.00402	-2.08752	-2.67589	-2.58397	0.192874	0.691308	0.166332	0.357754	1.44344	1.30618	1.54433	1.29555	-0.695208	-0.379241	-0.225606	-0.514701	1.81523	1.97513	1.80751	1.99542	-0.228411	-0.885926	-0.664985	-0.401813	0.31441	0.061803	0.287806	0.0131432
ENSG00000162614	1	77888513	77943895	1	NEXN	4.64991	4.71713	4.6302	4.64736	2.90569	2.85078	3.06387	3.04379	2.21423	2.14016	1.95803	2.07544	5.43879	5.30622	5.32846	5.55363	5.1544	5.03454	5.03582	5.03628	3.23149	2.96804	3.30531	3.4119	5.2071	5.17254	5.23497	5.21536	2.78324	1.94257	2.52503	2.92003	3.90373	4.08304	3.93009	3.95323
ENSG00000162613	1	77944055	77979110	-1	FUBP1	7.28417	7.45124	7.31797	7.3804	6.61318	6.43095	6.62741	6.68759	7.8616	7.89321	7.74145	7.7935	7.50809	7.33859	7.41367	7.49287	7.36537	7.23285	7.2833	7.30459	6.69522	6.49201	6.6891	6.73365	7.09638	7.03586	6.97374	7.12251	7.74281	6.93152	7.557	7.59222	7.1783	7.21725	7.02911	7.29341
ENSG00000162616	1	77979175	78017964	1	DNAJB4	5.58208	5.48028	5.56135	5.51598	5.29509	5.31346	5.3233	5.37976	5.5886	5.59409	5.63195	5.68218	6.04917	6.00644	5.91486	5.92775	7.43348	7.49374	7.44924	7.47087	5.81424	5.88599	5.75553	5.88286	5.64037	5.57878	5.63613	5.64031	4.45121	4.12372	4.49237	4.41558	5.92295	5.6124	5.90383	5.942
ENSG00000122420	1	78303884	78539749	1	PTGFR	6.51012	6.16426	6.46888	6.32392	-0.0837034	-0.438919	-0.0559867	-0.585113	-5.35052	-7.64764	-7.46538	-7.55008	3.62633	3.54148	3.44075	3.38863	4.48797	4.59252	4.46459	4.38683	4.76156	4.78036	4.69894	4.66029	2.62113	2.27315	2.66548	2.39747	0.477201	-0.259731	0.320087	0.247043	5.53625	5.27757	5.48676	5.60187
ENSG00000137959	1	78619922	78646145	1	IFI44L	1.63828	1.58693	1.5842	1.38756	5.53309	5.26951	5.43246	5.4427	0.214124	-0.0549726	-0.576815	-0.12292	2.87237	2.69203	2.63787	2.82924	0.748119	0.997198	1.00454	0.628183	-1.25223	-2.06298	-2.44872	-1.72175	5.1446	5.095	5.00339	4.74194	1.16687	-0.0395924	0.824975	0.657339	4.13422	3.93813	4.03526	4.25893
ENSG00000137965	1	78649796	78664078	1	IFI44	4.69909	4.83112	4.79792	4.8012	4.99374	4.92337	4.88985	5.00282	3.97147	4.02567	3.90102	3.94181	4.5665	4.48358	4.47166	4.50039	4.99711	4.96677	5.04031	4.95434	3.13118	3.32282	3.14835	3.30347	5.59253	5.56844	5.49675	5.27141	3.99556	4.12225	4.06025	3.9954	6.01767	5.83452	5.96161	5.98261
ENSG00000117114	1	81306160	81992436	1	ADGRL2	-4.20611	-2.918	-3.05151	-3.94625	1.62128	1.6861	1.71658	1.58103	5.80152	5.72226	5.89884	5.87692	2.67751	2.84322	2.83208	2.74576	5.78754	5.82566	5.85415	5.87245	6.51414	6.1965	6.2958	6.33073	1.28869	0.972983	1.48206	0.924703	5.58771	4.67487	5.50352	5.52533	7.5394	7.71596	7.45278	7.72262
ENSG00000137941	1	83865028	83999150	-1	TTLL7	5.41932	5.54785	5.41879	5.48215	5.36908	5.29828	5.41262	5.41503	5.87608	5.83595	5.87676	5.95574	6.49997	6.42612	6.419	6.41711	5.08886	5.17253	5.14335	5.22841	4.74175	4.68755	4.79645	4.75533	6.25178	6.23595	6.06756	6.24703	5.45773	5.30778	5.45267	5.56209	4.48961	4.29033	4.59925	4.57403
ENSG00000271576	1	84076331	84077931	-1	AL359504.2	-0.130515	-0.30063	-0.997148	-0.750963	0.0684224	-0.0744661	-0.260469	-0.693361	0.297452	-0.268609	0.25401	0.875433	-0.189077	0.0761605	-0.319187	-0.595545	0.362175	0.611121	0.379277	0.723316	-0.675801	-0.412695	-0.426187	-1.09459	0.3655	0.603772	0.506736	0.23343	1.11508	1.96381	1.32114	0.820532	0.348463	0.415042	0.32361	0.248057
ENSG00000142875	1	84078062	84238498	1	PRKACB	6.31067	6.16803	6.21219	6.22905	5.77783	5.74975	5.70961	5.57395	6.51755	6.4409	6.5195	6.54028	6.82454	6.88062	6.76259	6.77902	5.7205	5.74157	5.76966	5.78851	5.16587	5.27516	5.1904	5.21236	6.29658	6.29182	6.27874	6.25135	6.61097	6.51626	6.64093	6.69679	6.70239	6.58646	6.77872	6.75791
ENSG00000117133	1	84479259	84497790	1	RPF1	4.90183	4.61142	4.76496	4.72532	4.17834	4.13773	4.10958	3.93248	5.38095	5.34974	5.38642	5.3223	5.29126	5.2209	5.15244	5.29696	5.01767	5.04214	4.8874	4.88399	3.85723	3.66869	3.85609	3.76598	4.49955	4.34736	4.43887	4.41158	5.16493	4.76499	5.1458	5.20789	5.50407	5.659	5.36697	5.56372
ENSG00000174021	1	84498325	84506565	-1	GNG5	3.06523	2.77302	3.10147	2.90515	2.5935	2.63243	2.78762	2.5464	3.15543	3.02704	3.29965	3.06858	2.95462	2.80137	3.0085	3.30073	2.9185	2.94537	2.85772	2.79176	1.43298	1.48975	1.6546	1.42146	1.83352	2.04389	2.29515	2.0194	2.04836	1.70342	2.01027	2.20418	3.107	3.14079	3.16822	2.90003
ENSG00000117151	1	84549606	84574480	-1	CTBS	2.88307	2.49419	2.64687	2.6942	2.7538	2.82797	2.75416	2.63527	3.77369	3.63598	3.66963	3.75029	2.93578	2.92479	2.94465	2.96831	3.126	3.13662	3.18163	3.35053	2.48908	2.6658	2.49559	2.56105	1.79961	1.66693	1.58573	1.5831	2.18125	1.72603	2.59661	2.44089	2.85913	2.43252	2.74296	2.59574
ENSG00000117155	1	84643707	84690803	-1	SSX2IP	6.53424	6.50116	6.48795	6.42896	6.18975	6.10781	6.11017	6.1536	7.71191	7.61938	7.76292	7.66463	7.36335	7.32726	7.28813	7.31867	6.02555	6.00307	6.0095	6.00371	5.39988	5.25308	5.36987	5.37632	6.07974	6.10572	6.10004	6.10812	6.25471	5.82598	6.19537	6.21711	5.55273	5.35988	5.57067	5.65307
ENSG00000153898	1	84925583	84997113	-1	MCOLN2	3.02853	2.95339	2.96928	2.73967	1.69148	1.76904	1.48739	1.61516	0.601327	1.07649	0.82163	0.834307	4.84795	4.95114	4.91149	4.74304	1.2934	1.23883	1.11232	1.07425	0.973912	0.869773	1.09811	1.14974	1.44476	1.22981	1.29146	1.29544	2.54783	2.42818	2.65514	2.69526	2.87482	2.69408	2.69549	2.82862
ENSG00000162643	1	84999147	85133138	1	WDR63	-1.71532	-3.00981	-2.36507	-2.60189	3.04885	2.91459	2.87523	2.85859	1.45565	1.22513	1.0978	1.4252	-0.0525889	-0.142452	-0.189806	0.530875	1.34103	1.51265	1.33996	1.16088	0.187289	0.0723786	0.396246	-0.305088	-1.69381	-2.87108	-2.03216	-2.3811	-2.28641	-1.9278	-1.83059	-1.52634	-0.611996	-0.617399	-0.532031	-0.356209
ENSG00000055732	1	85018082	85048499	-1	MCOLN3	1.74943	2.12549	1.76127	1.73023	-4.48133	-4.25902	-3.84772	-3.54947	3.52659	3.50364	3.48702	3.44553	-1.28181	-2.0966	-1.55912	-1.56811	1.62222	1.75129	1.94866	1.61349	3.45227	3.48559	3.45158	3.5594	2.24879	2.22868	2.07103	2.23099	2.51722	1.86405	2.37832	2.59181	2.95635	2.88607	2.98897	3.02765
ENSG00000280099	1	85152487	85154203	-1	AL603750.1	-2.2239	-1.49465	-2.80967	-1.82686	-0.760205	-0.87024	-1.44579	-1.32682	0.442063	0.269986	0.986767	0.708042	0.610314	0.352177	0.438042	0.168429	-0.301362	-0.388156	-0.145337	-0.42843	-0.635378	-0.789633	-0.551217	-0.731779	-0.334605	0.240223	-0.125095	-0.444449	0.0796585	-0.718761	-0.465751	0.0198265	0.139201	0.800068	0.367513	0.394831
ENSG00000097096	1	85156873	85201046	-1	SYDE2	1.96425	1.9898	1.86044	1.74639	2.32733	2.19837	2.232	2.21428	3.8667	3.8862	3.91404	3.89293	3.6821	3.69071	3.69563	3.70642	3.74839	3.9584	3.66337	3.77549	2.98238	2.96016	2.926	2.99611	3.43596	3.46911	3.25666	3.36339	3.83876	3.94815	3.72763	3.83327	3.7143	3.69355	3.7827	3.77037
ENSG00000162642	1	85249953	85259672	-1	C1orf52	3.80734	3.90462	3.80634	3.67648	3.47059	3.29662	3.23879	3.08175	4.43093	4.50073	4.34868	4.50553	4.38954	4.28333	4.41226	4.31443	3.9421	3.88692	3.73477	3.79869	3.34888	3.37076	3.09763	3.3121	4.05801	4.0743	3.95837	4.04747	4.17195	4.03366	4.15281	4.23788	4.34359	4.25634	4.51553	4.33202
ENSG00000142867	1	85265776	85276904	-1	BCL10	5.52955	5.34415	5.42946	5.43114	5.04297	5.10117	5.02299	5.0635	5.1782	5.02598	5.05893	5.19999	5.65416	5.68667	5.64497	5.72438	5.47391	5.44936	5.4713	5.48002	4.56397	4.6367	4.51059	4.42201	5.4253	5.43013	5.46922	5.4717	5.37488	5.17132	5.36599	5.44442	5.60905	5.50768	5.59928	5.5985
ENSG00000153904	1	85318481	85578363	-1	DDAH1	6.06591	6.04165	6.00892	6.00105	4.0854	3.89865	3.76268	4.04034	7.2128	7.1804	7.28842	7.21238	7.76244	7.76984	7.78465	7.77766	7.12208	7.07141	7.05331	7.18572	6.10279	5.88718	6.07376	6.02326	5.95759	5.97155	6.09446	6.15352	5.80821	5.416	5.71631	5.79224	7.47932	7.60036	7.36775	7.56388
ENSG00000282057	1	85482281	85578250	-1	AC092807.3	2.96417	3.14344	2.86907	3.17161	0.553605	0.19174	0.188695	0.650103	2.13884	2.16892	1.97999	1.96368	2.00238	1.82851	2.01018	1.89389	1.90507	1.83467	1.61285	2.03924	1.67745	1.68366	2.03947	1.56161	0.973715	1.1452	1.01075	0.489186	0.705297	0.789544	0.315425	0.387251	2.21898	2.42058	2.45581	2.44168
ENSG00000142871	1	85580761	85583962	1	CYR61	9.1197	9.13883	9.20568	9.12519	6.50615	6.73256	6.59125	6.80435	9.27103	9.24056	9.1784	9.20939	10.1714	10.2029	10.2532	10.223	10.1476	10.1122	10.0867	10.1143	7.64925	7.69115	7.78162	7.59909	9.72852	9.78369	9.70867	9.75732	8.20605	8.44402	7.98196	8.09203	9.4122	9.56997	9.4492	9.34445
ENSG00000117174	1	85649423	85708433	-1	ZNHIT6	5.03175	5.02491	5.02718	5.06925	4.1725	4.09167	4.19989	4.17219	5.47247	5.51605	5.50329	5.54138	5.38416	5.41011	5.44634	5.43645	5.46446	5.42721	5.44692	5.41275	4.12336	3.9573	4.04927	4.14409	5.18561	5.20811	5.1127	5.17544	5.24516	4.99068	5.20031	5.27613	5.73039	5.78262	5.75322	5.7354
ENSG00000171502	1	85729233	86156943	-1	COL24A1	-1.57808	-1.83659	-1.55848	-2.03227	-4.97741	-3.60067	-7.37625	-5.63358	-0.0999671	-0.160055	-0.0325799	-0.161029	0.63992	0.20892	0.879242	0.480761	1.18189	1.19729	1.24853	1.16223	-4.77752	-4.71687	-3.57834	-4.88923	4.18042	3.96967	4.19734	4.09296	0.129719	0.0261691	-0.304921	0.295885	2.69311	2.64046	2.78453	2.77233
ENSG00000122417	1	86346824	86396342	-1	ODF2L	4.87678	5.12055	4.94155	4.9622	3.34655	3.23526	3.41374	3.52005	3.78046	3.76	3.70078	3.81448	4.51953	4.47585	4.42764	4.55933	4.74277	4.80118	4.86696	4.80009	3.84156	4.09545	4.16576	4.16686	4.54678	4.38313	4.23925	4.28596	5.11671	4.84448	4.99159	5.0164	4.46734	4.23109	4.4687	4.61004
ENSG00000097033	1	86704570	86748184	1	SH3GLB1	7.75495	7.59166	7.69862	7.69133	7.19272	7.12501	7.10411	7.14798	7.61691	7.57319	7.64249	7.66813	7.07573	7.05481	7.03718	7.03784	7.07223	7.04119	7.02578	7.08795	6.39157	6.26345	6.36944	6.3921	6.94754	6.86324	7.01188	6.98409	6.90942	6.33583	6.86638	6.88416	6.78476	6.74168	6.70506	6.87725
ENSG00000183291	1	86862445	86914424	-1	SELENOF	7.01689	6.79361	7.01544	6.89122	6.53373	6.55118	6.44603	6.46638	7.49142	7.51774	7.49609	7.6299	7.31455	7.33167	7.29881	7.20027	6.87969	6.95488	6.90633	6.95044	5.94227	6.01466	5.94775	5.94297	6.6311	6.67884	6.70541	6.5733	6.87865	7.32182	6.85833	6.92188	6.90284	6.72484	7.00319	6.86999
ENSG00000153936	1	86914648	87109998	1	HS2ST1	5.79857	5.71826	5.69486	5.74182	5.53094	5.53832	5.47737	5.59657	6.29428	6.26682	6.31741	6.35615	6.15186	6.16938	6.10153	6.06086	5.85308	5.97121	5.98904	5.94831	5.35373	5.41576	5.30675	5.35299	6.21439	6.22862	6.2001	6.13127	6.3489	6.2831	6.4697	6.45705	6.07314	5.72157	6.10312	6.1166
ENSG00000143013	1	87328468	87348923	1	LMO4	7.60348	7.55917	7.61511	7.51753	4.61645	4.55041	4.5962	4.6501	6.80692	6.75865	6.7491	6.81462	7.04172	7.059	7.0432	6.98661	6.69642	6.68091	6.64848	6.65211	5.38561	5.36696	5.37435	5.47549	6.47644	6.47039	6.52355	6.54173	5.98444	5.98384	6.01228	5.94344	5.63968	5.57803	5.51553	5.53956
ENSG00000065243	1	88684222	88836255	1	PKN2	6.48476	6.50705	6.48226	6.51428	6.1478	6.03682	6.07572	6.06648	6.90506	6.82036	6.88494	6.87131	6.93342	6.8712	6.86377	6.9037	6.71502	6.69117	6.60819	6.74685	6.00285	5.92033	5.93085	6.00618	6.43919	6.41032	6.45638	6.4326	7.08103	6.81148	7.08905	7.12751	6.68394	6.55628	6.66119	6.67171
ENSG00000137947	1	88852932	88891944	-1	GTF2B	3.763	3.6447	3.82402	3.69457	3.15418	3.06811	3.04545	2.94269	4.14258	3.97634	4.13972	3.98055	3.97104	4.03811	3.93057	4.01862	3.46938	3.66375	3.58206	3.54755	3.11053	3.29839	3.15122	3.15424	3.552	3.29474	3.53618	3.39962	4.18905	3.93808	4.11894	4.46401	3.92399	3.92743	4.00012	3.86727
ENSG00000137944	1	88935773	88992953	-1	KYAT3	4.54651	4.35815	4.54936	4.46864	2.88258	2.62627	2.68661	2.79044	4.03223	4.05599	4.17293	4.01419	4.54444	4.38558	4.5659	4.42928	4.29127	4.17022	4.29646	4.35153	3.47238	3.40241	3.5164	3.55991	4.70701	4.73599	4.88648	4.8362	4.43408	3.65689	4.36494	4.24244	4.38076	4.43993	4.30497	4.46871
ENSG00000213516	1	88979456	88992960	-1	RBMXL1	4.04131	3.81168	3.90808	4.04373	3.29683	3.1743	3.13268	3.20265	5.16549	5.05556	5.14446	5.14378	4.00965	4.0416	3.95455	3.85885	4.1892	4.42541	4.14553	4.40552	2.89674	2.92067	2.86608	2.92073	4.4586	4.51667	4.5716	4.51096	5.79616	5.89358	5.92985	5.77469	4.63494	4.71528	4.71579	4.66424
ENSG00000117226	1	89006666	89022894	-1	GBP3	6.57704	6.42076	6.51284	6.55469	1.31	0.851155	1.02197	1.31199	5.02359	5.00922	4.91843	5.09634	4.90222	4.70895	4.76783	4.74592	6.407	6.40571	6.42922	6.44334	1.55787	1.56022	1.73275	1.747	5.33012	5.41451	5.46237	5.39737	2.88	2.67647	2.94367	2.91453	5.15285	5.10991	5.12547	5.23665
ENSG00000117228	1	89052319	89065360	-1	GBP1	6.3198	6.24217	6.30262	6.27309	4.02346	3.87964	3.87254	3.94691	5.45196	5.38222	5.33244	5.33302	5.83104	5.8445	5.80438	5.78717	4.85765	4.8202	4.88807	4.8644	2.54988	2.07329	2.21322	2.15858	5.42204	5.39196	5.50177	5.3123	3.48615	3.07747	3.53503	3.41477	6.16142	6.15149	6.06857	6.18863
ENSG00000162645	1	89106132	89150456	-1	GBP2	4.64176	4.53289	4.61668	4.43554	3.91187	3.80177	3.83312	3.82523	1.87346	1.66046	1.78134	1.87276	4.54916	4.45369	4.45563	4.52526	2.16705	2.25028	2.30872	2.24102	4.02466	3.83886	3.89147	3.87591	4.0352	3.83077	3.86867	3.96521	4.12681	3.80871	4.06692	3.96323	4.86756	4.84894	4.7472	4.95271
ENSG00000162654	1	89181148	89198932	-1	GBP4	4.49304	3.98558	4.3391	4.30758	-2.90445	-1.57307	-2.5928	-3.02881	-1.93215	-4.623	-3.43797	-3.22639	2.22612	2.00002	1.93503	2.20029	-5.44701	-4.46229	-4.62356	-4.24544	-0.765436	-0.63699	-1.14599	-0.519289	4.00945	3.85695	4.20349	3.82689	-0.336876	0.124341	0.531294	-0.0645286	4.65739	4.57444	4.56914	4.70367
ENSG00000197147	1	89524836	89597864	1	LRRC8B	-0.813574	-1.5849	-2.49138	-1.6732	1.3666	1.51264	1.64429	1.43487	3.46219	3.22476	3.47366	3.502	3.46841	3.45341	3.24626	3.30097	2.39673	2.33508	2.29535	2.47308	3.1358	2.74086	3.00611	2.928	4.38642	4.28642	4.54891	4.40243	4.75139	4.04401	4.71458	4.65354	1.51796	1.70383	1.262	1.6743
ENSG00000171488	1	89633072	89769903	1	LRRC8C	3.68679	3.59239	3.79246	3.67658	5.56146	5.52807	5.4937	5.44494	5.10384	5.07608	5.15708	5.19053	5.00063	4.83726	4.86902	4.90694	6.11377	6.12144	6.11746	6.1556	4.19796	4.15584	4.2087	4.25466	5.14378	5.06085	5.1947	5.17287	4.90015	4.28559	5.00558	4.979	3.59774	3.67266	3.75952	3.58671
ENSG00000171492	1	89821014	89936611	1	LRRC8D	4.86985	4.66024	4.80657	4.8047	5.02663	4.87315	4.95949	4.90233	6.76471	6.73445	6.82406	6.81564	6.06239	5.90207	5.99401	5.98012	5.3603	5.27816	5.26812	5.40078	4.78715	4.55986	4.72029	4.67152	6.48666	6.42592	6.60344	6.6038	6.46964	5.55617	6.39487	6.28798	5.51275	5.85223	5.40933	5.63198
ENSG00000162664	1	89995112	90035531	1	ZNF326	5.15602	5.32732	5.03976	5.09222	4.59476	4.47529	4.61195	4.71238	6.98693	7.02511	6.90906	6.97408	5.38876	5.28568	5.33688	5.43056	5.17798	5.16091	5.1706	5.1246	4.67099	4.67862	4.76812	4.67613	5.63899	5.63978	5.46665	5.59418	6.31958	5.64283	6.2349	6.29926	5.48225	5.34137	5.38786	5.51857
ENSG00000122482	1	90915298	91022272	-1	ZNF644	6.42507	6.45417	6.33998	6.40333	5.71089	5.75361	5.71144	5.72644	6.90649	6.96415	6.93547	6.90231	6.85583	6.78473	6.80247	6.7658	6.46342	6.50566	6.47676	6.49343	5.72582	5.60461	5.66555	5.7493	6.52449	6.4666	6.46361	6.48685	7.40537	7.11539	7.39664	7.37216	6.45903	6.47671	6.54989	6.58875
ENSG00000097046	1	91500893	91525764	1	CDC7	4.26252	4.38701	4.33956	4.26442	4.64099	4.49745	4.67832	4.69972	5.83605	5.82005	5.8328	5.82323	4.35798	4.34952	4.37994	4.25059	5.56869	5.60877	5.59274	5.68574	4.06832	4.08877	4.11288	4.1633	4.80067	4.84064	4.69848	4.91083	6.08371	5.92561	6.1081	6.11478	4.3166	4.48518	4.37935	4.45291
ENSG00000069702	1	91680343	91906335	-1	TGFBR3	5.76018	5.68096	5.72722	5.77286	5.04521	5.01866	4.95723	4.94864	1.25332	1.46868	1.60516	1.77211	1.72683	1.68703	1.458	1.72103	7.2091	7.27725	7.21374	7.21883	3.52434	3.3034	3.49009	3.20097	2.34648	2.3852	2.58246	2.57744	4.90956	4.88553	4.94673	4.89326	3.95554	3.90873	3.91438	4.02466
ENSG00000172031	1	92029982	92063536	1	EPHX4	-5.29341	-8.17108	-7.80514	-8.26468	-4.9873	-3.60154	-5.11215	-5.27903	0.657354	0.844669	0.9939	1.53023	0.444639	0.0753512	0.340446	0.0792267	-5.62948	-4.07718	-5.63951	-4.45953	1.32065	1.35549	1.13266	1.08303	-1.27844	-1.19632	-1.61617	-1.82733	-0.674944	-0.203122	-0.125183	-0.298879	0.923956	0.882339	0.229868	1.08711
ENSG00000189195	1	92080305	92184725	1	BTBD8	-0.824422	-1.11535	-0.809574	-1.07362	1.25841	1.37195	1.25906	1.01932	1.20797	1.3413	1.10455	1.47704	1.89015	1.62512	1.81288	1.03201	2.03327	1.9031	1.73288	1.62088	0.916353	0.748716	0.813394	1.11236	-0.714741	-0.429311	0.304198	-0.0836645	2.10173	1.39014	2.20035	1.93125	1.85271	1.37136	1.81912	2.15355
ENSG00000174842	1	92246402	92298987	-1	GLMN	3.30088	3.3814	3.45307	3.30593	2.96007	2.67273	2.82768	2.72488	3.49317	3.64091	3.49234	3.57966	3.42089	3.56488	3.60454	3.51848	2.98162	3.10654	3.18314	3.0225	2.25987	2.52187	2.39692	2.50241	3.16682	3.22949	3.24906	3.19562	3.68129	3.67077	3.73166	3.78112	4.23838	3.95535	4.22461	4.2281
ENSG00000122484	1	92298965	92402056	1	RPAP2	5.20021	5.17619	5.17451	5.13577	4.43444	4.48628	4.47722	4.39223	5.55979	5.53361	5.52278	5.59528	5.51482	5.50373	5.49164	5.56994	4.65258	4.6262	4.58235	4.66974	4.36608	4.22551	4.1669	4.25056	5.08918	5.01792	5.02004	5.08156	4.92796	4.63885	4.9118	4.93423	4.73178	4.69544	4.69974	4.69141
ENSG00000067208	1	92508696	92792404	-1	EVI5	5.65843	5.60566	5.6352	5.63596	5.34035	5.32126	5.24658	5.26227	5.70047	5.61873	5.68069	5.66085	5.42838	5.28025	5.34267	5.34035	5.54624	5.49853	5.4507	5.5448	5.74203	5.6656	5.73083	5.74595	5.52329	5.37299	5.53054	5.38766	6.64311	6.58781	6.66852	6.66796	5.97033	5.82039	5.90581	6.05317
ENSG00000122406	1	92831983	92841924	1	RPL5	8.30555	8.14367	8.23958	8.22405	7.98099	8.02817	7.97931	7.95115	7.99347	7.99486	8.06068	8.00517	8.62958	8.67329	8.62519	8.66868	8.28647	8.32289	8.31157	8.26621	7.70688	7.85273	7.75677	7.80937	8.47574	8.499	8.46668	8.42081	8.92967	9.43146	8.99575	9.02828	8.94282	8.91822	9.00639	8.87727
ENSG00000154511	1	92832737	92961522	-1	DIPK1A	5.11914	5.04151	5.0408	5.00187	4.61453	4.42874	4.51408	4.49902	4.79749	4.81713	5.03199	4.90004	5.25096	5.16117	5.18238	5.06064	5.46925	5.41584	5.47564	5.43078	2.9196	2.95705	2.72487	2.91663	5.26622	5.23448	5.31916	5.2938	3.68651	3.36398	3.85687	3.72248	3.97634	4.04858	4.02982	4.06387
ENSG00000143033	1	93079235	93139081	1	MTF2	4.94853	5.04685	4.99831	5.08252	3.44413	3.42355	3.46467	3.59685	5.58793	5.55869	5.49167	5.50515	5.48307	5.39854	5.4929	5.45614	4.90595	4.89624	4.84564	4.98836	4.52154	4.54331	4.43547	4.51144	4.91319	4.8815	4.73713	4.83228	5.50054	5.19212	5.4216	5.44025	5.27763	5.11829	5.21445	5.33429
ENSG00000117500	1	93149742	93180728	-1	TMED5	6.781	6.72613	6.80583	6.81022	6.77313	6.73253	6.72568	6.71392	7.11075	7.10385	7.08161	7.16421	7.23604	7.18924	7.18243	7.19869	6.73858	6.75436	6.78046	6.77671	5.57478	5.55636	5.56799	5.62533	6.57518	6.51581	6.50989	6.56249	7.13391	6.87586	7.18723	7.14488	7.12768	6.88007	7.0843	7.16037
ENSG00000122483	1	93179919	93278730	1	CCDC18	4.64716	4.80297	4.596	4.73459	4.02647	3.93864	4.09447	4.18729	4.96488	4.97072	4.91393	4.99348	5.11359	5.02196	5.02665	5.11516	4.65759	4.68315	4.62452	4.70009	2.86771	2.96959	2.98662	3.08696	4.23105	4.25857	4.27002	4.32609	4.9675	4.23533	4.83214	4.89047	4.52586	4.42226	4.40657	4.52645
ENSG00000223745	1	93262186	93346025	-1	CCDC18-AS1	1.18255	2.0342	1.63898	1.7528	2.39348	2.12157	2.458	2.4906	2.67684	2.81487	2.4413	2.44942	2.5177	2.42404	2.84781	2.38699	2.59185	2.59224	2.58376	2.70415	2.65969	2.66872	2.8829	2.77611	2.88454	2.78431	2.46882	2.86417	2.94694	2.768	2.98736	2.88604	2.14855	2.20223	2.10778	2.24476
ENSG00000117505	1	93345888	93369498	1	DR1	7.0494	6.95555	7.02848	6.96711	6.37898	6.36873	6.32063	6.32181	7.50291	7.49746	7.50142	7.53748	7.4106	7.46536	7.33308	7.37307	7.14939	7.21445	7.23057	7.19741	6.16645	6.14523	6.15759	6.21403	6.64861	6.67003	6.71569	6.65044	7.41986	7.41012	7.43023	7.45913	7.16949	6.96249	7.16941	7.20607
ENSG00000137942	1	93448131	93554661	1	FNBP1L	4.73082	4.83189	4.74458	4.77717	1.38283	1.51104	1.52562	1.66835	5.99777	5.97674	5.97412	6.03425	6.43447	6.35657	6.46105	6.42072	5.91053	5.84095	5.85927	5.93789	5.91745	5.75925	5.75008	5.80935	6.25008	6.17313	6.16844	6.18325	6.37904	5.98342	6.39277	6.34775	4.68729	4.78929	4.62585	4.78599
ENSG00000137936	1	93561786	93847150	-1	BCAR3	6.34923	6.35069	6.36075	6.31996	5.28872	5.35226	5.32744	5.3047	5.18242	5.13989	5.06252	5.21693	7.50277	7.59331	7.55852	7.52287	6.71537	6.76173	6.7439	6.69717	5.48542	5.48625	5.41422	5.5338	6.48971	6.49568	6.56029	6.477	5.37968	5.11506	5.2504	5.27511	5.8851	5.98116	5.81673	5.81937
ENSG00000067334	1	93866283	93879918	-1	DNTTIP2	5.87945	5.82142	5.88657	5.8283	5.44873	5.44494	5.45863	5.47872	6.3613	6.41018	6.36862	6.36623	6.14643	6.08132	6.05439	6.15103	6.1837	6.21884	6.12927	6.13908	6.01884	6.13955	6.0651	6.16763	5.96515	5.91387	5.88287	5.86012	6.64465	6.78305	6.69561	6.79626	6.48759	6.51374	6.52945	6.49008
ENSG00000023909	1	93885205	93909456	-1	GCLM	6.72977	6.63726	6.69997	6.67356	6.53982	6.4502	6.4243	6.47086	7.88432	7.85116	7.81288	7.88717	7.51609	7.53935	7.40705	7.47943	6.62283	6.5683	6.61491	6.53089	5.60587	5.57484	5.66476	5.56381	6.82536	6.79882	6.8551	6.79245	6.4859	6.5107	6.51384	6.49468	6.24456	5.98052	6.16625	6.22484
ENSG00000137962	1	94148988	94275068	-1	ARHGAP29	8.3963	8.46632	8.34978	8.40759	6.86261	6.82605	6.8506	6.94391	9.13917	9.12113	9.09716	9.14666	9.38096	9.30321	9.32386	9.32412	8.02475	8.03665	8.02235	8.07483	6.52035	6.4181	6.5636	6.48774	8.56107	8.51114	8.48329	8.56948	6.9813	6.57694	6.86178	7.00522	7.92976	7.89421	7.89689	8.02746
ENSG00000117528	1	94418455	94518666	1	ABCD3	6.82679	6.73241	6.83979	6.83369	5.73339	5.76716	5.75281	5.79289	7.0879	7.07797	7.12469	7.08929	7.0015	7.01334	6.9572	6.9477	6.21629	6.27313	6.26125	6.19295	5.96427	6.14602	5.97103	6.04233	6.88682	6.94765	6.85875	6.86519	7.18106	7.47379	7.34273	7.3202	6.48325	6.3315	6.57511	6.54474
ENSG00000117525	1	94529225	94541800	-1	F3	7.7041	7.77255	7.74029	7.63928	5.87646	5.69146	5.85917	5.98718	2.68786	2.28222	2.21685	2.43294	4.57558	4.64334	4.64473	4.75226	7.08829	7.12298	7.03674	7.08554	6.66042	6.60315	6.74465	6.68422	8.29735	8.42566	8.25362	8.40452	4.21915	4.05734	3.91087	4.15809	6.28781	6.59508	6.24901	6.38702
ENSG00000143036	1	94820342	94895246	1	SLC44A3	-0.122252	0.0725261	-0.0376791	-0.305516	0.926601	1.00742	0.523217	0.78292	0.570416	0.350274	0.20492	0.0129321	0.913666	0.802246	0.8054	0.495236	-0.486548	-0.275566	-0.370203	-0.926768	-0.913927	-1.07276	-1.19794	-0.874048	0.727961	1.00138	0.594037	0.872068	0.28764	0.0914508	0.148136	0.343415	1.32206	1.06366	1.25337	1.11067
ENSG00000117519	1	94896949	94927278	-1	CNN3	7.69441	7.54885	7.66233	7.59215	7.06641	7.07262	6.97174	7.00345	9.81951	9.79577	9.8456	9.8337	9.7928	9.76652	9.75654	9.70482	7.67727	7.73865	7.66865	7.74485	7.92727	7.91879	7.82975	8.00262	9.45419	9.46032	9.52279	9.50629	8.86862	8.8053	8.87628	8.92499	9.02543	9.04105	9.05862	9.02993
ENSG00000235501	1	94927566	94963270	1	AC105942.1	0.819349	0.861885	0.734124	0.749625	-1.35996	-1.57488	-1.12532	-1.21438	2.68387	2.41779	2.79675	2.59733	3.19542	3.27894	3.11386	3.25836	-0.252023	0.0993269	-0.366074	-0.0814791	1.20881	1.07379	1.31344	1.07369	2.08664	2.02968	2.22584	2.05521	0.809387	0.631624	0.988763	0.904412	1.47094	1.71086	1.34723	1.53151
ENSG00000172339	1	94974407	95072945	-1	ALG14	3.79288	3.5259	3.65842	3.65297	3.2945	3.28675	2.9912	2.96502	3.56005	3.5472	3.7312	3.865	3.73736	3.8624	3.75408	3.6308	3.25739	3.44577	3.30235	3.3675	3.33551	3.26343	3.2827	3.35742	2.81236	2.97207	2.97187	2.78327	2.98367	3.14601	3.14909	3.17117	3.55243	3.74005	3.50732	3.53361
ENSG00000152078	1	95117338	95197607	1	TMEM56	4.51256	4.30875	4.30875	4.44313	4.36108	4.37417	4.3374	4.24227	5.45272	5.28232	5.35941	5.51232	5.25811	5.07524	4.98514	5.08401	2.02235	2.28172	2.0724	2.04916	4.1053	4.04256	4.1214	4.25081	3.73494	3.68227	3.75917	3.57943	4.69521	4.20279	4.77094	4.70222	4.74151	4.3504	4.70782	4.82353
ENSG00000122481	1	95234155	95247225	1	RWDD3	0.72813	0.683044	0.538506	0.904973	0.158519	0.555229	0.564973	0.321988	1.07296	0.879192	1.05839	1.13287	1.26236	1.07489	0.627636	1.07665	0.735552	0.965147	1.22658	0.902544	0.891393	1.01068	0.87297	0.808086	1.36214	1.24147	1.12285	1.03296	1.44177	1.48628	1.47772	1.53754	1.23466	1.12108	1.62312	1.26435
ENSG00000137970	1	96678874	96679620	-1	RPL7P9	0.487782	-0.446076	0.268135	-0.0865884	0.762549	0.421164	-0.161635	0.0407116	0.270883	0.195338	0.198582	0.668253	0.301306	0.385883	0.212328	0.518285	-0.381019	-0.557875	-0.563873	-0.465268	-1.10884	-0.920546	-0.548807	-0.849233	-0.163209	0.25304	0.438063	0.239507	-0.184828	-0.216006	0.245963	0.353086	-0.0231629	0.788735	0.871919	0.769491
ENSG00000117569	1	96721665	96823738	1	PTBP2	5.03611	5.48125	5.20645	5.21284	4.1994	3.98469	4.23237	4.31579	4.98649	4.94027	4.81709	4.85055	4.95146	4.80274	4.8685	5.03505	4.81739	4.87838	4.84175	4.82627	4.10923	4.19702	4.19206	4.19229	4.50626	4.70719	4.18489	4.60842	5.26801	4.94217	5.21472	5.15085	4.81131	4.6514	4.92723	4.91335
ENSG00000188641	1	97077743	97995000	-1	DPYD	6.58909	6.69975	6.66484	6.65985	4.9654	4.98392	5.09587	5.08453	5.75986	5.73679	5.71422	5.79267	7.51007	7.51588	7.47964	7.41768	6.55271	6.58567	6.52754	6.61434	5.89171	5.93212	6.03021	5.89028	5.23003	5.16976	5.07536	5.10213	6.677	6.8216	6.69634	6.67375	5.90288	5.70922	5.96277	5.96824
ENSG00000225206	1	97933474	98049863	-1	MIR137HG	0.806601	1.11853	1.14374	1.13725	-1.10542	-1.57434	-0.46663	-0.394521	-0.61398	-0.876753	-0.671881	-1.23446	0.623812	0.0715057	0.4932	0.442945	2.4123	2.51627	2.37343	2.49096	2.75614	2.84345	3.07741	2.8775	-0.72213	-0.959988	-1.49227	-0.541941	0.988886	0.864877	1.27188	0.745667	1.19827	0.978006	0.791043	1.30599
ENSG00000226053	1	98210747	98272658	1	LINC01776	-3.01882	-3.35023	-4.01138	-3.37001	-1.37062	-1.03589	-1.16628	-1.85052	1.0713	0.618878	1.16068	1.34046	0.551031	0.561926	0.603053	0.45953	-0.653727	-0.122244	-0.506123	-0.143453	-1.46212	-1.37494	-1.78935	-1.69535	-4.15761	-3.12813	-5.2095	-4.91608	0.461485	-0.248332	0.534259	0.638264	1.45843	1.66647	1.63335	1.57666
ENSG00000162627	1	98661701	98760500	1	SNX7	5.89131	5.70605	5.86694	5.82108	6.32003	6.3709	6.28773	6.2432	5.71958	5.71292	5.757	5.79851	6.48882	6.47835	6.41532	6.39786	5.65985	5.77701	5.67689	5.64793	5.00302	5.10526	4.99634	5.06595	5.78177	5.7311	5.81346	5.74455	5.79105	5.99927	5.8592	5.83206	5.47585	5.38415	5.45034	5.47259
ENSG00000117600	1	99263953	99309590	1	PLPPR4	-0.644552	-1.28178	-0.664888	-1.12907	5.60647	5.55192	5.4967	5.42803	-1.30903	-1.75145	-0.992715	-0.961002	1.11912	0.706448	0.997989	1.20214	4.07068	4.13526	4.03229	4.19264	-1.14506	-1.36164	-1.98428	-1.7613	3.6109	3.45752	3.87636	3.47114	0.274512	-1.82185	0.203743	-0.0899758	0.726019	0.830595	0.919821	0.953159
ENSG00000156869	1	99708632	99766631	-1	FRRS1	-1.30137	-2.56923	-2.6734	-2.16486	3.56415	3.51741	3.37529	3.24816	0.223127	0.114092	0.123038	0.104815	1.39986	1.28247	1.17642	1.05139	2.94183	2.85797	2.80338	2.82116	0.213398	-0.536459	-0.0457264	-0.564548	-0.445517	-0.585209	-0.306466	-0.348477	3.25869	2.90724	3.38758	3.33428	3.36566	3.40656	3.16398	3.47607
ENSG00000162688	1	99850084	99924023	1	AGL	5.30949	5.28548	5.20767	5.3708	5.89312	5.88172	5.89459	5.93757	6.25174	6.18472	6.22265	6.24192	5.73508	5.60376	5.5718	5.59833	5.20751	5.2526	5.28208	5.2972	5.36791	5.2235	5.31372	5.25224	5.74816	5.64431	5.5695	5.61577	6.01956	5.4488	6.08424	5.99135	5.22986	5.18288	5.26175	5.25286
ENSG00000117620	1	99969351	100035637	1	SLC35A3	4.86289	4.95674	4.7249	4.89976	5.63607	5.66595	5.61269	5.73326	5.31925	5.30093	5.18294	5.26027	5.33645	5.21406	5.26394	5.33005	4.89736	4.86488	4.92677	4.88292	4.75155	4.81537	4.92184	4.95022	4.72367	4.72658	4.57407	4.69168	4.98532	4.9255	4.95232	5.0434	4.5923	4.23143	4.68149	4.7566
ENSG00000156875	1	100038097	100083377	1	MFSD14A	0.513263	-0.622164	-0.46918	-0.154301	0.153207	0.19444	0.291398	0.337364	0.459823	0.49039	0.992668	0.545482	0.0925885	-0.178458	-0.092525	-0.425783	0.105669	0.198752	-0.0831414	-0.188748	-0.163657	-0.0462789	0.114957	-0.38042	-0.281818	-0.420244	0.450055	-0.227756	-0.132149	0.480327	0.0878219	0.0736197	0.53652	0.387335	0.44092	0.532915
ENSG00000156876	1	100083563	100132955	-1	SASS6	4.27382	4.24373	4.2417	4.34647	4.49976	4.35024	4.42957	4.54731	4.98898	4.9364	5.06811	4.97773	4.90241	4.68875	4.72585	4.83201	4.60717	4.55644	4.57651	4.58774	4.35009	4.1883	4.21433	4.29139	4.03784	4.04399	4.08545	4.15819	5.28307	4.22821	5.20017	5.26283	4.74262	4.7789	4.65014	4.82731
ENSG00000122435	1	100133150	100150497	1	TRMT13	3.60505	3.73705	3.59515	3.73854	4.23429	4.02587	4.26333	4.39582	4.42151	4.45465	4.35766	4.39462	4.2614	4.09088	4.05453	4.1598	4.32467	4.2712	4.25783	4.20524	3.73179	3.61989	3.8667	3.6874	4.22077	4.14553	3.91071	4.15702	4.69176	4.13364	4.55592	4.67045	4.67187	4.53425	4.60825	4.78788
ENSG00000137992	1	100186919	100249834	-1	DBT	4.89075	4.69116	4.7495	4.72996	5.51045	5.51255	5.53033	5.49489	5.26521	5.19307	5.19803	5.29015	5.00928	4.81931	4.90509	4.8976	4.72751	4.70565	4.65834	4.62691	4.56309	4.38807	4.57977	4.50231	4.97185	4.98069	5.09549	4.91096	5.30032	5.12907	5.32127	5.42983	5.17567	5.09127	5.28645	5.30009
ENSG00000137996	1	100266207	100292769	1	RTCA	5.51602	5.46909	5.52467	5.43763	5.95461	5.98653	5.96902	5.9727	5.73157	5.74344	5.71166	5.70864	5.86242	5.93973	5.82591	5.90392	5.35795	5.36987	5.3556	5.3004	5.05044	5.09035	5.15497	5.14739	5.37251	5.44015	5.45349	5.41735	5.61883	5.85835	5.59108	5.71771	5.86839	5.80857	5.95144	5.83655
ENSG00000079335	1	100345001	100520278	1	CDC14A	1.92481	1.59265	1.80325	2.07714	2.79794	2.68004	2.8123	2.47743	1.11384	1.26253	1.24048	1.35987	1.74987	1.67571	1.79914	1.70685	1.57423	1.54022	1.5033	1.5599	2.81061	2.62031	2.67206	2.61073	2.10428	2.09546	2.19934	2.04728	3.12153	2.85416	2.84246	2.87932	1.85422	1.81431	1.88691	1.87832
ENSG00000162692	1	100719742	100739045	1	VCAM1	0.824975	0.510795	0.907905	0.604515	-2.64898	-2.31192	-1.59654	-3.44202	-0.404323	-0.628861	-0.328263	-0.131423	1.71679	1.85465	1.66217	1.54637	2.80341	2.80973	2.96943	2.79893	0.570307	0.874315	0.383619	0.427887	3.51055	3.25083	3.67759	3.49338	-3.20791	-2.79827	-4.48003	-3.21331	5.92121	5.73363	5.90492	5.8543
ENSG00000162694	1	100872372	100895998	-1	EXTL2	4.63164	4.60886	4.61106	4.6203	5.59344	5.6491	5.63975	5.6457	5.24235	5.15867	5.13978	5.30431	4.99906	4.88054	4.8459	4.82374	5.98973	5.992	5.97958	6.0189	4.44025	4.49324	4.37804	4.43527	4.61258	4.4828	4.46219	4.48182	5.38546	5.1258	5.4466	5.41222	5.51331	5.40478	5.53877	5.63621
ENSG00000162695	1	100896076	100981753	1	SLC30A7	6.83073	6.84711	6.78272	6.84155	7.01367	7.03477	6.97681	7.03416	7.05814	6.9838	7.00107	7.06655	7.0421	6.93755	6.93513	6.93132	6.85793	6.83071	6.85342	6.86646	6.53241	6.47515	6.46235	6.50198	6.7024	6.66781	6.66687	6.70612	7.00065	6.47188	6.94742	6.98227	7.14752	6.96081	7.09949	7.1829
ENSG00000117543	1	100989623	101026088	-1	DPH5	3.8994	3.80015	3.85025	3.95474	4.52795	4.49066	4.49342	4.42009	4.9702	4.92414	4.99253	4.92471	4.10215	4.13741	4.09789	4.01726	4.12601	4.17125	4.19172	4.0307	3.93252	4.1054	4.12031	4.04697	3.57304	3.58766	3.67918	3.56672	3.99826	4.16969	4.05934	4.21304	4.0424	4.08807	4.13358	4.11558
ENSG00000233184	1	101025878	101087268	1	AC093157.1	2.10655	1.94631	1.90494	1.98731	2.34299	2.26767	2.24656	2.36565	2.49924	2.35531	2.31757	2.47387	1.59107	1.66576	1.72811	1.63974	1.72281	1.8366	2.04633	1.80323	0.846442	1.26673	0.835776	0.885013	1.24808	1.10814	0.955298	1.2434	1.15874	0.293962	1.1879	1.24342	2.54921	2.24733	2.65577	2.68075
ENSG00000170989	1	101236865	101243713	1	S1PR1	-5.1265	-4.55458	-7.58402	-4.75062	-3.59506	-1.85659	-2.12912	-3.00775	2.78333	2.62086	2.74941	2.94087	5.04245	5.06459	4.95764	5.01574	1.9834	1.57044	1.74211	2.00297	0.845127	0.385348	0.105557	0.335394	2.57963	2.73108	3.03847	2.78644	-0.000579038	-1.08013	-0.614677	-0.159906	1.56296	1.90013	1.55187	1.42912
ENSG00000060718	1	102876467	103108872	-1	COL11A1	-7.35272	-7.42086	-5.86122	-7.69743	-7.28737	-3.90512	-7.27167	-5.38675	8.35955	8.33549	8.45927	8.40751	6.23459	6.23692	6.28555	6.2705	2.05358	2.03209	2.14249	1.99314	3.53965	3.35424	3.31028	3.25935	7.28444	7.17501	7.27499	7.1441	9.95912	10.2191	9.98282	9.94481	-2.23017	-1.45464	-2.83545	-1.72635
ENSG00000185946	1	103525691	103555239	1	RNPC3	3.20725	3.55469	3.34785	3.54126	4.21443	4.01594	4.44297	4.52323	4.33929	4.39423	4.14159	4.28409	3.8779	3.78494	3.75988	3.95405	3.88179	3.63401	3.98559	3.8101	3.50231	3.63417	3.81026	3.82015	3.95571	4.03515	3.65669	3.96747	4.32998	3.9125	4.13501	4.23624	3.50119	3.62631	3.61343	3.75461
ENSG00000198890	1	107056679	107067636	1	PRMT6	3.06997	2.83014	3.08828	2.91581	4.70331	4.76749	4.61446	4.58012	4.52065	4.39961	4.48939	4.6121	4.71879	4.69144	4.64187	4.57655	3.72524	3.76352	3.73751	3.65482	2.5625	2.72428	2.54589	2.2798	4.68281	4.76566	4.77954	4.65459	5.61868	6.08718	5.68225	5.64739	4.86936	4.80218	4.93166	4.80889
ENSG00000162631	1	107140007	107483458	1	NTNG1	-5.12424	-3.19427	-2.22337	-2.558	5.50988	5.57247	5.38211	5.24999	-7.79403	-7.77171	-7.51743	-7.60956	3.77854	3.94253	3.78635	3.77556	5.61452	5.60762	5.54886	5.41475	-4.66378	-5.44309	-7.6769	-5.23856	2.22794	1.99531	2.50632	2.25594	3.49088	3.08289	3.56402	3.68491	2.4188	2.17702	2.40606	2.43296
ENSG00000134215	1	107571160	107965144	-1	VAV3	2.02924	1.3941	1.92921	1.58557	3.59475	3.42836	3.31896	3.1054	-7.906	-5.56257	-7.56045	-7.65857	-1.167	-1.54457	-1.44284	-1.42696	-1.71442	-2.15316	-1.578	-1.0922	-5.66787	-4.23196	-7.88256	-7.74757	1.29271	1.17853	1.78503	1.17724	2.56743	1.97018	2.79084	2.66495	1.29637	1.03408	0.792807	0.91057
ENSG00000085491	1	108134036	108200849	-1	SLC25A24	6.99863	6.89957	6.95939	6.9419	5.7878	5.83418	5.70837	5.85448	5.48172	5.38998	5.46916	5.53265	6.24847	6.2741	6.20971	6.22621	6.40389	6.47887	6.42194	6.40775	6.69088	6.76325	6.67657	6.7898	6.31665	6.22123	6.25153	6.27239	6.34228	6.16953	6.36666	6.37359	6.82354	6.66755	6.85458	6.81068
ENSG00000162636	1	108560089	108644900	1	FAM102B	5.83703	5.73131	5.8014	5.75675	6.63246	6.59286	6.54496	6.54647	5.8667	5.84471	5.93699	5.94122	6.49912	6.5078	6.45807	6.42599	5.29874	5.33695	5.38411	5.37238	5.34031	5.3393	5.2827	5.41219	2.76655	2.80453	2.89265	2.76951	5.70509	5.43067	5.73464	5.76268	5.13286	5.03253	5.13322	5.267
ENSG00000134186	1	108692323	108701803	1	PRPF38B	5.71242	5.94972	5.78192	5.86715	6.00725	5.84739	6.03737	6.19833	5.97808	6.04102	5.75356	5.86055	5.85572	5.79622	5.80936	5.92611	6.04697	5.99221	6.05338	6.03822	5.7408	5.73815	5.79409	5.78598	5.71754	5.72261	5.47115	5.6474	6.13228	5.97496	6.00814	6.09503	6.01684	5.7933	5.97643	6.00714
ENSG00000116266	1	108746674	108809526	1	STXBP3	5.67697	5.64654	5.67704	5.65889	5.92835	5.91413	5.92966	5.98727	5.64541	5.6357	5.59496	5.65153	5.84936	5.7973	5.65783	5.81794	5.63961	5.69099	5.69116	5.63127	5.42819	5.50876	5.50405	5.55173	5.69007	5.68802	5.63997	5.69229	5.81807	5.49247	5.79989	5.79767	5.74708	5.48688	5.64429	5.69532
ENSG00000121957	1	108875350	108934545	1	GPSM2	6.61	6.56181	6.60002	6.59915	6.55083	6.57306	6.51412	6.48535	6.80559	6.74562	6.83618	6.80283	5.88472	6.02555	5.90644	5.88547	5.88118	5.84212	5.81661	5.89156	5.37252	5.36391	5.25652	5.4195	5.37691	5.37129	5.48706	5.47393	6.68332	6.83	6.64712	6.66253	5.725	5.65855	5.71695	5.82845
ENSG00000121940	1	108929508	108963457	-1	CLCC1	5.50066	5.49915	5.48535	5.38368	5.37743	5.4798	5.4238	5.36456	5.99231	6.02069	6.04051	6.0374	5.42382	5.45431	5.41553	5.48176	5.23156	5.20699	5.28757	5.27228	4.94807	5.19658	5.02618	5.09208	5.43854	5.43152	5.41887	5.35699	5.39207	5.6019	5.39584	5.4783	5.18155	5.08199	5.12954	5.15109
ENSG00000085433	1	108970214	109042113	-1	WDR47	5.70592	5.64768	5.74662	5.75395	5.45126	5.25158	5.35969	5.4223	5.62074	5.63949	5.66047	5.7012	5.11114	5.04212	5.10155	5.10304	5.26545	5.20605	5.22902	5.33489	5.22337	5.06145	5.3196	5.09866	4.93436	4.83288	4.94503	4.94718	5.03021	4.47092	4.97913	5.04259	4.4646	4.49162	4.41043	4.47528
ENSG00000197780	1	109062486	109076002	-1	TAF13	5.37862	5.25577	5.34315	5.34794	6.11665	6.21878	6.0355	6.09602	5.60326	5.62805	5.58915	5.66877	5.60505	5.6687	5.60695	5.61775	6.00894	6.1	6.11438	5.98188	4.84411	5.16663	4.93518	4.93658	5.11269	5.10482	5.09496	4.96157	5.62267	6.06447	5.77504	5.87695	5.40921	5.00781	5.52599	5.41144
ENSG00000215717	1	109089803	109096934	1	TMEM167B	5.94433	5.84734	5.95888	5.86399	5.49494	5.47152	5.44021	5.4304	5.3631	5.35472	5.41647	5.40699	5.30956	5.25471	5.27402	5.19604	5.55844	5.48854	5.49294	5.51935	4.87241	4.8252	4.85931	4.82782	5.45608	5.4786	5.52159	5.47367	5.16787	5.27469	5.30387	5.30972	5.38721	5.26395	5.43467	5.40866
ENSG00000116299	1	109113679	109206781	1	KIAA1324	0.75062	0.596479	0.346686	0.847149	3.02125	3.02778	2.86275	2.62159	1.93819	1.873	2.04009	1.96714	1.35772	1.2433	0.891992	0.883638	-1.63512	-1.42236	-1.74766	-2.18846	2.53306	2.54617	2.46112	2.46773	-0.788171	-0.385356	-0.334301	-0.517748	-0.174482	-0.0872019	-0.589032	-0.483441	-0.0592192	0.289617	-0.280979	-0.057821
ENSG00000031698	1	109213918	109238169	1	SARS	6.85241	6.80817	6.76599	6.78232	6.92924	7.09645	7.02931	6.97363	8.22859	8.26202	8.26914	8.22167	6.78369	6.79603	6.78709	6.81097	6.64459	6.65484	6.65615	6.61301	6.9781	7.09713	7.00301	7.01552	6.62424	6.66335	6.65358	6.62515	7.07095	7.29964	7.14595	7.12885	6.78339	6.82698	6.869	6.77229
ENSG00000143126	1	109250019	109275750	1	CELSR2	5.18826	5.34253	5.14891	5.29922	2.9473	2.95157	2.96984	2.74155	8.50639	8.46139	8.55225	8.58208	6.94132	6.93474	6.9382	7.01383	-0.316293	-0.527949	-0.0723276	0.0773986	8.01316	7.79584	7.86189	7.85148	4.52598	4.27187	4.4644	4.28553	7.51865	7.22108	7.51548	7.32681	4.17299	4.37169	3.90581	4.06649
ENSG00000134222	1	109279556	109283186	-1	PSRC1	5.17263	5.39732	5.3888	5.32855	5.46925	5.6706	5.51312	5.44574	6.3631	6.41598	6.48259	6.33952	5.71298	5.81301	5.73905	5.72393	5.23709	5.32539	5.30952	5.25604	4.87947	5.19014	4.81679	4.94272	5.0134	5.14195	4.89669	4.95984	5.76863	6.69758	5.89071	5.85483	5.66275	5.66618	5.82778	5.5744
ENSG00000134243	1	109309568	109397951	-1	SORT1	3.61512	3.57585	3.82772	3.69925	6.30068	6.2969	6.21655	6.18171	8.43232	8.40585	8.49078	8.49343	8.30314	8.28184	8.30885	8.25309	5.64008	5.61888	5.59305	5.6856	7.77322	7.66447	7.5864	7.65204	7.14176	7.09287	7.23558	7.14788	7.83079	7.9318	7.90006	7.77118	7.32849	7.33297	7.31076	7.31511
ENSG00000143106	1	109399031	109426427	-1	PSMA5	6.47772	6.28136	6.46446	6.44222	6.66816	6.75218	6.63383	6.63655	6.97502	6.95216	7.03737	6.9859	6.3656	6.44419	6.36873	6.34401	6.03657	6.06192	6.02336	6.03719	6.48612	6.77307	6.56103	6.551	6.25966	6.42706	6.33544	6.28966	6.39261	7.23135	6.48802	6.46884	6.64576	6.50504	6.85007	6.5366
ENSG00000162650	1	109483479	109492804	1	ATXN7L2	2.83979	2.95684	3.03465	3.15096	2.39819	2.5407	2.65047	2.66727	3.67586	3.65356	3.5842	3.66402	3.24888	3.26616	3.23698	3.20345	3.58147	3.59571	3.47164	3.58416	3.46009	3.50806	3.53587	3.6544	3.24763	3.36727	3.10764	3.24115	3.47534	3.14551	3.19384	3.45364	3.08462	3.54714	3.2697	3.31082
ENSG00000174151	1	109494052	109502932	1	CYB561D1	4.72762	4.74125	4.64334	4.73354	4.57307	4.61674	4.57027	4.58243	3.86503	3.82805	3.78993	3.81543	4.44227	4.46859	4.52993	4.46621	4.18721	4.14997	4.22917	4.20328	3.84771	3.86993	3.92198	3.73366	4.40424	4.36186	4.39156	4.4156	4.70074	5.19122	4.69507	4.70359	4.04352	3.88071	4.02466	3.98012
ENSG00000181754	1	109504175	109509738	-1	AMIGO1	0.138055	0.0113782	0.00142777	0.299361	1.52082	1.52213	1.40633	1.18528	1.54061	1.55468	1.70366	1.83191	2.72531	2.99268	2.745	2.84679	-0.180437	-0.374851	-0.759955	-0.784295	-0.473196	-0.980183	-1.44052	-0.767024	1.26293	1.03537	1.35519	1.55391	3.57247	3.21156	3.63334	3.58485	2.24662	2.25407	2.02579	2.17116
ENSG00000065135	1	109548611	109618321	1	GNAI3	7.60078	7.53576	7.62411	7.57515	7.90132	7.85722	7.84313	7.84936	7.40135	7.29429	7.33654	7.33769	7.75178	7.7395	7.69031	7.68793	7.30054	7.32496	7.30353	7.29058	6.9075	6.90344	6.87529	6.96134	7.3882	7.39585	7.46381	7.39501	7.33012	6.99428	7.35967	7.38767	7.70378	7.4661	7.69153	7.79416
ENSG00000116337	1	109616104	109632051	1	AMPD2	6.40773	6.57465	6.44102	6.49388	7.08916	7.12731	7.13113	7.12021	6.87628	6.91586	6.85594	6.84999	6.65992	6.66543	6.72478	6.62439	6.62547	6.52231	6.61683	6.56735	6.39382	6.40707	6.46012	6.41132	6.41422	6.42913	6.36119	6.49101	5.83269	6.02956	5.81811	5.79926	6.53406	6.62772	6.52691	6.37914
ENSG00000168765	1	109656081	109674836	1	GSTM4	4.4288	4.34901	4.45395	4.34141	4.0377	4.17527	4.12803	4.10952	7.7543	7.77802	7.84838	7.76903	4.31092	4.37897	4.38833	4.36485	3.46136	3.5411	3.70602	3.57685	4.48571	4.64357	4.68445	4.61488	4.54751	4.63562	4.62066	4.46119	4.59941	5.26989	4.76396	4.72566	4.02379	3.98101	4.04764	4.10585
ENSG00000213366	1	109668022	109709551	1	GSTM2	2.10002	2.39485	2.35401	2.38287	2.62866	2.33054	2.84283	2.82518	2.83954	2.97251	2.62325	2.66951	3.11277	3.03604	3.15052	3.25152	3.37596	3.00905	3.23859	3.20974	2.85743	2.68646	2.96609	2.6574	3.12143	2.91664	2.88048	3.11306	0.593993	-0.642103	0.146405	0.159827	1.72776	1.91476	1.32935	1.34627
ENSG00000134202	1	109733932	109741038	-1	GSTM3	3.94689	3.66911	3.93733	3.81013	-4.98485	-7.11038	-3.57021	-3.96954	4.25992	4.14317	4.35087	4.19407	5.46837	5.57459	5.38716	5.37663	1.76723	2.06758	2.18143	2.08167	3.51683	3.66971	3.53583	3.55222	5.40011	5.43934	5.50722	5.24482	4.1198	4.85131	4.36003	4.37469	4.88993	4.90867	4.97694	4.88263
ENSG00000184371	1	109910242	109930992	1	CSF1	8.8539	8.87605	8.92058	8.84321	8.00932	8.05616	7.99941	7.99057	7.001	7.04093	6.92125	7.05009	8.63192	8.61263	8.6327	8.6247	7.30225	7.30683	7.21819	7.22884	6.02507	6.09325	6.2507	5.92593	8.18351	8.21677	8.2447	8.15964	5.22021	5.44096	5.12628	5.19819	7.42692	7.37771	7.43244	7.39522
ENSG00000168710	1	109984686	110023741	1	AHCYL1	7.634	7.61687	7.62014	7.64955	7.79715	7.77568	7.73744	7.75493	8.13446	8.1517	8.16153	8.15618	7.87129	7.84233	7.85243	7.83126	7.38621	7.39689	7.35894	7.40076	7.3568	7.34547	7.36827	7.33456	7.87926	7.91102	7.88613	7.863	7.9374	8.01546	7.97769	7.95131	7.54736	7.59776	7.65748	7.58966
ENSG00000143093	1	110031577	110074641	1	STRIP1	4.97223	5.13398	5.05388	5.08248	5.351	5.34927	5.51694	5.47558	5.8492	5.86147	5.74763	5.7589	5.5991	5.56881	5.60417	5.5533	5.617	5.51887	5.54158	5.59904	5.67055	5.53851	5.61042	5.50777	5.42702	5.43633	5.51416	5.56669	5.3768	4.96296	5.32547	5.26939	5.29024	5.49663	5.24884	5.407
ENSG00000258634	1	110058340	110062555	1	AL160006.1	2.03713	1.93396	1.92372	2.27759	2.59787	2.61715	2.547	2.60468	3.08989	3.02926	3.1551	3.18639	2.63515	2.71331	2.82084	2.59827	2.67506	2.67821	2.87927	2.77748	2.04932	2.1275	2.05359	1.98465	2.37262	2.08457	2.60341	2.4417	3.3265	2.51981	3.12054	3.08358	2.17474	2.52407	1.94431	2.28878
ENSG00000116396	1	110211343	110283100	1	KCNC4	2.25318	2.00116	2.1324	2.10335	4.80465	4.7208	4.78001	4.55771	0.358809	0.315837	0.323892	0.315795	3.26449	3.52556	3.20576	3.37572	1.33005	1.24442	1.17168	0.987672	2.89658	2.69588	2.93673	2.47935	0.491762	0.514755	0.58073	0.507753	4.49918	4.09853	4.2939	4.33196	1.09506	1.11694	1.01143	1.02792
ENSG00000162775	1	110338506	110346681	1	RBM15	5.56942	5.69802	5.55539	5.64923	5.70898	5.68233	5.67863	5.77349	5.89022	5.85518	5.84638	5.80278	5.78957	5.81916	5.74843	5.75091	5.39439	5.43205	5.4558	5.46068	5.51115	5.62754	5.65748	5.69369	5.67213	5.71895	5.69997	5.67072	6.18013	6.07663	6.12811	6.26197	5.62037	5.69932	5.65118	5.57068
ENSG00000224699	1	110347116	110443817	1	LAMTOR5-AS1	1.56411	1.73878	1.73739	1.67241	1.68469	1.83239	2.06736	2.1368	2.36644	2.27025	2.414	2.49832	2.0851	2.10079	2.08395	2.14079	2.0551	2.08632	1.95661	2.14148	1.78834	1.84911	1.70364	1.61466	1.05124	1.3997	0.614174	1.37028	2.71664	2.0773	2.46515	2.42289	0.645968	1.01834	1.19505	1.05544
ENSG00000168679	1	110362848	110391082	-1	SLC16A4	4.11763	4.01219	4.17073	3.98486	0.993393	1.24511	1.1422	1.59091	1.83248	2.00944	1.76192	1.85425	3.37238	3.48217	3.34647	3.45976	1.65336	1.89838	1.75125	2.08407	4.33037	4.18288	4.27036	4.30451	4.39009	4.37068	4.64088	4.47444	3.76467	3.10975	3.78252	3.58188	3.64832	3.62688	3.52539	3.84266
ENSG00000273373	1	110370154	110373003	1	AL355488.1	1.38099	2.19792	1.56589	2.05042	1.76834	1.73221	2.13494	2.2506	2.26966	2.18978	2.0214	2.12751	2.49268	2.43961	2.48846	2.57384	1.92313	1.52583	1.65891	1.87082	1.58972	1.57217	1.61008	1.94473	1.53137	1.50677	0.79945	1.08324	2.37104	1.78843	2.09392	2.2145	0.913596	0.564	1.04228	1.21671
ENSG00000134248	1	110401249	110407942	-1	LAMTOR5	5.40601	5.25228	5.42121	5.30557	5.60166	5.84952	5.60027	5.51219	5.39337	5.38099	5.4185	5.50003	5.09768	5.27538	5.17143	5.1114	4.87585	4.96853	4.7988	4.81259	5.14086	5.4235	5.16381	5.28087	5.00276	5.14124	5.06238	4.97549	5.13829	6.17895	5.34702	5.44726	5.05715	4.99034	5.32451	4.9585
ENSG00000261654	1	110936369	110942353	-1	AL360270.2	-0.614993	-0.558396	-1.12714	-0.380992	1.14885	1.1421	1.00839	0.914382	0.204916	-0.388941	0.237873	0.194692	-0.797331	-0.563452	-0.444299	-0.648846	-0.238819	0.30236	-0.00951192	0.201333	-0.42235	-0.547906	-0.901436	-0.591849	-0.51128	-0.32605	0.265698	0.0280819	0.834316	0.406967	0.666904	0.900766	0.629305	-0.0827186	0.420914	0.708967
ENSG00000121931	1	110947185	110964079	-1	LRIF1	3.425	3.32387	3.49717	3.43021	4.69184	4.60995	4.58408	4.62078	4.93215	4.85114	4.99069	4.93081	3.82406	3.68094	3.62394	3.71445	4.96985	4.86287	4.81562	4.91249	4.65618	4.45984	4.60909	4.62522	4.27256	4.12534	4.29511	4.37252	5.01051	4.35267	4.92009	4.97695	4.59629	4.58826	4.62408	4.83977
ENSG00000156171	1	111117333	111140216	-1	DRAM2	4.39268	4.32937	4.41414	4.47332	4.71752	4.34414	4.53715	4.54602	4.5662	4.52052	4.48904	4.4574	4.6692	4.57741	4.59498	4.53192	3.78908	3.87675	3.80531	3.84311	4.03498	3.85951	3.88724	3.95906	4.32252	4.27417	4.4086	4.50643	4.32123	3.48112	4.16072	4.15851	3.97207	4.06427	3.86883	3.94642
ENSG00000134255	1	111139627	111185102	1	CEPT1	4.60575	4.77758	4.54982	4.80827	5.23904	5.04768	5.13292	5.21082	5.37069	5.42834	5.34241	5.37943	5.22914	5.05781	5.16269	5.1817	4.80027	4.70753	4.80214	4.80846	4.5082	4.43424	4.51392	4.53437	4.49844	4.40065	4.21599	4.50609	5.02	4.30828	4.95047	4.99212	4.44457	4.47287	4.46277	4.62491
ENSG00000064886	1	111200771	111243440	1	CHI3L2	0.287035	-0.014917	0.0680647	-0.0180112	1.9358	2.06577	1.89315	1.57213	4.14252	4.06355	4.30001	4.36722	1.15167	1.51323	0.835106	0.773186	1.00966	1.06691	0.872873	1.01159	-3.44416	-2.34172	-2.92564	-3.86337	-0.386869	-0.305482	0.107059	-0.323333	2.83676	2.38947	3.07644	3.07459	-1.37194	-1.85776	-2.04403	-1.80139
ENSG00000116455	1	111439890	111449376	-1	WDR77	4.70334	4.55259	4.61063	4.68152	5.22753	5.31928	5.1114	5.16039	5.58302	5.59952	5.61961	5.58491	5.22362	5.35686	5.24595	5.1845	4.98511	5.06801	4.99551	5.00528	4.68845	4.81601	4.68529	4.72757	4.84407	4.83229	4.81495	4.91596	5.25326	5.66468	5.25197	5.33589	5.24189	5.34415	5.49997	5.21419
ENSG00000116459	1	111448864	111462773	1	ATP5PB	7.11731	6.95422	7.11243	7.00784	7.59765	7.71489	7.5768	7.54593	7.72164	7.72114	7.76238	7.74603	7.25042	7.30455	7.21444	7.21306	7.07759	7.15877	7.12645	7.10136	6.91955	7.06641	6.90188	6.98557	7.22215	7.31311	7.26218	7.17348	7.45845	7.8297	7.5431	7.57222	7.38759	7.33488	7.4841	7.38018
ENSG00000116473	1	111542218	111716691	1	RAP1A	6.26474	6.0347	6.25373	6.17645	6.00664	6.00318	6.02313	6.01726	6.34567	6.25958	6.3321	6.33162	6.17794	6.1146	5.99331	6.14514	5.6023	5.64978	5.58206	5.57	5.51953	5.54609	5.53404	5.63431	6.27981	6.24479	6.31129	6.34119	6.5738	6.45729	6.63579	6.67931	5.97221	5.833	5.94249	6.06702
ENSG00000064703	1	111755245	111768016	1	DDX20	4.91913	4.80662	4.94114	5.02318	5.14718	5.05432	5.05229	5.10615	5.54914	5.51311	5.60373	5.60034	5.24005	5.11848	5.134	5.12247	5.09156	5.04607	5.04622	5.03966	5.1736	5.17742	5.07091	5.12094	4.88277	4.91264	5.02125	4.94911	5.65278	5.28211	5.63721	5.64725	4.74481	4.93611	4.74024	4.87564
ENSG00000143079	1	112396181	112463456	1	CTTNBP2NL	5.8111	5.82777	5.76261	5.85515	6.08632	5.88766	6.00388	5.99944	6.7397	6.74863	6.70524	6.74836	6.26326	6.14581	6.24366	6.25555	6.35552	6.31877	6.34072	6.39534	6.12185	5.94646	6.03799	6.02305	6.78801	6.6581	6.81974	6.7394	5.92541	5.20337	5.84143	5.84509	5.64491	5.80226	5.6119	5.86508
ENSG00000134245	1	112466541	112530165	1	WNT2B	1.58395	1.62889	1.47458	1.77309	0.875379	0.401067	0.874416	1.26441	2.1417	2.05756	2.08905	1.86186	1.70832	1.91745	1.98142	2.23228	0.676192	0.561204	0.689432	0.254546	0.429066	0.379307	0.607296	0.686198	2.57302	2.20136	2.35083	2.3989	1.58182	1.72908	1.54695	1.65643	0.367712	-0.082174	0.401625	0.0148435
ENSG00000007341	1	112523518	112620825	-1	ST7L	3.712	3.96847	3.78771	3.92902	3.91899	3.75738	3.80932	4.02408	4.3886	4.37582	4.35262	4.42415	3.84987	3.90365	3.9327	3.92691	3.78112	3.81317	3.78478	3.81548	3.72403	3.47447	3.69482	3.67526	3.53233	3.60329	3.42885	3.58731	4.21214	3.64782	4.02771	4.09485	3.86097	3.92347	3.72755	3.85787
ENSG00000116489	1	112619173	112671619	1	CAPZA1	8.22721	8.13536	8.19916	8.16712	8.73545	8.6054	8.6856	8.67555	8.46394	8.45956	8.47926	8.50337	8.29886	8.26674	8.20968	8.20592	8.38091	8.36245	8.34024	8.36319	8.17047	8.06056	8.16293	8.13366	8.10089	8.091	8.14434	8.13089	8.33569	7.71131	8.3252	8.27186	8.44208	8.42681	8.36012	8.50233
ENSG00000155363	1	112673141	112700746	1	MOV10	6.1657	6.39854	6.22278	6.32541	6.36074	6.32344	6.47817	6.49717	7.25731	7.24234	7.14496	7.15727	6.49929	6.38013	6.5404	6.55568	6.11572	6.01068	6.12681	6.13337	6.68345	6.60758	6.80073	6.70766	6.69336	6.67177	6.46409	6.70758	6.19038	5.84647	6.05202	6.03572	6.69113	6.72389	6.61886	6.65056
ENSG00000155366	1	112701106	112707434	-1	RHOC	6.93652	6.85154	7.01331	6.93852	7.38849	7.22773	7.39242	7.30243	7.14671	7.10539	7.20683	7.21488	7.36756	7.28499	7.3405	7.30122	7.44973	7.38462	7.40324	7.45101	7.25639	7.02302	7.20432	7.0961	6.70234	6.61928	6.82888	6.81415	7.44378	6.84782	7.28375	7.29462	6.62683	6.60416	6.45326	6.60549
ENSG00000155380	1	112911847	112957013	-1	SLC16A1	6.81134	6.74994	6.8125	6.73238	7.5245	7.51869	7.44935	7.51603	8.6958	8.6911	8.6799	8.72104	7.59633	7.57256	7.53201	7.52181	6.50837	6.58122	6.5448	6.52327	6.88261	6.92827	6.82825	6.88109	7.40733	7.36145	7.38646	7.35078	7.31854	7.32719	7.31838	7.28517	7.10556	6.97332	7.1051	7.09175
ENSG00000226419	1	112956415	113047055	1	SLC16A1-AS1	3.77923	4.17229	3.73812	4.01621	3.8074	3.90643	3.86282	4.11624	3.55362	3.34308	3.28932	3.35129	4.09158	3.9807	4.04066	4.15495	4.36879	4.24202	4.38019	4.44472	3.12477	3.11168	3.16309	3.06813	3.14675	3.10013	2.96394	2.94288	3.35959	3.72032	3.41741	3.38776	3.32197	3.37431	3.50222	3.21182
ENSG00000238198	1	113011687	113073105	-1	AL357055.3	0.305549	0.636907	0.229458	0.143339	-0.023843	0.159985	0.0346433	0.466553	-0.438405	-1.02283	-0.477206	-0.412946	0.071461	0.236028	-0.0503916	0.0141172	-0.18207	-0.980177	-0.229658	-0.27665	-1.1475	-0.875127	-1.2532	-1.18175	-1.72431	-1.38113	-1.74646	-1.35772	-0.64949	-2.13912	-1.13188	-1.86472	-0.088902	-0.305041	-0.265577	-0.303544
ENSG00000198799	1	113073209	113132260	1	LRIG2	4.9913	5.25425	5.10979	5.29406	5.27424	5.16383	5.27472	5.39495	5.59209	5.63676	5.61817	5.60123	5.34709	5.27428	5.30405	5.27045	5.47878	5.5052	5.47105	5.48541	5.09689	4.97485	4.98507	4.95239	5.31	5.27847	5.22747	5.30945	5.16764	5.15611	4.99295	5.05127	5.07823	5.13082	5.14353	5.08608
ENSG00000081026	1	113390749	113685923	1	MAGI3	5.83046	5.9085	5.78077	5.88023	5.32306	5.43833	5.3613	5.45643	6.11816	6.13906	6.21235	6.13847	7.02671	6.95141	6.97805	7.03724	5.44336	5.40755	5.40255	5.42938	4.76592	4.66068	4.68182	4.73069	6.09524	5.95482	6.05094	6.0215	5.19502	4.9407	5.04498	5.091	4.54638	4.6332	4.46489	4.5916
ENSG00000116793	1	113696831	113759489	-1	PHTF1	5.20981	5.08976	5.17272	5.15349	5.82166	5.79114	5.76333	5.86849	5.66981	5.69701	5.64805	5.61203	5.54237	5.52452	5.51922	5.62979	4.92801	4.98118	4.91071	4.92949	5.19296	5.15406	5.16399	5.13957	4.87442	4.90491	4.82909	4.96873	5.54682	5.73918	5.58339	5.55167	5.2948	5.11817	5.37996	5.35235
ENSG00000081019	1	113761832	113812476	-1	RSBN1	4.88104	4.93303	4.97975	5.01335	5.07205	5.04108	4.96461	5.05887	5.71796	5.71253	5.78571	5.75124	5.17041	5.2195	5.12063	5.04614	5.12241	5.16593	5.18584	5.15836	5.05351	5.04066	5.06804	4.99472	4.91369	4.95602	4.84614	4.92306	4.97874	5.09723	5.07027	5.01427	4.81766	4.67433	4.88654	4.81708
ENSG00000134242	1	113813811	113871759	-1	PTPN22	-0.669303	-0.457063	0.208694	-0.454734	3.49509	3.39772	3.25034	3.13679	-3.56878	-3.27132	-3.61928	-4.81219	-0.390003	-0.373665	0.161998	-0.447569	3.38318	3.34701	3.41222	3.33999	-2.91201	-1.77743	-2.59015	-1.87146	0.466123	0.281198	0.861048	0.492027	2.63152	2.03007	2.36409	2.64769	0.595062	0.900654	0.422723	0.478068
ENSG00000134262	1	113894748	113905201	-1	AP4B1	3.3735	3.71484	3.59013	3.53986	4.43657	4.38426	4.29988	4.40962	4.20358	4.23613	4.18755	4.14418	3.97718	3.92917	3.92735	3.93725	4.0382	4.19333	4.09258	4.02528	3.38209	3.43866	3.22417	3.38808	3.51127	3.64643	3.46415	3.51326	4.36468	4.49158	4.41274	4.41229	3.84741	3.99142	4.02751	3.96252
ENSG00000118655	1	113905141	113914086	1	DCLRE1B	5.1551	5.02233	5.14223	5.06361	5.41614	5.22966	5.33713	5.22754	5.47713	5.43099	5.5137	5.51056	5.10859	5.06849	5.0782	5.16045	5.24441	5.21119	5.13594	5.21	4.73602	4.54264	4.58112	4.6268	4.4711	4.50913	4.54116	4.50983	5.09635	4.89519	5.0709	5.10381	4.55243	4.68459	4.40144	4.60141
ENSG00000163349	1	113929192	113977869	1	HIPK1	7.02192	7.03106	6.96694	7.08501	7.23879	7.09469	7.19031	7.20248	7.67878	7.64277	7.72605	7.74882	7.3019	7.22294	7.26318	7.30203	6.96765	6.96316	6.98534	7.02176	6.7403	6.60928	6.67264	6.67952	6.86391	6.82241	6.84388	6.8462	7.61177	6.99701	7.48258	7.51166	6.89424	6.96719	6.81156	7.01457
ENSG00000116774	1	113979391	114035572	1	OLFML3	6.93637	6.56775	6.90013	6.80136	2.50874	2.7111	2.35897	2.47057	7.60972	7.57898	7.78299	7.75818	-7.32429	-4.45421	-7.58181	-4.00563	3.0026	2.91546	3.06869	3.09943	3.07092	3.26997	2.77281	3.35798	4.40308	4.53364	4.70545	4.48196	1.22499	1.7789	1.36208	1.90408	0.771341	0.792249	0.406996	0.953688
ENSG00000197323	1	114392777	114511160	-1	TRIM33	5.93999	6.09697	5.95739	6.0683	6.25332	6.16414	6.30291	6.38372	7.31505	7.32087	7.28027	7.25972	6.56186	6.45775	6.49324	6.55794	5.84985	5.86359	5.85021	5.88718	6.41319	6.23397	6.38146	6.36589	6.42322	6.3711	6.32283	6.3565	6.5569	5.78071	6.48829	6.48405	6.13786	6.10043	6.04661	6.16749
ENSG00000116752	1	114567557	114581639	-1	BCAS2	4.93391	4.58996	4.78366	4.70954	5.18388	5.25572	5.17529	5.20825	5.49401	5.48611	5.57816	5.53157	6.56859	6.6022	6.56106	6.5418	4.7827	4.86172	4.71741	4.76612	4.71355	4.69403	4.63847	4.81035	4.89207	4.90093	4.97693	4.96645	5.27173	5.14705	5.22775	5.24749	5.24994	5.05309	5.18618	5.26875
ENSG00000175984	1	114582848	114670422	-1	DENND2C	-3.73556	-3.16454	-3.47951	-3.3697	2.45249	2.52394	2.28637	2.16576	2.4198	2.36692	2.65632	2.56239	1.63243	1.46243	1.75668	1.72991	2.34037	2.44246	2.41906	2.43094	-0.283822	-0.293986	-0.533714	-0.103667	1.14166	1.12088	1.33001	1.13431	1.33951	1.88142	1.70175	1.72767	-0.512937	-0.422173	0.0228914	-0.54888
ENSG00000213281	1	114704469	114716894	-1	NRAS	7.78124	7.63672	7.76319	7.73246	7.9102	7.84847	7.84113	7.82958	7.74596	7.70033	7.70144	7.73508	8.52078	8.53733	8.50364	8.46623	7.11239	7.16831	7.12601	7.12151	7.69421	7.60923	7.67364	7.66171	7.50296	7.46169	7.55289	7.50781	7.67201	7.53352	7.68039	7.65452	7.598	7.47443	7.5637	7.64628
ENSG00000009307	1	114716913	114758676	-1	CSDE1	9.60498	9.51233	9.57668	9.56462	9.67988	9.65934	9.6497	9.66383	9.68338	9.7001	9.70061	9.71267	10.3323	10.2979	10.3056	10.2902	9.66003	9.67721	9.65243	9.66002	9.35907	9.3022	9.34448	9.34334	9.36815	9.34577	9.37805	9.36044	9.70997	9.60701	9.72308	9.69203	9.30356	9.28851	9.31146	9.32364
ENSG00000052723	1	114769479	114780685	-1	SIKE1	5.46003	5.43041	5.42073	5.43312	6.32753	6.22682	6.19638	6.32462	6.97995	6.9412	6.98281	7.00498	6.84308	6.74089	6.7373	6.77324	6.02794	5.94411	5.90237	5.93686	5.8997	5.8712	5.88366	5.89196	6.16682	6.02041	6.04908	6.11133	6.3574	5.90807	6.42483	6.3776	6.24916	6.13173	6.24632	6.30614
ENSG00000134198	1	115048011	115089500	-1	TSPAN2	0.791069	0.360514	0.759785	0.529949	-2.54183	-4.74306	-4.53991	-3.79834	4.86839	4.861	4.99182	5.05254	4.79394	4.82308	4.74219	4.65204	-2.72364	-1.7986	-2.17794	-2.81554	-0.623858	-1.52879	-1.41049	-1.86674	1.30305	1.39093	1.54548	0.680435	-1.99299	-3.47068	-1.30738	-2.14943	2.1394	2.25667	2.12689	2.18863
ENSG00000134259	1	115285918	115338236	-1	NGF	3.56075	3.0419	3.31773	3.345	1.16709	1.50835	1.33798	1.37448	-1.83219	-2.7431	-2.87954	-1.94395	1.63706	1.48983	1.66331	1.37464	2.92418	2.89099	2.73638	2.67277	0.671626	0.444906	0.107903	0.252207	2.87281	2.69908	3.28933	2.84442	-8.01002	-4.60374	-7.67918	-7.63769	1.40771	1.57045	0.97584	1.59677
ENSG00000173218	1	115641953	115698224	1	VANGL1	5.4751	5.30198	5.46077	5.44225	6.77798	6.70498	6.79305	6.74052	6.98254	6.86921	6.95714	6.93343	7.14728	7.18174	7.19441	7.22055	5.87074	5.90573	5.84827	5.89909	6.49023	6.35598	6.38922	6.33871	5.78516	5.78835	5.91733	5.84055	6.75506	6.21059	6.63503	6.65633	6.17918	6.21275	6.05469	6.2432
ENSG00000163393	1	115976498	116070054	1	SLC22A15	-5.14577	-5.45992	-7.61058	-4.26306	1.60671	1.34924	1.32475	1.14656	3.1618	3.11046	3.0764	3.25239	2.52855	2.32849	2.54101	2.27456	0.326707	0.0270785	-0.0658654	-0.0539525	1.65971	1.64144	1.63063	1.51847	-2.40582	-3.69768	-2.30964	-3.53976	2.5872	2.12554	2.64844	2.70226	0.70271	0.512142	0.315617	0.136409
ENSG00000163399	1	116372668	116410261	1	ATP1A1	9.10764	9.09136	9.09653	9.09912	9.39326	9.39377	9.34601	9.36391	8.73628	8.75691	8.78059	8.76645	10.8633	10.8329	10.8987	10.8209	7.83308	7.77381	7.79692	7.82095	7.63892	7.65617	7.6429	7.6406	9.09505	9.10628	9.12934	9.09555	10.7321	10.6844	10.7963	10.656	9.16499	9.22768	9.13829	9.1188
ENSG00000203865	1	116392247	116418622	-1	ATP1A1-AS1	0.218834	0.363335	0.125984	0.336381	0.721513	0.708621	0.424264	0.762914	0.619176	0.683181	0.510316	0.716684	2.38314	2.27747	2.4344	2.57984	-0.380603	0.0925715	0.209925	-0.502346	-0.272073	-0.044568	0.18649	0.0162103	0.178923	0.0967219	-0.257348	0.0532201	2.0755	2.10911	2.20379	2.15752	0.454723	0.258583	0.0361906	-0.12449
ENSG00000224950	1	116493016	116499212	-1	AL390066.1	-1.00263	-0.98836	-1.22623	-1.86827	0.0842856	-0.265554	-0.0825552	-0.0448513	0.0361515	-0.028972	-0.200315	-0.426543	2.52995	2.61479	2.43714	2.51587	-1.72565	-1.70663	-1.34623	-1.68273	-2.39557	-2.76042	-2.4723	-2.74565	-0.700884	-0.442501	-0.428117	-0.122043	0.560696	0.289435	0.664027	0.486404	-0.326503	-0.215587	-0.283086	-0.158173
ENSG00000116815	1	116514535	116571039	-1	CD58	4.05152	4.05716	4.12036	3.99549	5.00804	4.84272	4.89045	4.91801	4.11325	4.14036	4.25467	4.3303	6.35283	6.22119	6.32937	6.32187	3.16114	3.18603	3.12632	3.37712	2.61178	2.87116	2.82832	2.72538	3.5346	3.6383	3.57538	3.50725	4.582	3.59573	4.3902	4.35338	3.80514	3.84781	3.63132	3.7953
ENSG00000177173	1	116532936	116534092	-1	NAP1L4P1	-0.685405	-0.240624	-1.02739	-0.89263	0.935687	0.644272	1.02916	0.629635	-0.049826	0.23358	0.145301	0.319646	2.12136	2.03369	1.97329	2.21361	-0.113963	0.261282	0.244474	0.413427	-0.349138	-1.0635	-0.520093	-0.28629	-0.703127	-0.683235	-0.361398	-0.678092	0.40395	-0.382915	0.00839841	0.204361	-0.189892	-0.193376	-0.517814	-0.500576
ENSG00000143061	1	116574399	116667755	-1	IGSF3	6.9194	6.80285	6.90248	6.89204	1.65095	1.51478	1.58049	1.27549	7.59158	7.54018	7.64395	7.65359	7.81429	7.89765	7.87361	7.82647	1.94858	2.13609	1.95109	2.14907	5.24457	5.25574	5.02871	5.29505	6.52991	6.48534	6.59371	6.54097	7.57791	7.5978	7.61496	7.53212	5.40938	5.44342	5.47222	5.4901
ENSG00000134247	1	116910057	116990358	1	PTGFRN	7.8486	7.7536	7.86911	7.71147	8.3123	8.30968	8.25825	8.22337	9.34597	9.2987	9.36812	9.40406	8.07649	8.13361	8.14032	8.08562	4.8645	4.84005	4.88574	4.79883	6.13732	6.18404	5.96063	6.20756	9.00968	8.90822	9.06859	8.9355	8.24603	8.34491	8.27025	8.16883	6.81036	6.87432	6.82558	6.80332
ENSG00000134256	1	117001750	117036476	1	CD101	1.07467	0.448075	0.741232	0.883975	-0.760071	-0.430941	-0.867138	-0.436623	2.01224	1.78771	2.25532	2.21903	-0.250961	0.254448	0.126599	0.627056	-3.30566	-3.43205	-4.14899	-3.15875	-3.69566	-4.18221	-4.65123	-4.52203	2.00042	2.26363	2.73067	2.26465	0.484533	0.348181	0.350421	0.614111	-0.2721	-0.0798194	-0.0822634	-0.46868
ENSG00000116830	1	117060303	117107453	1	TTF2	6.06189	6.1654	6.03072	6.14681	6.02101	5.99356	6.01618	6.07813	7.29563	7.31623	7.28464	7.31307	7.38431	7.37659	7.39133	7.41139	5.64709	5.75374	5.67653	5.71067	5.81764	5.81086	5.80635	5.86769	6.38352	6.35297	6.2082	6.33681	6.51946	6.56751	6.47178	6.46003	6.01105	6.13228	6.01541	6.06047
ENSG00000134253	1	117111060	117122587	-1	TRIM45	2.72326	2.79744	2.67734	2.74819	3.09806	3.11307	3.11384	3.12743	5.03011	5.02919	4.98667	4.9599	4.79542	4.61717	4.74189	4.73372	3.20653	3.14535	3.15384	3.21563	3.46099	3.22213	3.39458	3.39182	3.55694	3.36958	3.35644	3.63927	3.56506	3.23401	3.5226	3.4937	2.18824	2.31948	2.26224	2.43731
ENSG00000198162	1	117367449	117528872	1	MAN1A2	6.97901	6.95708	6.9232	6.95096	6.96467	6.90421	6.94146	6.94614	7.58804	7.58975	7.60847	7.64573	7.80917	7.75279	7.77412	7.81378	6.87204	6.90606	6.83734	6.80958	6.62517	6.5196	6.55861	6.57097	7.03845	6.93771	7.01089	6.93657	7.3183	7.0258	7.34288	7.29555	6.91021	6.86066	6.93624	6.96654
ENSG00000183508	1	117605934	117628372	1	TENT5C	5.54657	5.26899	5.42098	5.43538	1.61376	1.54134	1.30749	1.07792	-0.409666	-1.04213	0.0366688	-0.252739	1.76726	1.82223	1.63755	1.67787	1.68496	1.61247	1.64951	1.98456	1.4913	1.56443	1.78346	1.33216	4.0341	3.99311	4.3171	4.07062	1.83024	1.49409	1.98978	1.80433	3.43259	3.35145	3.11834	3.33355
ENSG00000196505	1	117863485	117929630	-1	GDAP2	5.87875	5.99931	5.84322	6.01775	6.12671	6.04945	6.1126	6.07587	5.95549	5.90421	5.9746	5.91773	6.60047	6.46836	6.53099	6.57647	5.71011	5.69893	5.67497	5.70093	5.87899	5.71605	5.81485	5.67229	5.51674	5.58937	5.46293	5.62439	6.13807	5.59084	6.11576	6.12089	5.86028	5.91932	5.91667	6.07088
ENSG00000065183	1	117929720	117966542	1	WDR3	5.63688	5.63383	5.6031	5.65723	6.10342	6.09632	6.0951	6.07863	6.37894	6.42323	6.4067	6.3528	7.03815	7.08409	7.10111	7.07032	5.95091	6.01786	5.96195	5.95122	5.76277	5.86973	5.737	5.78759	6.06047	6.16403	6.07051	6.10196	7.03636	7.25977	7.09707	7.08152	7.12553	7.14209	7.29361	7.23309
ENSG00000092607	1	118883046	118989556	-1	TBX15	3.98698	3.55363	3.92082	3.79308	5.25509	5.23461	5.21831	5.01683	-0.907778	-1.79542	-0.684213	-0.824181	-0.943938	-1.23128	-0.762389	-1.27166	4.17745	4.09326	4.10008	4.09384	-4.54188	-5.31301	-4.34573	-5.09204	3.83175	3.636	4.30185	3.93545	2.4998	1.86367	2.31581	2.20094	4.19412	4.3718	4.09691	4.30814
ENSG00000116874	1	119031216	119140671	-1	WARS2	3.58623	3.55492	3.54478	3.54636	3.97879	3.92252	4.0079	3.7683	4.9511	4.96344	5.00413	4.96795	5.36996	5.36206	5.39734	5.31974	3.58288	3.79217	3.76431	3.74989	3.45111	3.25614	3.23516	3.43441	3.33283	3.43308	3.55662	3.53826	3.15574	2.86123	2.98481	3.1694	4.24538	4.41331	4.25754	4.26057
ENSG00000231365	1	119140396	119275973	1	WARS2-AS1	3.0006	2.95944	2.75005	2.78262	3.12703	3.19637	3.15032	3.16447	3.2398	3.20026	3.12666	3.15936	4.6509	4.73949	4.64487	4.67925	3.0426	3.18019	3.17207	3.03838	0.917097	1.12605	0.896116	1.25586	1.95108	2.09227	1.83303	2.01124	1.67298	1.58413	1.9787	1.82948	3.6295	3.61893	3.59764	3.68914
ENSG00000143067	1	119619422	119647773	-1	ZNF697	3.79334	3.59042	3.64285	3.7307	4.85017	4.87858	4.83141	4.74395	2.66445	2.61462	2.6551	2.69237	6.72863	6.80671	6.74255	6.7288	4.12704	4.30719	4.20121	4.16567	3.16672	2.78608	2.84063	2.89817	4.51706	4.58133	4.64702	4.51236	6.27514	5.79055	6.15545	6.22144	5.21369	5.16264	5.13235	5.32229
ENSG00000092621	1	119648411	119744226	1	PHGDH	0.5346	0.561999	0.554622	1.02004	6.44591	6.60541	6.47466	6.40978	8.09652	8.13324	8.15708	8.15638	7.68803	7.82032	7.76954	7.73541	5.06154	5.12738	5.06459	5.04888	5.74086	5.8649	5.80578	5.66065	5.28846	5.37531	5.28466	5.15054	7.71918	8.36742	7.869	7.82385	5.40807	5.31879	5.50547	5.34767
ENSG00000261662	1	119909255	119910613	-1	AL359752.1	-0.928343	-1.21398	-1.5028	-0.755364	0.102034	0.485786	0.635593	0.120261	-0.00967298	0.154162	0.308565	0.20017	1.26847	1.11335	1.2662	1.00033	0.0334299	0.0360312	-0.42146	0.109875	-0.634489	-0.727557	-0.725202	-0.555651	-0.727472	-0.772019	-1.29543	-1.22554	-0.554208	-1.19248	-0.365719	-0.34657	0.445584	-0.0379542	-0.0985811	0.328378
ENSG00000134250	1	119911553	120069626	-1	NOTCH2	8.34564	8.42394	8.31186	8.42914	9.40686	9.46085	9.31306	9.34812	9.12873	9.1089	9.20703	9.20791	9.90898	9.88581	9.90473	9.91773	9.22598	9.24792	9.19746	9.28284	8.75143	8.6191	8.55293	8.636	8.29291	8.26234	8.33169	8.29998	8.22449	8.08406	8.20282	8.16551	9.05276	9.17443	9.01418	9.10045
ENSG00000265808	1	120150898	120176515	-1	SEC22B	7.00722	7.00926	6.99638	6.98451	7.66759	7.49057	7.68317	7.71244	6.93995	6.94352	6.94611	6.9159	8.67602	8.54716	8.59984	8.61298	7.44191	7.34582	7.34665	7.38953	6.30798	6.16484	6.28136	6.31809	6.93419	6.88248	6.9338	6.98696	6.61893	5.73149	6.54084	6.50292	6.98744	6.96268	6.85942	7.10906
ENSG00000270392	1	120432204	120434052	-1	PFN1P2	2.12377	2.84417	2.38776	2.59298	1.25954	1.25965	1.33736	1.71449	1.81784	1.92898	1.34574	1.45952	2.29908	2.29105	2.3407	2.42071	0.947361	0.830268	1.01537	0.987003	0.106453	0.0648633	0.643291	0.437935	0.719704	0.781565	0.157431	0.646511	0.20797	0.16123	0.56466	0.609897	0.140599	0.20388	0.246453	0.459613
ENSG00000270231	1	120436353	120467739	1	NBPF8	4.44106	4.83985	4.57797	4.64188	4.55057	4.45165	4.60741	4.68766	4.48115	4.55883	4.42063	4.42246	5.3311	5.21556	5.33552	5.36306	4.15749	4.1249	4.25847	4.28219	4.28363	4.26499	4.45172	4.36749	4.10624	4.04663	3.8343	4.13664	4.67236	4.3965	4.53304	4.54482	3.82998	4.07122	3.67006	3.90286
ENSG00000275131	1	120489860	120701289	-1	AC241952.1	4.17922	4.7543	4.26774	4.5461	4.88923	4.9037	5.04033	5.32055	3.67339	3.54142	3.42442	3.53195	6.08844	6.04788	6.20301	6.23855	4.61784	4.49139	4.58952	4.67398	3.80908	3.63222	3.91682	3.76516	4.84669	4.88116	4.57425	4.94623	2.57489	2.02142	2.33362	2.58669	3.66956	3.86158	3.70316	3.75308
ENSG00000273136	1	120723923	120841481	1	NBPF26	4.02544	4.25689	4.09423	4.14468	3.43917	3.48969	3.43635	3.49621	4.68642	4.70034	4.6358	4.61505	4.10706	3.95061	4.04272	4.10904	2.80671	2.76495	2.89937	2.83477	3.65969	3.62242	3.71839	3.55896	1.2966	1.35864	1.24978	0.864284	4.03524	3.79107	3.90924	3.97309	3.28852	3.33128	3.35448	3.30456
ENSG00000275538	1	120850819	120850985	-1	RNVU1-19	0.2381	-0.715283	-0.28722	-0.264693	0.0456369	0.101693	-0.287247	-0.211864	-0.903614	-0.322363	-0.0730411	-0.877961	1.94545	1.91408	1.90372	2.01769	-5.57403	-7.7331	-5.58909	-5.77344	-0.64779	-0.256419	-0.360831	-0.598336	-7.88101	-7.90683	-7.53527	-7.74709	1.28585	2.17833	1.68128	1.65127	1.87713	1.22885	1.84556	1.60377
ENSG00000226067	1	120913275	121009291	1	LINC00623	0.897371	0.141719	0.968568	0.53628	0.842729	0.830612	0.954042	0.289679	-2.43092	-2.40907	-2.52273	-2.30846	0.500943	0.60174	0.315091	0.419953	-2.75203	-4.55149	-2.47131	-3.22019	-3.48877	-2.7473	-3.66471	-2.04687	-4.69649	-4.19125	-4.07332	-4.92469	0.905759	1.04867	1.00691	1.09004	1.99705	1.69278	1.95276	1.66346
ENSG00000223345	1	121108210	121117257	-1	HIST2H2BA	0.417448	0.266332	0.568584	0.327869	1.68657	1.47505	1.57587	1.59534	2.06515	1.99531	2.38167	2.17771	0.957433	1.46524	1.08873	1.17482	-7.83028	-7.68082	-6.26545	-5.69605	0.702463	0.64332	0.457756	0.778033	1.1411	0.778963	1.36002	1.10425	-3.69033	-6.98358	-6.13671	-4.2264	1.9722	2.31923	2.21101	2.09976
ENSG00000188610	1	121167646	121185539	-1	FAM72B	2.54306	2.49422	2.53439	2.62796	3.58763	3.54001	3.5883	3.44535	3.47495	3.52977	3.5894	3.49166	5.03795	5.03424	4.94621	5.06266	3.11904	3.13466	3.00591	2.97456	2.85916	2.71552	2.76955	2.71676	2.78957	2.61609	2.78444	2.75919	3.7551	3.06657	3.72515	3.73446	3.11943	3.40696	2.92078	2.99706
ENSG00000171943	1	121184810	121392822	1	SRGAP2C	4.64157	4.65381	4.62577	4.56929	5.14398	4.9295	5.07234	5.02233	4.72817	4.66953	4.55552	4.70243	6.51007	6.36262	6.44753	6.48014	5.04127	4.95385	4.94104	4.96976	4.52748	4.22795	4.40387	4.40378	4.98801	4.8905	4.93199	4.88064	5.83799	5.13911	5.75001	5.70896	4.89813	4.94296	4.85881	5.11369
ENSG00000227082	1	121396754	121463429	1	AC244021.1	0.0493843	-0.159202	0.306336	-0.316055	-0.79026	-0.796061	-1.1314	-1.17519	-2.05921	-2.32729	-1.98067	-1.74732	2.25862	2.23218	2.09694	2.0128	0.634003	0.63603	0.443082	1.07987	-1.21353	-1.17775	-1.49696	-1.23041	0.00501272	0.475559	0.673113	0.229672	1.41099	0.969425	1.77688	1.26579	0.545807	0.501636	0.152454	0.914312
ENSG00000263513	1	143955364	143971965	-1	FAM72C	1.01773	0.33813	0.751923	0.554382	1.2953	1.02705	1.09168	1.14728	1.7416	1.43066	1.88626	1.93508	2.16793	2.44172	2.18451	1.99011	1.51354	1.49422	1.31973	1.29246	1.87657	1.90723	1.74414	1.81611	1.66089	2.0858	1.87156	1.71252	2.29004	1.88992	2.29433	2.40136	1.55358	1.40403	1.61749	1.65638
ENSG00000270872	1	143975087	144068350	1	SRGAP2D	2.27688	1.58675	1.84684	2.01497	1.823	1.91906	1.85881	1.92323	1.25827	1.51068	1.55038	1.41398	2.96376	2.76995	2.78444	2.81368	1.77997	1.67501	1.67488	1.67694	1.9305	2.05873	1.75991	1.92289	2.12983	2.37647	2.64382	2.37855	3.01605	2.41252	3.00974	2.90827	2.09807	2.12064	1.7817	2.01648
ENSG00000266338	1	144421386	144461674	-1	NBPF15	4.85606	5.27692	5.00713	5.08825	1.56013	1.69894	1.46577	1.79026	4.99747	5.0174	4.83936	4.90422	5.4393	5.4699	5.5391	5.52306	5.30997	5.24592	5.32326	5.38786	5.85664	5.92656	5.91812	5.88813	5.66098	5.77985	5.46976	5.71712	5.60689	6.0641	5.51927	5.58471	5.22623	5.36556	5.3419	5.27253
ENSG00000196369	1	144887265	145095528	-1	SRGAP2B	2.87465	2.96997	3.09385	2.98818	1.82001	1.64805	1.54624	1.19076	3.25382	3.26795	3.27619	3.11773	3.57494	3.58384	3.47874	3.75905	3.40267	3.48407	3.42892	3.45579	3.23743	3.12375	3.06759	3.09317	3.42168	3.38358	3.50906	3.54835	4.26072	3.63351	4.29495	4.19909	3.47918	3.22429	3.35293	3.55581
ENSG00000215784	1	145096000	145112696	1	FAM72D	0.934632	0.808632	0.688072	0.843228	-7.29278	-3.89689	-7.3242	-6.24881	2.08002	2.12767	1.97785	2.1644	2.41727	2.50621	2.11902	2.29394	1.42659	1.65161	1.5205	1.70845	2.0316	1.98737	1.98056	2.05208	1.67405	1.77774	1.90122	1.5959	2.72166	2.50494	2.72436	2.88963	1.74608	1.83772	1.90467	1.80412
ENSG00000223612	1	145233001	145233519	1	AC241585.1	0.336402	-0.106937	0.720267	-0.305271	0.5296	0.46667	0.301905	-0.155518	1.30898	1.45911	1.85499	1.76155	1.05035	0.6791	0.270277	0.56499	0.222255	0.290102	0.417902	0.455568	-0.0928731	-0.601671	-0.159086	-0.362711	0.585338	0.343518	0.99327	0.56208	-0.083194	-1.2059	-0.153738	-0.260585	0.454721	0.289036	0.206599	0.981151
ENSG00000162825	1	145289900	145405778	-1	NBPF20	2.01749	1.9367	2.21383	2.04014	2.2915	2.34615	2.09906	2.07272	2.08246	2.19522	2.37115	2.35182	1.42205	1.16051	1.35549	1.40891	2.77392	3.16955	2.91589	3.02282	2.05657	1.91148	1.76872	1.64746	2.73275	2.54993	2.44803	2.53852	3.23852	3.04151	3.05374	3.21605	2.14528	2.28759	2.00892	2.26108
ENSG00000272150	1	145572345	145607858	-1	NBPF25P	0.824384	0.364402	0.581321	0.511842	-0.758999	-1.63637	-0.732071	-0.518699	0.465228	0.633603	0.744548	0.686348	-0.0793843	0.00759923	0.179419	-0.078846	0.444036	0.315426	0.249955	0.183626	-0.485754	-0.203163	-0.628888	-0.588789	0.644932	0.0562622	0.925112	0.40035	-0.0663077	-0.980422	-0.267943	-0.164066	0.356908	0.201115	-0.134293	0.445945
ENSG00000117262	1	145607990	145670648	1	GPR89A	2.82328	2.84449	3.03448	2.803	2.39839	2.2711	2.14361	2.39007	2.90695	2.90344	3.02016	2.86422	3.34655	3.02911	3.32042	3.16433	2.41563	2.4173	2.41714	2.48639	2.72206	2.73778	2.90024	2.63446	2.52392	2.68495	2.7092	2.39966	2.64688	1.77043	2.46857	2.49613	2.62998	2.42624	2.55394	2.72064
ENSG00000174827	1	145670852	145708148	-1	PDZK1	-0.129558	-0.103925	-0.318461	-0.251613	-0.530554	-0.293156	-0.574245	-0.519254	-0.407272	-0.561117	-0.382192	-0.817574	-0.549264	-0.272643	-0.107035	-0.509455	-0.135784	0.157645	0.0277088	-0.0993977	0.859584	0.481541	0.327462	0.582937	0.662228	0.816036	0.169595	0.696493	-1.32518	-2.32747	-0.867099	-0.93388	0.906832	0.222326	0.273726	0.687732
ENSG00000117281	1	145719471	145739288	1	CD160	0.918211	1.11112	0.724861	0.893476	-1.14694	-0.525869	0.0193367	-0.234103	1.41302	1.29331	1.26626	1.54932	0.986447	0.699783	0.831321	1.07149	0.0717724	0.563739	0.108778	0.0837885	0.473924	0.188273	0.199666	0.0857691	0.907431	0.835148	0.904235	1.05071	0.347248	-1.37498	0.334786	-0.346222	-0.0843805	-0.0834366	0.0236917	0.465876
ENSG00000265491	1	145738868	145824077	-1	RNF115	5.7648	5.69602	5.73908	5.72925	4.58517	4.52971	4.59963	4.70466	6.44976	6.42972	6.39104	6.42923	6.05461	6.02079	6.0672	6.13856	6.03492	6.05135	6.02935	6.0502	5.9689	5.94306	6.08802	5.99272	6.43595	6.39663	6.42671	6.43127	5.58733	5.50212	5.50406	5.49401	5.7446	5.7421	5.69942	5.79189
ENSG00000186141	1	145824088	145842505	1	POLR3C	4.98528	4.95737	4.95828	4.98334	4.09248	4.08315	4.04598	4.16269	5.4473	5.40491	5.32535	5.41059	5.28075	5.20994	5.17602	5.21241	5.46736	5.45097	5.43853	5.47769	5.44679	5.47546	5.4527	5.40684	5.79774	5.85693	5.84255	5.86517	5.41881	5.32695	5.42758	5.48157	5.57843	5.77773	5.53076	5.59462
ENSG00000186364	1	145845629	145848953	1	NUDT17	-0.26839	-0.411236	-0.664982	-0.283634	-0.0763156	0.0938242	0.298137	0.531073	0.683021	0.821684	0.734179	0.706644	0.599297	0.433874	0.479686	0.624109	1.09919	1.15472	1.07323	1.13487	1.39359	1.43291	1.14769	1.00846	0.580947	0.762056	0.577627	0.492435	0.973937	1.29173	1.17879	1.04858	0.555669	0.562818	0.984231	0.58871
ENSG00000131788	1	145848522	145859836	-1	PIAS3	5.24333	5.31889	5.29492	5.3079	5.48781	5.39212	5.51003	5.47811	5.12096	5.24487	5.12008	5.10518	5.32221	5.14415	5.24379	5.35472	6.25621	6.17836	6.21962	6.24437	6.16665	6.17328	6.22999	6.24434	5.57389	5.56117	5.39305	5.55414	5.10135	4.9227	5.12471	5.07624	5.51963	5.74646	5.52744	5.57971
ENSG00000143127	1	145891208	145910189	-1	ITGA10	0.386405	0.682745	0.507412	0.29577	3.83798	3.65351	3.69248	3.85088	2.07815	2.25122	1.94211	2.01684	0.0366329	-0.306908	-0.491233	-0.29299	6.18737	6.10689	6.22265	6.23185	1.64301	1.57993	1.71099	1.60895	3.36049	3.15432	3.33257	3.42622	0.737586	0.490118	0.722577	0.728163	1.32559	1.55135	0.505358	0.724195
ENSG00000131779	1	145911350	145918837	-1	PEX11B	4.03062	3.88402	4.03157	4.02464	4.18495	3.94579	4.1923	4.02459	4.44504	4.41204	4.45192	4.51803	4.23784	4.14666	4.13706	4.07486	4.1245	4.08047	4.19743	4.09583	4.88278	4.88929	4.934	4.82079	4.10432	4.13124	4.21205	4.1521	4.13557	4.10418	4.20858	4.05076	3.8806	3.81515	3.8019	3.89772
ENSG00000265241	1	145917714	145927678	-1	RBM8A	5.90029	5.79103	5.90517	5.83462	5.92102	6.0756	5.84107	5.86333	6.82736	6.86063	6.94811	6.87148	6.34592	6.45194	6.3771	6.33147	5.89424	5.92853	5.94818	5.83728	6.89803	7.10838	6.93559	6.91787	6.18533	6.24791	6.26697	6.08019	6.55938	7.53684	6.62243	6.72589	6.0228	5.75182	6.27857	5.90355
ENSG00000211451	1	145919013	145925341	1	GNRHR2	-0.0270126	-0.524666	-0.218516	-0.21977	-0.00481769	-0.401724	-0.197501	-0.818754	0.277579	0.377599	0.289968	0.425532	-0.919891	-0.911845	-0.525285	-0.805653	-0.212639	0.24049	0.290156	0.321109	-0.176056	-0.102537	-0.194139	0.282329	-0.7223	-0.878122	0.00516929	-0.12256	-0.619703	-1.37239	-0.71307	-0.818514	-1.30043	-0.709287	-1.84215	-0.804409
ENSG00000271601	1	145933423	145958001	-1	LIX1L	6.39722	6.30436	6.42605	6.41309	6.05698	5.95136	6.04659	6.00773	7.45012	7.42601	7.52017	7.49985	6.74265	6.70769	6.73455	6.78351	6.76139	6.66556	6.6907	6.73545	7.12963	7.0307	7.08401	7.10283	6.36663	6.33288	6.52337	6.42053	6.86189	6.52432	6.84498	6.84208	6.17516	6.26565	6.1587	6.26064
ENSG00000272031	1	145959442	145964582	-1	ANKRD34A	2.10834	2.11274	2.15371	2.03425	2.69268	2.82942	2.89406	2.78865	3.04992	2.95308	2.94207	3.25372	0.665039	0.689904	0.458333	0.945831	3.19632	3.06338	3.19766	3.15821	3.53089	3.50877	3.5893	3.56893	1.71908	1.49345	1.56406	1.54549	2.14607	2.27206	2.36384	2.17617	2.39126	2.79076	2.25419	2.53242
ENSG00000121851	1	145964702	145978848	1	POLR3GL	1.45604	0.724848	1.08837	0.916843	1.71599	1.29602	1.69156	1.55539	2.25784	2.05369	2.30321	2.21148	1.07218	1.37603	1.25491	1.61046	1.51201	1.4221	1.58625	1.41828	1.85337	1.8869	1.88203	2.12281	1.21857	1.59286	1.70959	1.62178	1.20216	1.26243	1.53119	1.54786	1.58562	0.82419	1.64356	1.3992
ENSG00000265972	1	145992435	145996600	-1	TXNIP	5.53386	5.46377	5.59621	5.37761	7.58677	7.47429	7.5577	7.53413	4.12308	4.09902	4.26547	4.044	4.10885	4.19078	4.17293	3.94432	6.99143	7.10619	7.10534	7.08765	6.52838	6.58631	6.27905	6.62721	6.36338	6.25389	6.25996	6.24073	5.99308	6.01243	6.21156	6.01391	6.21327	6.17395	6.31638	6.31574
ENSG00000201558	1	146052081	146052244	-1	RNVU1-6	0.140445	-0.0999275	0.152096	-0.10992	0.265122	0.370156	-0.0745567	0.310715	0.207071	0.239827	0.0647111	0.166549	0.291717	0.418503	0.983541	0.392173	-0.698623	-0.603931	-1.17016	-0.569778	-0.753156	-0.322272	-0.343432	-1.19703	0.788496	1.03938	0.877667	0.761921	1.13889	2.1847	1.65476	1.84711	1.05394	0.8794	1.18997	0.700758
ENSG00000233396	1	146052566	146061948	1	LINC01719	-0.693171	-0.898584	-0.67221	-0.731878	0.381139	0.0773195	0.0709789	0.146508	0.582639	0.784546	0.949831	0.619555	-1.22932	-0.768542	-0.553451	-0.856307	-0.0425351	-0.176225	-0.263859	-0.160553	1.12599	0.891259	0.863154	0.79514	-0.919999	-0.63301	-1.37282	-1.17866	1.41907	1.28125	1.54463	1.32408	-0.0695505	-0.839807	-0.237762	-0.818794
ENSG00000271425	1	146064699	146144804	-1	NBPF10	1.18227	1.05661	1.00558	1.354	1.32442	1.61712	1.20471	1.42168	1.99778	1.67158	2.16036	1.97923	1.77356	2.02283	2.11415	1.99821	1.71204	1.69346	1.40129	1.55951	1.71427	1.35589	1.56426	1.65407	1.36016	1.42657	1.60385	1.45629	1.58273	0.561492	1.8051	1.64469	1.44113	1.79648	1.40147	1.48459
ENSG00000264343	1	146146203	146229026	-1	NOTCH2NLA	0.793903	1.08058	0.665782	1.00514	1.49631	1.08853	1.15777	1.15684	1.90497	1.85819	1.99568	1.95011	1.9788	1.84393	1.85504	1.89494	1.48158	1.44207	1.44636	1.6124	1.84728	1.50716	1.6918	1.85896	0.72471	0.866454	0.680813	0.9191	1.76662	1.06177	1.92869	1.93648	0.977311	0.818534	0.775465	1.62563
ENSG00000277406	1	146321214	146401647	-1	SEC22B4P	-0.529878	-0.876157	-0.509528	-0.731299	0.323323	0.50088	-0.0924063	-0.135891	-1.03803	-1.06878	-0.827712	-0.951132	1.29725	0.903494	0.98586	0.866561	0.267174	0.106113	0.169416	0.280847	-0.705498	-0.76431	-0.950662	-0.927801	-0.0799145	-0.372705	0.127194	-0.118269	0.347291	0.429796	0.200477	0.112759	-0.232061	-0.442332	-0.499816	-0.0818825
ENSG00000273768	1	146376807	146376970	1	RF00003	-0.161996	-1.03513	-0.543672	-0.666711	-0.529465	-0.243451	-0.641528	-0.807942	0.0695866	0.016825	-0.371855	-0.387507	0.741862	1.18485	0.909266	1.10306	0.114264	0.115361	0.206935	0.257441	-0.853513	-0.723923	-0.345689	-0.568866	0.930669	1.09043	0.823885	0.951592	1.31524	2.06722	1.34707	1.66929	-0.0621644	0.146042	0.379467	-0.149337
ENSG00000268043	1	146938744	146996202	1	NBPF12	3.27785	3.62745	3.23886	3.39257	2.8549	2.65843	2.73304	2.72162	4.58723	4.48003	4.40799	4.34704	4.45951	4.45495	4.50725	4.41137	3.09806	3.00593	3.07265	3.11401	3.74544	3.63469	3.72683	3.76229	3.8834	3.96332	3.81258	3.9413	4.10465	4.74479	3.98086	3.9893	3.24942	3.19172	3.15252	3.30449
ENSG00000131791	1	147155106	147172550	-1	PRKAB2	4.00754	4.23988	4.15171	4.24264	4.16298	4.15817	4.22728	4.32857	5.30612	5.36341	5.20102	5.2508	5.80245	5.65471	5.75233	5.77379	4.63031	4.53095	4.71552	4.67539	4.14206	4.06444	4.01422	4.06065	5.39955	5.27605	5.13721	5.31165	5.82792	5.37533	5.66149	5.7246	4.39775	4.45336	4.30991	4.34692
ENSG00000180867	1	147172744	147179622	1	PDIA3P1	2.12456	1.82671	1.82438	1.94339	2.02314	2.17394	2.27084	2.12997	1.37722	1.5262	1.77181	1.71472	2.56011	2.43134	2.53909	2.66021	1.99944	2.01816	2.07637	2.0991	2.28952	2.31195	2.21032	2.31161	2.64129	2.73107	2.7013	2.75592	2.62318	2.70192	2.7288	2.72765	0.937429	1.18906	0.83265	1.14438
ENSG00000131781	1	147175351	147243050	-1	FMO5	0.209046	0.170896	0.301313	0.18636	0.985996	0.950403	1.32038	0.854844	0.0250628	-0.234901	0.348836	0.0294326	1.55345	1.25173	1.45123	1.67458	0.638679	0.623763	0.646338	0.606687	0.595966	0.698459	0.641405	0.682252	1.78599	1.59341	1.74601	1.75931	1.49684	1.4748	1.54809	1.55667	-0.234521	-0.658942	-0.393507	-0.814152
ENSG00000131778	1	147242641	147295766	1	CHD1L	4.61114	4.77338	4.6457	4.61279	5.31394	5.31189	5.28132	5.31916	6.00203	6.09685	6.04051	6.03691	5.81281	5.82194	5.7954	5.82389	4.69668	4.55303	4.67446	4.67806	5.29586	5.39046	5.26091	5.26478	5.88039	5.92426	5.83709	5.89328	6.48694	6.45819	6.51259	6.45263	5.25593	5.19554	5.25779	5.22395
ENSG00000278811	1	147258885	147517875	-1	LINC00624	-0.443291	0.604309	0.25231	0.349095	0.0728575	0.152418	0.17243	0.164839	1.62699	1.74055	1.56381	1.40695	1.73932	1.21388	1.29115	1.4723	0.535156	0.565954	0.379921	0.582834	0.622458	0.866154	0.770436	0.982119	1.48333	1.52987	0.841744	1.30783	2.03761	1.56396	2.04112	2.19236	0.641942	0.0627814	0.0918684	0.462006
ENSG00000116128	1	147541412	147626216	1	BCL9	4.53736	4.65475	4.53091	4.5682	5.00666	4.62361	4.95213	4.87021	5.09902	5.1061	5.22343	5.1241	6.02945	5.89923	6.01732	6.08238	4.11767	4.14614	4.08673	4.23512	5.33708	5.07863	5.18519	5.28116	5.49092	5.31171	5.51192	5.55079	6.93324	6.14943	6.86234	6.82239	5.13303	5.29394	4.79401	5.14236
ENSG00000162836	1	147629652	147670496	-1	ACP6	1.52284	1.91656	1.53963	1.75341	2.65069	2.77864	2.89236	2.80856	3.15796	3.26275	3.00017	2.93276	4.98318	4.82129	4.98313	4.99342	2.74445	2.64407	2.4453	2.63938	4.06291	3.98723	4.10254	4.02645	4.16931	4.04621	3.86455	4.07676	6.48001	6.44621	6.47851	6.43657	4.23102	4.3032	4.28454	4.22969
ENSG00000188092	1	147928393	147993521	1	GPR89B	1.35096	1.68172	1.35454	1.38201	1.75795	1.52325	1.58063	1.61061	2.11122	2.30476	2.07844	1.97996	2.10438	1.969	2.14048	2.11963	1.18446	1.50778	1.39639	0.963136	2.22475	1.95711	2.01565	2.08155	2.18232	1.91601	1.92059	1.95262	2.65891	1.93989	2.62264	2.44496	1.67295	1.82883	1.4757	1.84162
ENSG00000263956	1	148102046	148152322	-1	NBPF11	2.61767	2.9431	2.65265	2.9427	2.62401	2.63781	2.80841	2.95839	4.18435	4.19655	4.04194	4.15432	3.53127	3.41548	3.54027	3.47324	2.87877	3.14329	3.13978	3.19148	3.75194	3.66643	3.84799	3.78443	3.77949	3.76679	3.66502	3.83148	3.82763	3.71627	3.69633	3.79592	2.96402	2.89953	2.94074	3.16356
ENSG00000274020	1	148290889	148519604	-1	LINC01138	1.78438	2.02115	1.75525	2.00012	1.35465	1.52938	1.35162	1.51688	-0.105076	-0.0402038	0.113974	0.240282	1.30123	1.40405	1.60652	1.44381	0.734448	0.750147	0.778612	0.901261	-0.0518578	-0.182063	-0.493204	0.173404	-0.939575	-0.327456	-0.910428	-0.777364	1.60545	0.915414	1.46136	1.41971	2.7793	2.75924	2.66447	2.98908
ENSG00000231551	1	148402516	148432545	1	AC245100.4	1.46869	1.46702	1.39032	1.37571	0.955678	1.09015	1.32648	1.10619	-0.784953	-1.00217	-1.15177	-1.08112	0.890375	0.875628	0.934786	0.714615	0.330486	0.0157847	0.151298	0.254175	-0.306352	-0.367714	-0.645735	-0.167604	-1.31671	-1.24216	-1.63594	-1.2141	0.796377	0.120825	0.744866	0.708338	2.04637	1.64604	1.74523	2.07619
ENSG00000274210	1	148522601	148522765	1	RF00003	0.499587	-0.0103662	0.691401	0.133685	0.584232	0.641071	0.578715	0.140517	-3.51256	-3.76169	-2.9704	-3.32454	1.48688	1.62034	1.468	1.61747	-8.0011	-7.81779	-8.00602	-8.21721	-0.733036	0.295622	-0.244241	0.00754195	-5.66489	-4.8465	-4.75243	-4.68668	-8.25472	-7.10894	-7.81798	-7.79824	1.75276	1.46714	1.58803	1.30496
ENSG00000270629	1	148531385	148679751	-1	NBPF14	3.65909	3.84985	3.67973	3.83094	3.53346	3.80565	3.7225	3.7254	4.09408	4.08083	4.1401	4.06607	4.32837	4.36013	4.3231	4.31752	3.24456	3.34097	3.22954	3.20674	4.34974	4.46282	4.32685	4.40666	3.80383	3.82152	3.59313	3.67828	3.06192	4.27121	3.03188	3.23955	4.16402	4.00143	4.18485	4.03379
ENSG00000178104	1	148808181	149048286	1	PDE4DIP	7.63282	7.70772	7.66256	7.62893	7.97536	8.00524	7.98639	8.02367	7.02897	7.03572	7.04501	7.04485	7.35198	7.361	7.37207	7.3212	5.91359	5.92806	5.948	5.90709	7.05894	6.95955	7.08845	6.99913	6.23777	6.17479	6.23203	6.15962	5.89269	6.08218	5.95461	5.93929	6.28037	6.23251	6.27066	6.31517
ENSG00000269713	1	149054027	149103561	-1	NBPF9	4.96842	5.27019	5.014	4.95706	4.3347	4.25473	4.37922	4.58226	5.57033	5.57455	5.53215	5.53127	5.59934	5.57366	5.63386	5.64206	5.94242	5.86932	5.87154	5.8963	5.98334	5.85855	5.96984	5.96775	5.87967	5.95572	5.76499	6.00244	5.91556	5.92318	5.81075	5.79514	5.31996	5.48595	5.34778	5.39969
ENSG00000274265	1	149176022	149251013	1	AC245297.3	0.101125	0.219323	-0.191929	0.0869601	0.152686	0.214299	0.226533	-0.00565424	-1.00716	-0.500444	-0.694357	-0.537184	0.225607	0.210085	0.0750159	-0.0100565	-0.115673	-0.0130113	0.129191	0.27839	0.00787853	-0.291816	-0.270267	-0.0675561	-0.615419	-0.541919	-0.21029	-0.813917	-0.747216	-0.857692	-0.610795	-0.511168	1.03279	0.899073	1.14954	1.12935
ENSG00000215861	1	149197992	149321732	-1	AC245297.1	2.44869	2.20162	2.34108	2.32708	2.94144	3.06993	2.79666	2.9262	-0.541958	-1.67571	-0.773244	-0.94634	3.21845	3.35984	3.12095	3.17528	0.776311	1.00399	1.0022	0.727074	1.25644	1.37664	1.17081	0.893501	2.51991	2.53211	2.80332	2.39966	1.06529	1.42565	1.25475	1.08285	0.953795	1.08021	1.19489	1.00405
ENSG00000271383	1	149390623	149556361	1	NBPF19	3.62087	3.89583	3.50039	3.77309	3.27631	3.35545	3.37916	3.48375	4.5087	4.52274	4.46532	4.43247	4.25325	4.04224	4.23108	4.29572	3.97028	3.86496	3.74839	3.94054	3.69782	3.59822	3.74064	3.70332	3.72505	3.82073	3.52416	3.693	4.06691	4.16969	4.00476	3.98788	3.43284	3.37225	3.231	3.49444
ENSG00000203814	1	149782689	149812373	-1	HIST2H2BF	7.82059	7.72137	7.88562	7.77495	6.93533	6.92402	7.00088	6.95006	8.56591	8.54659	8.64369	8.55766	7.46737	7.44359	7.42741	7.56038	7.8308	7.79455	7.72402	7.76076	7.62064	7.42094	7.54644	7.60051	7.21866	7.15733	7.42189	7.29762	8.9585	8.27678	8.94834	8.96334	7.06523	7.24795	6.88397	7.06093
ENSG00000183598	1	149813271	149813681	-1	HIST2H3D	5.65477	5.44804	5.67276	5.60039	6.08396	6.30685	6.08131	5.9962	7.14928	7.09137	7.2217	7.16453	6.50908	6.75884	6.58838	6.54535	6.56331	6.6122	6.62851	6.50816	6.78428	6.99801	6.81936	6.81736	6.26757	6.44495	6.44192	6.27401	7.05095	8.12185	7.29241	7.35915	5.89853	5.40076	5.98447	5.50211
ENSG00000220323	1	149842875	149846486	1	HIST2H2BD	0.8808	1.28884	1.01444	1.2827	0.847947	0.682347	0.638019	1.10019	1.53564	1.51154	1.78997	1.89282	0.512132	0.528365	0.734981	0.576197	1.24295	1.75448	1.56536	1.78265	3.13636	3.04229	3.21183	3.1519	1.67465	1.54801	1.74363	1.63946	1.85718	1.41414	1.77599	2.01664	1.72756	1.75444	1.80711	1.85185
ENSG00000261716	1	149844498	149850937	-1	AC239868.1	3.0388	3.2703	3.24412	3.20627	2.6762	2.26499	2.54367	2.69712	3.73057	3.63966	3.51453	3.60208	2.64314	2.61354	2.74057	2.69011	3.35538	3.35855	3.45764	3.50685	5.41867	5.40234	5.46516	5.46032	2.92192	3.01237	2.76192	2.82707	4.0131	3.39536	3.81977	3.81743	3.58058	3.68153	3.54179	3.5346
ENSG00000184678	1	149884459	149886652	-1	HIST2H2BE	7.4537	7.26385	7.42331	7.31403	6.99689	6.88925	7.11453	6.96935	8.05541	8.02162	8.11735	8.0184	7.00601	7.06588	7.04919	7.27317	7.73723	7.70731	7.58886	7.60344	7.98931	7.73028	7.95209	7.97278	6.87889	6.74055	7.11142	6.94369	8.00878	6.67963	8.01244	8.04859	7.03629	7.04363	6.82125	7.02025
ENSG00000184260	1	149886975	149887364	1	HIST2H2AC	7.12773	7.01001	7.1993	7.02541	6.76885	6.93489	6.85944	6.72981	7.3469	7.31291	7.42214	7.39443	6.78111	6.83535	6.7182	6.74268	7.32346	7.43582	7.3034	7.2625	6.82674	6.89035	6.97034	6.97724	6.62393	6.70108	6.86909	6.68876	7.36058	7.38399	7.50155	7.49334	6.91829	6.95465	6.80879	6.65203
ENSG00000184270	1	149887524	149887916	-1	HIST2H2AB	5.35695	5.10993	5.36916	5.30059	3.96711	4.1779	4.01912	3.83272	5.68262	5.58444	5.77545	5.62867	4.22369	4.60201	4.33836	4.40947	5.36981	5.48736	5.36748	5.29762	5.08641	5.48143	5.13546	5.40382	4.88006	5.10336	5.01168	4.84758	5.64555	7.27865	5.97892	6.0537	4.62492	4.71213	4.89039	4.39584
ENSG00000178096	1	149887890	149900798	1	BOLA1	1.64775	1.06703	1.64832	1.36886	1.76384	2.04453	1.88099	1.36828	-2.05452	-4.05942	-2.6549	-1.98967	-3.23771	-2.02781	-3.12695	-3.00979	1.34025	1.49094	1.32384	1.48514	2.49689	2.63968	2.43096	2.6846	1.71582	1.63117	1.78433	1.56746	2.5394	3.58071	2.77456	2.76493	1.34764	1.43626	1.38145	0.932436
ENSG00000159164	1	149903318	149917882	-1	SV2A	5.53748	5.43995	5.49313	5.46785	6.00458	5.92985	5.94391	5.9262	6.0507	6.02428	6.07009	6.08771	6.76868	6.74084	6.81458	6.79764	6.00228	5.98707	5.96859	5.95513	7.00112	6.95496	6.99	6.91022	6.3061	6.31731	6.27913	6.36229	6.69908	6.91626	6.70695	6.57649	5.39202	5.5013	5.35591	5.40201
ENSG00000143368	1	149923317	149928344	-1	SF3B4	5.91348	5.7651	5.84892	5.92281	5.6237	5.35679	5.61017	5.52707	6.26512	6.22361	6.24883	6.22152	6.0784	5.98772	6.03109	6.38633	6.23915	6.15685	6.16712	6.14975	6.93133	6.70426	6.88004	6.86931	6.20268	6.12485	6.27606	6.25529	6.87636	6.17091	6.79505	6.89788	6.1616	6.47479	6.0374	6.17327
ENSG00000014914	1	149928651	149936869	-1	MTMR11	3.83411	4.18329	3.88778	4.04866	3.86138	3.61605	3.87771	4.06317	4.78103	4.86868	4.75166	4.76715	4.68468	4.48207	4.58406	4.48321	4.85782	4.87691	4.88955	5.04918	5.44993	5.44046	5.61426	5.49802	4.27236	4.29094	4.02575	4.24372	3.85461	3.42511	3.59669	3.48705	3.39467	3.35751	3.15636	3.37288
ENSG00000264522	1	149937812	150010676	-1	OTUD7B	5.45558	5.47195	5.4479	5.42809	5.73625	5.79679	5.72178	5.74231	6.25238	6.24979	6.25972	6.22615	5.81592	5.90212	5.81559	5.94388	5.79292	5.79538	5.75618	5.73066	6.20584	6.18044	6.13484	6.18553	6.07034	6.06103	6.18587	6.09463	7.67549	7.88498	7.68938	7.69402	5.8293	5.77867	5.83232	5.78679
ENSG00000136631	1	150067279	150145329	1	VPS45	4.99318	5.11307	5.01494	5.10417	5.04362	5.06306	5.19616	5.18974	5.61486	5.63763	5.65544	5.65602	5.51557	5.36809	5.50089	5.39038	5.2231	5.2614	5.19378	5.22796	6.09292	6.0569	6.05811	6.06231	5.5648	5.45831	5.38439	5.53794	5.87754	5.53845	5.87551	5.86924	5.67483	5.68876	5.59215	5.71394
ENSG00000023902	1	150149183	150164720	1	PLEKHO1	4.56234	4.56773	4.67769	4.62245	5.62461	5.62067	5.63371	5.63185	3.98341	3.91747	3.98545	3.95972	4.43199	4.37818	4.29389	4.36795	4.8437	4.89056	4.8544	4.82125	5.8088	5.79582	5.78933	5.78023	5.00333	5.02906	5.02877	5.06627	4.09432	4.28064	4.14466	4.1268	5.12302	5.12531	4.98142	4.89891
ENSG00000143401	1	150218417	150236156	-1	ANP32E	7.14598	7.01474	7.09209	7.04342	6.18766	6.24503	6.1686	6.18247	8.0748	8.08857	8.11386	8.0776	7.286	7.22049	7.14446	7.19937	6.66815	6.68091	6.65267	6.65283	7.70434	7.78964	7.71103	7.73191	6.97636	6.94566	6.90693	6.91031	8.03305	8.3198	8.09397	8.09551	7.13459	6.98438	7.16161	7.17673
ENSG00000118298	1	150257159	150265078	1	CA14	0.337253	-0.45951	-0.188134	-0.46759	-0.178805	-0.68841	-0.279992	-0.228976	0.931439	0.905768	0.881083	0.820234	0.498952	0.240939	0.0554531	0.352298	0.335232	0.276812	-0.0504441	-0.303908	1.33161	0.74844	1.21234	0.945865	-0.409156	-0.281879	-0.401759	-0.326497	0.804161	-0.154384	0.7998	0.577077	-0.0933386	-0.294053	-0.308568	-0.584288
ENSG00000117362	1	150265399	150269580	-1	APH1A	6.54554	6.39283	6.44604	6.44076	6.03396	5.97468	5.92157	5.89909	6.86203	6.91776	6.91302	6.92899	6.70044	6.76427	6.7257	6.64963	6.54585	6.60074	6.59902	6.60188	7.28365	7.41938	7.25363	7.30472	6.66056	6.75913	6.73992	6.65381	7.15135	7.34822	7.26452	7.16085	6.75879	6.74024	6.86716	6.67691
ENSG00000159208	1	150282543	150287093	1	CIART	2.44723	2.15364	2.27309	2.42293	2.94835	2.78053	2.91732	2.75283	2.33141	2.20488	2.35535	2.05806	2.67454	2.51265	2.49954	2.66894	3.66486	3.35014	3.42751	3.50359	3.01813	2.68848	2.56505	2.95117	1.75384	1.182	1.61449	1.62671	1.73147	1.17555	1.59919	1.62278	1.34598	1.46363	0.726335	1.25001
ENSG00000266472	1	150293720	150308979	1	MRPS21	5.04157	4.90818	5.12144	5.0275	4.67876	4.8008	4.76457	4.76603	3.00269	3.09914	3.32834	3.06825	5.24558	5.16529	5.17427	5.28674	4.54947	4.58753	4.59577	4.40891	4.68017	4.67373	4.62714	4.84547	5.2797	5.41226	5.36143	5.25583	6.04463	6.53206	6.05321	6.13729	5.53295	5.79828	5.60743	5.57733
ENSG00000117360	1	150321476	150353195	1	PRPF3	5.67787	5.871	5.79602	5.74929	5.04844	4.97	5.05405	5.10592	5.98249	6.09132	5.83409	5.85603	6.489	6.41662	6.58431	6.54833	6.05103	5.92277	5.99587	6.09442	6.81128	6.7681	6.89478	6.91985	6.14398	6.17083	6.00545	6.21433	6.22662	6.05126	6.1162	6.14094	6.20582	6.28072	6.06674	6.17847
ENSG00000163125	1	150363091	150476566	1	RPRD2	5.85263	5.90705	5.81414	5.95915	5.57823	5.56354	5.68261	5.68555	6.90043	6.85919	6.86672	6.89059	6.30617	6.19043	6.27629	6.39847	5.89407	5.92705	5.88577	5.91865	6.98721	6.7033	6.8676	6.84445	5.86579	5.77248	5.86745	5.99422	7.00931	6.27966	6.8886	6.86873	6.02342	6.24455	5.88832	6.05319
ENSG00000143374	1	150487364	150507609	1	TARS2	4.4743	4.62471	4.58552	4.52878	4.45037	4.4743	4.50935	4.24053	5.07734	5.03343	5.09873	5.13978	4.96678	4.87318	4.99711	4.83791	4.86863	4.83277	4.86598	4.84391	5.62753	5.58165	5.67889	5.6186	4.83777	4.85745	4.95051	4.95661	5.62988	5.44354	5.58867	5.52539	4.6745	4.85346	4.57294	4.68637
ENSG00000143369	1	150508062	150513789	1	ECM1	7.0645	6.92836	7.04724	6.99534	5.19938	5.04591	5.16967	5.20118	7.0362	7.03678	7.04835	7.03254	3.7771	3.72905	3.77281	4.03194	7.00096	6.79007	6.94755	6.96744	8.03898	7.83958	7.91521	7.9632	4.79009	4.86442	4.96249	4.95031	6.1367	5.45896	5.99511	6.04979	3.71394	3.86314	3.42651	3.79454
ENSG00000143382	1	150549369	150560937	1	ADAMTSL4	2.05721	2.45537	1.80039	2.12951	0.323908	-0.324095	0.149671	0.567744	1.9447	1.83665	1.42141	1.56358	1.30162	1.49271	1.56594	1.75104	1.02036	1.26717	1.33396	1.08718	4.75734	4.87326	4.78016	4.85011	2.72337	2.87401	2.75934	2.77053	0.935286	1.43713	1.18928	0.885212	1.76483	1.77238	1.77468	1.55844
ENSG00000203804	1	150560202	150574552	-1	ADAMTSL4-AS1	0.961877	1.79653	1.17906	1.29698	2.37711	1.91969	2.25692	2.83406	1.42436	1.33484	1.31299	1.35831	2.79149	2.64031	2.97482	2.85553	1.22736	1.1027	1.29723	1.09178	2.1859	2.33222	2.46829	2.3354	2.10879	2.55266	1.77926	2.33337	2.3517	2.91842	2.29244	2.4153	2.23656	2.24859	2.41968	2.19161
ENSG00000143384	1	150574551	150579738	-1	MCL1	7.8986	7.89855	7.8987	7.90094	8.07737	8.09851	8.05594	8.17815	8.12401	8.08305	8.08025	8.11425	8.26854	8.31015	8.31191	8.27418	7.90417	7.95365	7.98804	7.92388	8.77557	8.86855	8.75445	8.73881	8.52916	8.5508	8.41725	8.45032	9.14712	9.47657	9.13796	9.16331	8.22897	8.04746	8.32794	8.15786
ENSG00000143420	1	150600851	150629612	-1	ENSA	6.45936	6.35481	6.4107	6.39512	6.08111	6.13813	6.12758	6.09194	7.11999	7.11783	7.0989	7.15191	6.71266	6.71449	6.66362	6.70971	6.33919	6.26566	6.27225	6.25255	7.26539	7.40834	7.32741	7.38053	6.93919	6.8805	6.88424	6.83006	7.26104	7.6975	7.36091	7.33528	6.62725	6.55832	6.75035	6.59148
ENSG00000143457	1	150646225	150697144	-1	GOLPH3L	4.6198	4.37822	4.45377	4.62396	4.51277	4.53828	4.5488	4.5378	5.07659	4.97237	5.11676	5.06179	5.05601	4.93552	4.89709	4.80053	4.37412	4.46062	4.36072	4.41964	5.33469	5.19731	5.18742	5.26368	5.25758	5.03156	5.18938	5.14351	4.76365	4.3745	4.84289	4.7489	4.98147	5.0301	4.89568	5.12438
ENSG00000163131	1	150730196	150765957	-1	CTSS	6.0241	5.83871	5.91788	5.99115	3.3317	3.44376	3.32497	3.36788	2.12228	2.15938	2.01051	2.52054	1.35779	1.35822	1.2669	1.56935	1.17731	1.37014	1.03358	1.33353	1.51789	1.81651	1.44098	1.52177	4.98615	5.04141	5.12715	4.99393	1.24922	2.02018	1.38022	1.90438	5.24331	5.12334	5.21598	5.24718
ENSG00000143387	1	150796208	150808323	-1	CTSK	2.34231	1.95503	2.37338	2.02282	5.59525	5.61335	5.47183	5.319	-0.10062	0.210786	-0.307909	-0.258362	2.24884	2.10411	2.13703	2.14163	0.909675	1.05594	1.08013	1.14226	2.18232	2.1278	2.44804	2.36259	2.30274	2.24777	2.17433	2.3112	2.62798	2.11369	2.47293	2.32812	1.52172	1.71283	1.55188	1.62938
ENSG00000143437	1	150809705	150876768	-1	ARNT	5.55509	5.72712	5.57417	5.69064	5.43631	5.28516	5.38545	5.39245	5.74299	5.67396	5.77663	5.66512	5.7998	5.64714	5.80438	5.6837	5.69081	5.64733	5.69249	5.70909	6.22929	6.02922	6.19786	6.10105	6.1688	6.09898	6.12952	6.14224	5.97547	5.5769	5.94995	5.87302	5.44671	5.4538	5.33036	5.40397
ENSG00000143379	1	150926263	150964744	1	SETDB1	4.6004	4.8089	4.5931	4.69344	4.29246	4.24124	4.37948	4.52186	5.44632	5.33719	5.39121	5.35314	5.30057	5.15984	5.17221	5.14775	4.9493	4.81401	4.92727	4.98158	6.25494	6.13388	6.19698	6.15197	5.27647	5.26694	5.14244	5.34849	5.59126	5.26319	5.51787	5.5275	5.19261	5.34691	5.07054	5.19458
ENSG00000143418	1	150960583	150975004	-1	CERS2	7.18017	7.07729	7.16029	7.12927	6.90393	6.86112	6.86515	6.83019	7.39388	7.36985	7.43371	7.43187	7.10369	7.15321	7.17186	7.07012	6.94632	6.912	6.943	6.98597	8.33038	8.2839	8.33041	8.2688	6.99913	7.06146	7.08664	7.0582	7.47428	7.33863	7.40763	7.45936	6.96744	7.12667	6.84358	6.95772
ENSG00000143412	1	150982017	150995634	1	ANXA9	0.51852	0.0778668	0.740645	0.314839	1.1289	0.938836	1.05343	0.972992	0.722504	0.704759	0.473732	0.523857	1.29748	0.978289	1.16432	1.13143	0.706404	0.485487	0.556523	0.520042	2.68665	2.46012	2.52795	2.71452	0.153216	-0.38287	0.377843	0.238816	1.5827	0.937978	1.71208	1.63288	0.586045	0.600091	0.365569	0.970246
ENSG00000143409	1	150996086	151008375	-1	MINDY1	3.34547	3.29877	3.2228	3.34511	3.49058	3.43413	3.52612	3.58895	3.61531	3.77287	3.61658	3.81028	4.27114	4.24888	4.26086	4.16512	3.44389	3.45556	3.60295	3.4152	4.03898	4.01029	4.01658	3.99669	3.51606	3.36903	3.57399	3.58043	4.88114	5.39378	4.99808	4.78545	3.19881	3.51554	3.2623	3.31584
ENSG00000143363	1	151008420	151035713	1	PRUNE1	3.61566	3.71823	3.69779	3.73901	2.83101	2.75451	2.86034	2.78315	4.61929	4.62905	4.70717	4.71992	3.97511	4.11929	4.17241	4.00346	3.44534	3.27971	3.25711	3.39215	4.9948	4.79776	4.76775	4.86489	4.17546	4.19836	4.3118	4.28506	4.87094	4.36643	4.88885	4.84633	4.05471	4.16806	3.88047	4.13391
ENSG00000143443	1	151047740	151051986	1	C1orf56	1.56616	1.01206	1.27201	1.30624	1.76405	1.94822	2.24312	1.66778	1.49068	1.66577	1.51196	1.55618	1.96255	2.04114	2.05524	2.25499	1.30158	1.37054	1.22847	1.09294	2.98525	2.93257	3.10065	3.02486	2.37314	2.38452	2.39721	2.48617	2.33666	1.96018	2.5542	2.18177	1.91671	2.02544	2.09722	1.90923
ENSG00000197622	1	151050971	151070325	-1	CDC42SE1	6.44956	6.50358	6.49645	6.48313	5.67265	5.60521	5.61969	5.64849	6.75151	6.78034	6.78231	6.80963	6.89382	6.87526	6.88394	6.87502	6.34361	6.34745	6.37066	6.3982	7.65949	7.7005	7.69983	7.67022	6.47896	6.53452	6.40232	6.50619	7.56207	7.63657	7.55786	7.54926	6.50286	6.5125	6.49214	6.45168
ENSG00000213190	1	151057758	151068497	1	MLLT11	6.90772	6.7748	6.892	6.8575	5.34158	5.36032	5.40664	5.30759	6.46906	6.4923	6.47898	6.50334	5.99846	5.98239	5.99499	5.9654	5.23587	5.26204	5.35744	5.19045	7.25392	7.19693	7.27191	7.25288	6.00275	5.94218	6.00116	5.98938	4.46801	3.91631	4.33416	4.31869	4.98519	5.14513	5.06967	5.06405
ENSG00000143458	1	151070578	151125542	1	GABPB2	3.9223	4.05473	4.16226	4.01558	4.07256	4.0629	4.17797	3.94209	4.22372	4.1806	4.2188	4.19447	4.55715	4.7176	4.69812	4.60436	2.83657	2.98256	3.08622	2.87647	3.01789	2.99657	2.82438	2.718	3.52455	3.44958	3.55013	3.57618	-2.66582	-3.95194	-4.38184	-3.09968	3.47434	3.50904	3.64368	3.62467
ENSG00000143434	1	151131685	151146664	-1	SEMA6C	2.46056	2.23228	2.48588	2.44754	0.231422	0.149125	0.615335	0.342054	1.39757	1.60002	1.19195	1.41036	1.82457	1.68633	1.73081	1.86222	2.61	2.72084	2.68309	2.54434	4.47381	4.57406	4.47174	4.40642	3.95709	3.87369	3.77684	3.9155	1.729	2.19626	1.99036	2.05195	1.83239	1.66355	1.7656	2.00502
ENSG00000163156	1	151156664	151170297	1	SCNM1	4.10364	3.9608	3.98343	3.98985	3.21834	3.17731	3.22486	3.13868	4.41566	4.36936	4.41573	4.36097	3.65208	3.70073	3.90407	4.11359	3.97436	3.87568	3.78356	3.90038	5.09581	5.17269	5.07688	5.22813	4.3037	4.29151	4.36218	4.34542	4.45704	4.43488	4.5223	4.47818	4.44463	4.74586	4.50781	4.47852
ENSG00000163155	1	151159748	151165948	-1	LYSMD1	2.85553	2.67092	2.83459	2.7755	2.37259	2.0305	2.14818	2.15253	3.35627	3.50415	3.4253	3.53342	2.75281	2.75667	2.80568	2.78986	2.8941	2.98581	2.9864	2.86312	3.95661	3.95647	3.91093	3.97944	3.38208	3.28799	3.26536	3.2687	3.7333	3.70119	3.80298	3.76538	2.86518	2.84166	3.01016	3.04831
ENSG00000163159	1	151169987	151195321	-1	VPS72	4.91216	4.8597	4.95853	4.77248	4.35659	4.35793	4.34018	4.37244	5.24324	5.26022	5.34764	5.19786	5.00159	5.06711	5.0146	5.09393	4.78329	4.77825	4.75584	4.74406	6.3191	6.22268	6.30127	6.26293	5.16226	5.16215	5.33516	5.27258	5.58638	5.08968	5.66611	5.60224	5.04666	5.14884	4.83234	4.99644
ENSG00000143398	1	151197949	151249536	1	PIP5K1A	6.50058	6.54318	6.48645	6.46745	6.2681	6.2311	6.18891	6.26354	7.48834	7.51631	7.4645	7.49974	7.00075	6.97807	6.99026	6.96329	6.89122	6.88706	6.79004	6.86633	8.3819	8.32385	8.3503	8.28113	7.00357	7.05619	7.04228	7.04098	7.50806	7.28938	7.52528	7.529	6.80014	6.92269	6.79987	6.8094
ENSG00000159352	1	151254703	151267479	1	PSMD4	6.59612	6.50798	6.57441	6.53769	6.3177	6.43403	6.27775	6.29809	7.1387	7.15473	7.21012	7.1579	6.75911	6.90003	6.807	6.73854	6.30013	6.33945	6.32507	6.29831	8.02821	8.25895	8.09723	8.1188	7.17052	7.27391	7.22376	7.08204	7.55063	8.42152	7.71391	7.74999	7.20344	7.1244	7.40239	7.13766
ENSG00000143373	1	151281618	151292180	1	ZNF687	5.15536	5.2645	5.27742	5.26086	4.98552	5.06171	5.07238	4.95698	5.80455	5.82877	5.80462	5.81047	5.64663	5.62861	5.66216	5.63713	5.12606	5.20505	5.20721	5.23063	6.86533	6.90391	6.87795	6.82453	5.89925	5.87726	5.87837	5.93358	6.15313	6.28459	6.11215	6.1486	5.35811	5.38293	5.29468	5.1167
ENSG00000143393	1	151291797	151327715	-1	PI4KB	6.19696	6.2643	6.27601	6.24571	6.25693	6.17367	6.24321	6.21552	6.85727	6.89449	6.85822	6.87042	6.64416	6.60447	6.66586	6.63813	6.6483	6.60023	6.61053	6.64384	7.7517	7.71917	7.71539	7.68521	6.85373	6.81606	6.91722	6.89112	7.24414	7.19286	7.19415	7.13292	6.4974	6.53865	6.42493	6.45175
ENSG00000143390	1	151340640	151347357	-1	RFX5	5.54832	5.49559	5.5471	5.51474	6.10235	6.03563	6.12054	6.01523	6.29291	6.27836	6.23927	6.27711	5.57968	5.61733	5.60125	5.54514	5.81322	5.80186	5.77837	5.8855	6.51856	6.53167	6.51417	6.51948	5.56701	5.56597	5.50138	5.54417	6.76726	6.75128	6.89943	6.78808	5.77173	5.83221	5.67587	5.74198
ENSG00000159377	1	151399534	151401944	1	PSMB4	7.18407	7.11878	7.28577	7.19847	6.91324	6.98834	6.88267	6.82853	8.077	8.13375	8.17324	8.1508	7.39435	7.5164	7.42049	7.27902	7.06882	7.0999	7.11251	7.09125	8.74469	8.96303	8.7878	8.81754	7.75482	7.82784	7.85245	7.74165	8.47878	9.47829	8.58478	8.61251	7.89408	7.93625	8.08488	7.79814
ENSG00000143442	1	151402724	151459465	-1	POGZ	6.17461	6.43606	6.22204	6.32029	5.76054	5.70784	5.84518	5.89002	7.11632	7.10614	7.05146	7.07247	6.98576	6.87084	6.96898	6.97613	6.49258	6.43863	6.50404	6.50407	7.91855	7.76307	7.87023	7.83543	6.90601	6.86198	6.79652	6.94461	7.53179	7.2752	7.4256	7.44481	6.51533	6.64465	6.5309	6.57145
ENSG00000143375	1	151510510	151538692	1	CGN	-0.243996	-0.96738	-0.446378	-0.511692	-1.09904	-0.876585	-1.57994	-0.659341	3.75147	3.66789	3.86887	3.64676	1.0865	0.89102	1.11905	0.895529	-0.222092	-0.0537162	-0.539772	0.0105909	2.4092	2.2526	2.28029	2.3664	2.77223	2.71656	2.88221	2.7761	2.79913	2.84727	2.88388	2.76718	1.31464	1.37202	1.26233	1.54723
ENSG00000143367	1	151540305	151583583	1	TUFT1	4.59452	4.7059	4.60657	4.66592	2.82704	2.91635	2.62957	2.62582	6.60422	6.61407	6.57494	6.65736	5.67281	5.63463	5.68859	5.73423	3.71912	3.68372	3.59388	3.65653	6.78684	6.65748	6.65328	6.74889	5.42365	5.43567	5.5586	5.65121	4.06362	3.64585	4.05828	3.94019	4.78183	4.99616	4.71445	4.74608
ENSG00000143376	1	151612006	151699091	1	SNX27	6.11577	6.04471	5.95263	6.05549	5.71148	5.66017	5.65493	5.67515	6.79132	6.73381	6.80403	6.80799	6.33491	6.27912	6.39017	6.303	6.2583	6.23593	6.26792	6.26131	7.02025	6.75593	6.87222	6.89006	6.63764	6.49504	6.71081	6.69673	7.28503	6.3399	7.1375	7.09835	6.46905	6.65086	6.21197	6.53525
ENSG00000143436	1	151759643	151763564	-1	MRPL9	4.12513	4.0609	4.08021	4.12628	4.19685	4.17924	4.10378	3.84337	4.7657	4.71107	4.81218	4.78793	4.46091	4.56508	4.52633	4.47063	4.35112	4.46363	4.37406	4.38409	5.53058	5.69463	5.52635	5.6548	4.83113	4.77747	4.87594	4.71694	4.91847	5.47204	5.06635	5.07277	4.44386	4.60223	4.52231	4.4805
ENSG00000182134	1	151770107	151791416	-1	TDRKH	3.29207	2.99232	3.24081	3.22444	2.21765	2.33567	1.86278	1.9813	3.24351	3.19051	3.35309	3.23996	3.19191	3.05533	3.05063	2.89428	2.65114	2.58879	2.4763	2.75232	5.01486	5.01519	4.98193	5.13531	3.5254	3.48168	3.54573	3.44671	4.40059	4.10982	4.61987	4.44226	2.63432	2.62301	2.67106	2.69977
ENSG00000159445	1	151873584	151909808	-1	THEM4	1.28356	1.57289	1.54102	1.09847	3.6793	3.62112	3.6338	3.45788	3.6107	3.47646	3.53939	3.49628	2.67734	2.76827	2.66238	2.71303	1.84276	1.72068	1.75782	2.04483	3.26378	2.93531	3.09433	3.25552	-6.03836	-7.64239	-7.49924	-7.48748	5.39195	5.09799	5.55619	5.39096	4.02391	4.14925	3.89338	4.13479
ENSG00000197747	1	151982915	151994390	-1	S100A10	8.14382	7.98716	8.10915	8.04991	8.00653	7.94136	8.04057	7.97228	8.25741	8.23701	8.32789	8.23712	7.39526	7.38881	7.39551	7.39208	7.23716	7.29801	7.252	7.26672	9.59758	9.56264	9.56036	9.63285	7.16824	7.18417	7.21055	7.12499	7.60039	7.21767	7.60648	7.67513	7.35546	7.40419	7.325	7.37141
ENSG00000163191	1	152032506	152047907	-1	S100A11	7.59109	7.394	7.52751	7.50142	7.09135	6.94181	7.10834	7.03389	6.68318	6.66421	6.76543	6.67489	6.75191	6.74054	6.80504	6.92417	6.70236	6.60966	6.62031	6.62516	7.07816	6.98413	7.03337	7.15417	4.72691	4.72382	4.9211	4.7656	5.95231	5.4577	5.95603	6.02605	6.59121	6.9348	6.64477	6.81779
ENSG00000143631	1	152302175	152325203	-1	FLG	-7.41124	-7.61742	-4.36329	-7.84014	1.04522	1.53698	1.02237	0.830449	5.7916	5.68243	5.82263	5.8419	3.96639	4.17312	4.04724	4.1695	2.75298	3.0963	2.99669	2.92069	-0.209634	-0.479603	-0.629849	-0.691743	2.00252	2.00311	2.21293	1.91971	1.45266	0.55353	1.17012	1.38618	1.32804	2.11355	1.093	1.12492
ENSG00000238279	1	153533603	153535115	1	BX470102.1	1.49784	1.39282	1.27737	1.48403	1.13728	1.01536	1.37096	1.22568	0.937345	0.501985	0.583452	0.623687	0.930996	0.893906	1.14621	0.839561	0.547296	0.627246	0.791106	0.586057	1.22078	1.21771	1.60714	1.22628	0.503229	0.707071	0.769849	0.538658	1.23096	1.20407	1.11935	0.927275	0.768279	0.285441	0.417647	0.970171
ENSG00000197956	1	153534599	153536244	-1	S100A6	9.86032	9.64755	9.78561	9.66064	9.1826	9.21561	9.16822	9.20494	8.93952	8.89878	8.86084	8.89204	9.05101	9.1367	9.0451	9.0671	8.1168	8.1071	8.1313	8.00253	9.18555	9.27033	9.21245	9.19768	8.84295	8.76914	8.79665	8.64591	9.27186	9.63555	9.36667	9.4387	8.55323	7.92803	8.55767	8.38821
ENSG00000196154	1	153543613	153550136	-1	S100A4	6.63257	6.42773	6.59472	6.49767	2.36525	2.20364	2.2233	2.12137	5.20449	5.21485	5.37151	5.37415	1.5819	1.79857	1.42713	1.41604	1.57028	1.96832	1.75199	1.79664	8.90295	9.02917	8.90778	8.90004	1.82257	2.18098	1.75721	1.65177	2.61468	3.42316	2.77217	2.87168	4.58785	3.83841	4.5861	4.4899
ENSG00000188015	1	153547329	153549372	-1	S100A3	4.48724	4.01183	4.32092	4.2285	4.12511	4.26179	4.0918	3.83477	2.85955	2.93527	2.99851	2.9107	0.278582	0.606237	0.429314	0.330385	1.13362	1.23643	1.39033	1.17857	4.20298	4.22966	4.10302	4.1623	2.20721	2.23774	2.3791	2.11738	1.05709	1.39118	1.14223	1.12185	2.8793	2.84433	3.06679	2.77192
ENSG00000196754	1	153561108	153567890	-1	S100A2	2.33529	1.74199	2.12822	1.92358	2.84403	2.95	2.72384	2.74759	4.18375	4.23355	4.296	4.22955	2.38379	2.7495	2.44534	2.53264	1.76277	1.31555	1.08236	1.6372	3.10069	3.37375	2.90934	3.1139	1.78596	1.82724	1.9061	1.72961	1.65194	2.14911	1.69087	1.74166	2.27509	1.63441	2.18281	2.16627
ENSG00000285867	1	153586813	153606283	-1	BX470102.2	-0.475031	-0.304304	-0.361886	-0.216911	2.12872	2.3947	1.94702	1.98335	0.118549	-0.49645	0.0438943	-0.354767	2.22324	2.33991	2.19999	2.17555	1.38255	1.40225	1.26073	1.29801	3.43104	3.36982	3.51877	3.28138	0.90197	0.859057	1.20285	0.502342	0.603562	2.13595	0.63134	1.10206	-0.308197	0.0210701	-0.0540334	-0.657295
ENSG00000188643	1	153606886	153613145	-1	S100A16	6.03283	5.8427	6.11429	5.98131	7.36022	7.34466	7.39798	7.26913	5.10642	5.01312	5.06049	5.14307	7.45776	7.57403	7.52295	7.53058	7.06698	7.11014	7.20292	7.12393	8.65124	8.68485	8.6254	8.65077	6.7532	6.70455	6.82805	6.75292	6.76964	6.98165	6.81192	6.87506	5.78902	5.98511	5.87326	5.75465
ENSG00000189171	1	153618787	153631360	-1	S100A13	3.73943	3.4271	3.63093	3.5225	3.03159	3.29879	3.09221	3.17051	3.49417	3.52365	3.55892	3.56262	3.94135	4.27345	4.01886	3.98658	3.29145	3.28432	3.17716	3.14446	4.11458	4.32605	4.18384	4.3014	3.26063	3.21793	3.16741	3.09317	4.08957	5.0226	4.27576	4.33546	3.2419	2.88907	3.3947	3.03312
ENSG00000160679	1	153633982	153646306	1	CHTOP	5.74568	5.99178	5.85913	5.84679	5.3615	5.25897	5.37281	5.41426	6.4057	6.4844	6.29205	6.35723	6.29105	6.20406	6.27005	6.3129	5.94829	5.9394	5.96456	5.96382	6.66481	6.60383	6.67226	6.68683	6.12035	6.12897	5.96113	6.13665	6.38993	6.43137	6.32285	6.30243	5.99298	6.02479	5.99026	5.98898
ENSG00000143553	1	153658654	153661830	1	SNAPIN	4.23493	3.97756	4.24859	4.13084	3.72174	3.79057	3.66855	3.70755	5.24725	5.19183	5.27733	5.25569	4.48869	4.41315	4.38046	4.40332	3.97797	4.08931	3.95689	4.01544	5.29605	5.23733	5.22209	5.2842	4.5141	4.36525	4.55589	4.55494	4.30942	4.23294	4.42601	4.39764	4.19931	4.34428	4.1788	4.17803
ENSG00000143621	1	153661788	153671048	-1	ILF2	7.47412	7.32387	7.45075	7.4148	6.92358	6.96531	6.89988	6.90732	8.49174	8.47986	8.56664	8.54043	7.58322	7.65545	7.60662	7.5444	7.51127	7.56069	7.51023	7.52497	8.37713	8.5065	8.33688	8.44519	8.07346	8.13456	8.1399	8.10304	7.96531	8.31641	8.02105	8.05081	7.72976	7.83422	7.84641	7.69411
ENSG00000143624	1	153728067	153774808	1	INTS3	6.49364	6.68934	6.54596	6.59487	6.53529	6.44974	6.59972	6.63217	6.49043	6.59537	6.45609	6.45251	6.46777	6.3997	6.47981	6.49141	6.69917	6.57888	6.6789	6.7446	7.39839	7.37592	7.51318	7.46837	6.61318	6.4763	6.395	6.53158	6.82892	6.5468	6.72132	6.68097	6.65667	6.76203	6.54683	6.68281
ENSG00000143554	1	153774354	153780157	1	SLC27A3	0.94219	1.17899	0.881704	1.06135	3.33508	3.44119	3.4044	3.44034	1.82818	1.66482	1.25034	1.33931	3.95594	3.92297	4.01504	3.89378	2.66492	2.15962	2.54001	2.44641	3.77025	3.81923	4.02848	3.81148	3.35924	3.13481	3.2286	3.13351	2.39987	2.66832	2.39478	2.15129	2.70677	2.71373	2.76397	2.63032
ENSG00000143614	1	153789030	153923360	-1	GATAD2B	6.61466	6.60249	6.59284	6.60961	5.79519	5.69861	5.80216	5.77468	6.73539	6.66391	6.68509	6.71937	6.65903	6.63746	6.73891	6.79456	6.71355	6.66474	6.67831	6.72271	7.25114	7.01448	7.11188	7.05603	6.58674	6.4968	6.56958	6.62182	7.26819	6.81202	7.2116	7.19527	6.5519	6.72795	6.3918	6.56171
ENSG00000198837	1	153929501	153946696	-1	DENND4B	5.46527	5.80196	5.56756	5.70561	5.37278	5.38612	5.46936	5.60465	6.05747	6.09572	5.9492	6.00598	6.17624	6.16859	6.20664	6.16877	6.34143	6.22183	6.27702	6.3048	6.7059	6.7839	6.86869	6.77207	6.52551	6.52525	6.31381	6.44326	6.91361	7.31248	6.88688	6.79368	6.05837	6.15698	6.03938	6.03494
ENSG00000160741	1	153947669	153958625	-1	CRTC2	4.72461	4.98592	4.8482	4.88576	4.41015	4.26905	4.36716	4.30309	4.90485	4.98628	4.91349	4.85117	4.9614	4.95636	4.79468	5.11882	4.80175	4.82539	4.89655	4.87677	5.43677	5.41958	5.45799	5.55266	4.8876	5.05843	4.88047	5.01872	5.02085	5.17865	5.1057	5.0204	5.11555	5.25261	5.07575	5.0178
ENSG00000143570	1	153959099	153968184	-1	SLC39A1	1.01242	0.608685	1.07573	0.964629	0.338942	0.467811	0.431786	0.26813	-0.501074	-0.263551	-0.148293	-0.3316	-0.200335	-0.627504	-0.56719	0.00699568	-0.122024	-0.0247369	-0.173951	-0.345397	1.22319	1.04425	1.06268	0.854429	0.0777719	0.0557152	-0.380956	-0.00124501	0.402265	0.0412228	0.613262	0.281199	-0.123557	-0.0754372	-0.392518	0.467815
ENSG00000143578	1	153967534	153974363	1	CREB3L4	1.98733	1.87516	1.61657	1.77019	1.22072	1.22426	1.54697	1.35611	2.40157	2.51544	2.56056	2.628	1.05451	1.46149	1.62931	1.5906	1.42428	1.35795	1.47623	1.47416	3.00701	3.10322	2.94886	2.87362	1.9199	1.97933	2.01461	1.83995	2.41195	2.14522	2.51761	2.55246	1.83506	1.89283	1.50499	1.90325
ENSG00000143543	1	153974269	153977688	-1	JTB	3.5954	3.27093	3.32101	3.16785	2.62117	2.84917	2.48477	2.64743	3.4933	3.5767	3.55205	3.67024	3.13036	3.25174	3.34106	3.13354	2.10356	2.1675	1.9648	1.93907	3.29775	3.37273	3.23885	3.19479	3.36598	3.57371	3.53179	3.27556	3.0624	3.21987	3.03714	3.16573	3.57402	3.05136	3.6093	3.40546
ENSG00000272654	1	153977743	153979160	1	AL358472.2	-0.691404	-0.653115	-0.170902	-0.259699	-0.159924	-0.831054	-0.719633	0.0121881	-0.73862	-0.580825	-0.607079	-0.657653	-0.407896	-0.984964	-0.65295	-0.311884	-0.401023	-0.408961	-0.355546	-0.0299664	0.252455	0.158041	0.217398	0.336726	-0.353669	-0.22283	0.0957223	-0.391142	0.014963	-0.798043	0.0499179	-0.570602	-0.664675	-1.33024	-0.452318	-0.80505
ENSG00000143545	1	153981617	153986358	-1	RAB13	2.92421	2.76905	2.92268	2.96328	2.71194	2.5674	2.76596	2.64746	1.91538	1.80598	1.70562	1.87688	2.36688	2.23605	2.35549	2.51018	2.36795	2.34929	2.42164	2.51412	2.2786	2.30588	2.31597	2.28575	3.24605	3.29469	3.2893	3.272	2.60535	2.38634	2.82746	2.68752	2.79842	2.34667	2.57886	2.40976
ENSG00000177954	1	153990755	153992155	1	RPS27	6.90235	6.69072	6.88276	6.76038	6.47288	6.46616	6.5416	6.47537	7.2696	7.36043	7.37035	7.18767	6.73595	6.82792	6.90223	7.25434	6.58078	6.49642	6.45153	6.46398	6.96379	6.90277	6.99175	7.12189	7.27627	7.23665	7.40762	7.22653	7.57538	6.91284	7.59175	7.634	7.41529	7.57103	7.36745	7.3419
ENSG00000143552	1	153992685	154155116	-1	NUP210L	-0.309146	-0.355793	-0.898821	-0.538943	-0.479162	-0.584371	-0.746894	-0.304455	-0.0230067	0.0229731	-0.130428	-0.679061	-0.308635	0.108224	-0.254344	-0.15408	-0.713192	-0.0312396	-0.840902	-0.383541	-0.120902	-0.853371	-0.105168	-0.496918	-0.741005	-0.106595	-0.449084	-0.48257	0.0498248	-0.355703	-0.33907	-0.0946529	0.0604073	-0.296312	-0.255526	-0.341726
ENSG00000143549	1	154155304	154194648	-1	TPM3	8.73191	8.63433	8.69423	8.64395	8.27239	8.26964	8.28649	8.25066	8.71054	8.70048	8.76152	8.70427	8.84422	8.81231	8.81659	8.88697	8.71196	8.71427	8.70275	8.68252	9.26106	9.22293	9.25149	9.23963	8.62289	8.64913	8.72973	8.65244	9.00414	8.91643	9.00856	9.04775	8.84533	8.95468	8.81983	8.87026
ENSG00000143612	1	154206696	154220637	-1	C1orf43	7.08752	6.96071	7.08632	7.05038	6.96168	6.96187	6.93741	6.88875	7.79508	7.81787	7.77153	7.81633	7.24447	7.26581	7.25526	7.23037	6.96087	6.99369	6.9957	6.95931	7.36911	7.4479	7.4168	7.39217	7.13768	7.15716	7.1972	7.13964	7.76579	7.97123	7.83776	7.79745	7.05538	7.05721	7.08145	7.0053
ENSG00000143569	1	154220179	154271510	1	UBAP2L	7.19075	7.3549	7.18903	7.27805	6.83262	6.64439	6.88654	6.90339	8.26959	8.29378	8.21377	8.26463	7.65456	7.41767	7.60901	7.74193	7.31278	7.1517	7.21627	7.35559	8.16606	7.86167	8.17527	7.99492	7.42721	7.32579	7.40873	7.54919	7.86853	6.88706	7.65835	7.62803	7.46061	7.7063	7.27653	7.57391
ENSG00000143575	1	154272511	154275875	1	HAX1	5.59535	5.41159	5.59635	5.47198	5.13566	5.13907	5.15233	5.04456	6.21111	6.19505	6.35943	6.27152	5.54209	5.5329	5.56624	5.50464	5.61309	5.62343	5.58325	5.52312	6.17479	6.21757	6.26984	6.18131	5.72859	5.70712	5.83686	5.76357	6.25169	6.41626	6.31498	6.29734	5.54919	5.62449	5.60578	5.58815
ENSG00000143515	1	154325553	154351307	1	ATP8B2	6.85531	6.88577	6.92389	6.90059	5.86223	5.69701	5.8407	5.79613	6.85395	6.96921	6.87448	6.98026	5.34125	5.3493	5.42677	5.42263	7.55857	7.53761	7.56944	7.55463	7.72987	7.59071	7.743	7.58781	6.73912	6.62276	6.74819	6.78539	7.15152	6.98733	7.14175	7.02795	5.73365	5.85864	5.61469	5.73055
ENSG00000160712	1	154405193	154469450	1	IL6R	5.35657	5.21221	5.31167	5.2624	2.99628	3.41127	3.11806	3.07239	1.10692	1.1357	0.985983	1.33272	2.27817	2.2503	2.04956	2.26825	3.5073	3.69807	3.43309	3.49627	2.55851	2.64487	2.93008	2.31234	4.01754	4.12332	4.11737	4.14826	4.09992	4.06515	4.14313	4.10383	2.46107	2.56211	2.57331	2.66598
ENSG00000160714	1	154548577	154559028	-1	UBE2Q1	5.62731	5.49933	5.62016	5.63242	5.20043	5.05164	5.13116	5.02668	6.09639	6.1772	6.1627	6.16486	5.66386	5.68741	5.62946	5.79509	5.48726	5.49544	5.46881	5.50807	6.34991	6.22468	6.33812	6.31346	5.93123	5.86857	5.98529	5.90585	6.52854	6.21399	6.55599	6.55138	5.64325	5.76869	5.45517	5.69702
ENSG00000160716	1	154567781	154580026	1	CHRNB2	-0.830953	-0.166269	-0.697647	-0.527693	-1.46553	-1.13132	-1.13579	-0.961492	0.284577	0.154458	-0.0389372	0.166902	-0.372075	-0.408082	-0.121097	-0.0887896	-0.911405	-0.522183	-0.220755	-0.0887502	0.261897	0.476553	0.404046	0.437415	0.488316	0.474941	0.794591	0.488156	1.294	1.18093	1.42486	1.17967	-0.163077	0.00358786	-0.319262	-0.53699
ENSG00000160710	1	154582057	154628013	-1	ADAR	8.40141	8.4298	8.4107	8.40567	7.61691	7.53854	7.58595	7.57611	8.92759	8.92028	8.86881	8.934	8.4093	8.37465	8.41163	8.40009	8.28788	8.26485	8.2756	8.28597	9.22655	9.09023	9.15859	9.14433	8.90959	8.82539	8.91447	8.87051	9.09179	8.87671	9.07783	9.0257	8.30038	8.40831	8.23421	8.30464
ENSG00000163344	1	154924734	154936991	-1	PMVK	4.24975	4.18539	4.25321	4.11564	3.69024	4.03634	3.74964	3.60856	4.32269	4.3281	4.42537	4.41132	4.23686	4.48682	4.29512	4.30135	3.90586	3.93904	3.9413	3.72005	4.56288	4.94699	4.73066	4.73312	4.31459	4.3572	4.47174	4.19322	4.40558	5.86669	4.6335	4.71368	3.40424	3.04575	3.65353	3.06762
ENSG00000163346	1	154944076	154956123	-1	PBXIP1	5.30306	5.26117	5.32992	5.12444	4.18506	4.34371	4.22717	4.25368	4.3167	4.2439	4.32352	4.36278	4.82879	4.93558	4.96057	4.8581	4.14625	4.17486	4.33426	4.25484	6.11484	6.27599	6.15668	6.2159	6.07104	5.94155	5.94028	5.80864	4.78642	5.54686	5.03715	4.91351	5.47838	5.07819	5.54365	5.35962
ENSG00000163348	1	154957026	154963853	-1	PYGO2	5.51968	5.48792	5.54259	5.56393	4.93364	4.94981	5.04287	4.93581	6.10272	6.11626	6.19744	6.16622	5.90508	5.94328	5.96283	5.92474	5.6336	5.70413	5.64547	5.69093	6.21199	6.21984	6.18742	6.21162	5.8665	5.93729	5.96578	5.89878	6.79842	6.87621	6.79885	6.75755	5.72368	5.79279	5.71032	5.75693
ENSG00000160691	1	154962298	154974395	-1	SHC1	8.32557	8.28333	8.36419	8.28032	7.51434	7.51929	7.54514	7.55551	7.38226	7.47567	7.34762	7.36196	8.13241	8.08674	8.14308	8.11527	8.54104	8.46849	8.56133	8.52802	9.28157	9.1935	9.30318	9.19018	7.27943	7.26944	7.29578	7.36429	8.04099	7.96058	8.01389	7.94531	7.83024	7.87794	7.80335	7.79294
ENSG00000173207	1	154974653	154979249	1	CKS1B	5.88235	5.76633	5.9074	5.82594	5.21447	5.42878	5.23692	5.15723	6.49683	6.51545	6.60849	6.47985	5.68664	5.87163	5.75029	5.67159	5.80008	5.93581	5.89318	5.85218	6.30573	6.62408	6.35233	6.40276	5.5633	5.68119	5.60795	5.54792	6.1516	7.00074	6.19385	6.30873	6.04079	5.87034	6.18984	5.92116
ENSG00000160688	1	154983338	154993111	1	FLAD1	4.68516	4.83532	4.74856	4.87239	3.86625	3.85576	3.9617	3.94178	5.04898	5.1647	5.06933	4.9964	5.09391	5.09232	5.15759	5.11974	4.564	4.47296	4.43327	4.51874	5.64263	5.67521	5.6694	5.61762	5.10196	5.18143	5.04938	5.18138	5.1232	4.9472	5.04612	4.99551	4.97068	5.14749	4.90003	4.94021
ENSG00000160685	1	155002630	155018522	1	ZBTB7B	5.74214	5.7481	5.76684	5.71742	5.10452	5.12447	5.19886	5.22453	5.05654	5.01533	4.96665	4.94798	5.75883	5.78057	5.70997	5.679	4.55742	4.50053	4.67425	4.53436	5.54398	5.52768	5.59991	5.61112	5.13732	5.19333	5.15831	5.11191	4.57199	5.2612	4.69004	4.61397	5.13558	4.96691	5.09331	4.94119
ENSG00000143537	1	155050566	155062775	1	ADAM15	6.31657	6.26213	6.36998	6.33956	5.78089	5.88386	5.7753	5.84508	7.4937	7.46399	7.54678	7.46296	7.10906	7.16032	7.1447	7.08909	6.67228	6.69701	6.75635	6.6805	7.74493	7.90886	7.81761	7.79627	6.09939	6.17066	6.17894	6.1069	7.2879	7.95061	7.29744	7.28954	6.11167	6.10633	6.24277	6.05344
ENSG00000243364	1	155063731	155069553	1	EFNA4	1.81085	1.36	1.96947	1.68432	1.27542	1.16772	0.811033	0.905357	2.4275	2.35242	2.61297	2.49187	2.22843	2.15231	2.23967	2.22044	1.46853	1.66485	1.52308	1.56687	3.09813	3.0591	2.82061	3.04352	2.18521	2.11371	2.30984	2.08433	1.85195	1.87281	1.96576	1.99733	1.71348	1.92308	1.79177	1.92112
ENSG00000169242	1	155127460	155134857	1	EFNA1	1.66038	1.18251	1.3529	1.41974	-2.52845	-2.02122	-2.89203	-2.89028	4.68903	4.66835	4.81505	4.83338	2.03586	1.67806	1.82057	1.72471	-0.704907	-1.12671	-0.27808	-1.06177	3.76311	3.86754	3.78182	3.74071	2.71346	2.66044	2.8704	2.60833	3.75416	3.67632	3.85103	3.70901	2.52835	2.33529	2.55034	2.25978
ENSG00000169241	1	155135344	155138857	1	SLC50A1	3.88787	3.74803	4.06519	3.76865	4.29849	4.00811	4.22039	4.10958	3.54915	3.67972	3.50866	3.56427	3.91308	3.96816	3.93269	3.89911	4.19762	4.13085	4.15906	4.21161	4.36372	4.24412	4.29568	4.25614	4.55575	4.49198	4.57754	4.60363	4.83583	4.40263	4.81705	4.8912	4.4648	4.718	4.36916	4.62752
ENSG00000179085	1	155139891	155140595	-1	DPM3	3.87014	3.48709	3.72854	3.71043	2.66767	3.12282	2.67034	2.73089	3.511	3.78564	3.71688	3.69807	3.40852	3.62435	3.52481	3.46955	1.64707	1.81786	1.788	1.46509	4.0761	4.54287	4.1183	4.25961	3.35472	3.40365	3.46157	3.15462	4.18308	5.51682	4.64178	4.53991	3.58816	3.63504	3.75996	3.32173
ENSG00000163463	1	155169408	155173475	-1	KRTCAP2	1.83463	2.40246	2.05993	2.33003	1.19207	1.54282	1.79715	1.7859	2.6767	2.55644	2.25442	2.43224	2.51445	2.32585	2.72672	2.56959	2.61834	2.30616	2.61455	2.45296	3.1765	2.91957	3.30474	3.18682	2.89249	2.8365	2.63131	2.8797	2.99052	3.13771	2.74647	3.03764	2.0506	2.13235	2.19864	2.19454
ENSG00000163462	1	155173787	155184971	1	TRIM46	2.39735	2.74514	2.44282	2.53044	3.50617	3.37323	3.52624	3.61896	0.224372	0.30096	-0.443023	-0.355233	2.52301	2.43808	2.16501	2.43762	3.56826	3.36729	3.59479	3.52353	3.94592	4.04872	4.23139	4.11079	2.75414	2.6902	2.43857	2.62683	3.11663	3.30954	2.98043	2.95326	2.45781	2.63039	2.44455	2.43633
ENSG00000185499	1	155185824	155192916	-1	MUC1	2.53116	2.71368	2.439	2.46172	2.40605	2.22204	2.37869	2.2757	1.24459	0.871601	0.985774	0.650097	1.04958	1.27879	1.49336	1.41403	1.46962	1.33396	1.35414	1.37971	4.38921	4.12359	4.46003	4.42174	-0.641485	-0.683833	-1.16125	-0.27875	0.564342	0.264865	0.948504	0.603201	2.03895	2.07987	1.83045	2.18935
ENSG00000231064	1	155195004	155205495	1	AC234582.1	-0.199204	0.385739	-0.0954128	-0.0744734	0.340326	-0.0320113	0.592647	0.552279	0.944099	1.14826	1.27505	1.11583	0.945828	0.784193	1.00955	0.882536	0.970306	0.617235	0.8685	0.861039	1.59619	1.56532	1.77162	1.56875	-0.34711	-0.334736	-0.461616	-0.317202	-0.0947139	-0.415862	-0.146336	-0.436397	0.480178	0.175198	0.571604	0.317081
ENSG00000169231	1	155195588	155209051	-1	THBS3	2.52327	3.1449	2.67897	2.71982	4.16328	4.19231	4.25588	4.42304	4.06017	4.15721	3.89952	3.9833	4.02359	3.94183	4.18776	3.95056	4.94873	4.83778	4.91453	4.96488	5.12357	5.13182	5.16163	5.2097	3.12737	3.07494	2.91242	3.11172	3.36317	3.1744	3.25729	3.16557	3.63276	3.59908	3.53461	3.54306
ENSG00000173171	1	155208699	155213824	1	MTX1	3.26487	3.03186	3.27503	3.106	3.20495	3.13394	3.1959	3.25848	3.76868	3.81475	3.92241	3.81374	3.06008	3.0913	3.12851	3.12444	3.38542	3.23856	3.41162	3.45904	4.15785	4.1289	4.07729	4.12904	3.68762	3.53096	3.69563	3.53799	3.95852	4.14058	3.96401	4.12312	3.51366	3.51208	3.2347	3.41753
ENSG00000160766	1	155213821	155227422	-1	GBAP1	2.24684	2.63089	2.32785	2.70757	2.04972	1.75235	2.22916	2.32744	3.48533	3.6279	3.40143	3.41043	2.63064	2.49966	2.54749	2.56508	3.08456	2.87628	2.98115	2.95585	4.02821	3.78106	4.07012	4.02826	3.04895	2.68477	2.69625	3.09741	2.58006	1.47012	2.50345	2.38191	2.33421	2.49184	2.00309	2.39568
ENSG00000236675	1	155230975	155234325	1	MTX1P1	1.39408	1.35042	1.39883	1.28825	2.31902	2.22187	2.26561	2.12616	1.6619	1.67266	1.72347	1.56025	1.62915	1.40517	1.3327	1.37718	1.02417	1.41839	1.25926	1.1521	2.3643	2.28753	2.4762	2.08832	1.09318	0.997703	1.0793	1.02025	2.54844	2.33902	2.56459	2.36588	0.528893	0.651123	0.18852	0.404741
ENSG00000177628	1	155234452	155244699	-1	GBA	5.96619	5.84108	5.90973	5.92652	5.64248	5.54898	5.65948	5.59899	5.42704	5.40037	5.33691	5.3856	5.67254	5.55752	5.72372	5.64748	5.63931	5.55093	5.60966	5.52949	6.40895	6.281	6.36956	6.27103	5.99654	6.01606	6.12011	6.0588	6.68314	6.35206	6.6724	6.56442	5.86716	6.14218	5.76234	5.95252
ENSG00000160767	1	155247205	155255483	-1	FAM189B	5.8335	5.6679	5.78172	5.69015	5.79884	5.82264	5.81334	5.74553	5.73393	5.71526	5.76744	5.69644	5.31196	5.41247	5.28198	5.39059	6.10875	6.11657	6.19292	6.06502	7.20568	7.35495	7.25559	7.27867	5.41441	5.47852	5.4501	5.38209	6.30226	7.06492	6.42656	6.42058	6.32169	6.40327	6.38361	6.24472
ENSG00000116521	1	155255979	155262430	-1	SCAMP3	6.36242	6.22812	6.38258	6.30083	5.64217	5.59569	5.59229	5.53035	6.36886	6.36334	6.48394	6.36948	6.29346	6.35849	6.36939	6.33364	6.17499	6.19174	6.2053	6.23284	6.85573	6.79808	6.93473	6.8796	6.41943	6.37701	6.47907	6.43859	6.519	6.40144	6.57504	6.59352	6.6513	6.78367	6.58419	6.65627
ENSG00000176444	1	155262868	155278491	-1	CLK2	4.45168	4.94258	4.63548	4.71865	4.55441	4.50491	4.74918	4.78412	5.7049	5.78438	5.67273	5.64353	5.38286	5.36861	5.39817	5.4747	5.20172	4.96721	5.14356	5.14759	5.97532	6.10012	6.21549	6.04528	5.66831	5.63588	5.38512	5.6313	6.26953	6.04032	6.1924	6.18265	5.15014	5.23646	5.16583	5.12035
ENSG00000143630	1	155277583	155289848	1	HCN3	2.26292	2.53834	2.33818	2.54687	2.28762	2.36142	2.37318	2.49794	3.20314	3.23482	3.0091	3.2678	2.30242	2.4016	2.32415	2.54829	2.5127	2.40177	2.72767	2.60109	3.24045	3.25273	3.26565	3.18697	3.57165	3.46431	3.37386	3.60906	2.46011	2.50702	2.50139	2.43933	2.27739	2.69096	2.34478	2.47078
ENSG00000160752	1	155308748	155320666	1	FDPS	4.93408	4.97068	4.91711	4.97607	5.08473	4.99304	4.9503	5.02258	5.41039	5.41414	5.42204	5.32895	5.33671	5.34541	5.33044	5.3533	4.83441	4.77714	4.75998	4.8502	5.98791	6.01526	5.98723	6.07297	5.07832	5.18181	4.9548	5.05504	5.59662	6.1607	5.77172	5.6753	5.33519	5.30971	5.28181	5.2042
ENSG00000225855	1	155316863	155324176	-1	RUSC1-AS1	1.2493	2.11386	1.68581	1.89278	1.9077	1.33454	1.86906	2.24719	2.59443	2.85185	2.20153	2.15279	2.8596	2.44778	2.72949	2.68498	2.37207	2.05005	1.98763	2.40849	2.91246	2.7568	3.15252	2.90166	2.54514	2.44627	2.0071	2.56281	2.841	2.47942	2.99208	2.63858	1.98049	2.0366	1.93081	1.90672
ENSG00000160753	1	155320896	155331114	1	RUSC1	5.52446	5.58472	5.55032	5.4836	5.76287	5.80574	5.80938	5.78292	5.31007	5.4044	5.41629	5.41514	6.02514	6.05164	6.0243	5.96022	5.9616	6.01784	6.02282	6.02425	5.88977	6.02122	5.96263	5.79037	5.71617	5.82305	5.71394	5.73901	5.82804	6.28527	5.87955	5.85563	5.59845	5.65959	5.72406	5.57943
ENSG00000116539	1	155335268	155562807	-1	ASH1L	6.71736	7.04593	6.75317	6.87834	6.63409	6.70354	6.65599	6.76514	7.51774	7.54434	7.51086	7.52645	7.5164	7.35879	7.43923	7.49905	7.17259	7.12655	7.14626	7.19156	7.68084	7.54368	7.63859	7.67324	7.38912	7.35638	7.22373	7.36148	7.6529	7.27901	7.53381	7.63816	6.89087	7.06519	6.88108	7.04744
ENSG00000235919	1	155562042	155563944	1	ASH1L-AS1	0.287376	-0.445145	0.124841	-0.197025	-0.284155	0.246772	-0.0432223	0.0488278	0.651563	0.706542	0.370739	0.47193	0.104929	0.435169	0.374946	0.521516	0.613859	0.72859	1.05558	0.659651	1.57142	1.62715	1.5706	1.70139	0.591306	1.14767	0.679839	0.709355	1.28986	1.74306	1.11572	1.34231	0.464766	0.815547	0.485875	0.629263
ENSG00000125459	1	155610205	155614967	1	MSTO1	4.16375	4.13829	4.13975	4.12428	3.49592	3.38809	3.39772	3.54651	4.53637	4.43699	4.4537	4.43746	4.21911	4.26749	4.1834	4.21166	4.12881	4.10357	4.10011	3.9373	4.86312	4.76012	4.88327	4.84029	4.18609	4.12903	4.17336	4.29097	4.31647	3.56572	4.14699	3.99976	3.79332	4.02984	3.8865	3.82709
ENSG00000246203	1	155614726	155660245	-1	AL353807.3	0.025926	-0.140186	0.353355	0.111258	0.614441	0.500248	0.595024	0.38924	0.920853	0.682423	0.972671	0.69209	-0.474711	-0.264507	-0.176944	0.0456155	-0.45832	-0.227761	-0.107752	-0.0422211	0.696898	0.528327	0.886612	0.436102	0.2782	0.0358379	0.0393219	0.130584	-1.0244	-0.774604	-1.26457	-1.09968	-1.39649	-0.937617	-0.925497	-1.17336
ENSG00000163374	1	155659443	155689000	-1	YY1AP1	5.31837	5.35819	5.33795	5.34823	5.0186	4.95434	5.04397	5.02997	5.67037	5.72122	5.64406	5.61665	5.68984	5.64308	5.774	5.81884	5.59058	5.54911	5.56369	5.57456	6.34755	6.15845	6.28573	6.30141	5.42914	5.44829	5.35165	5.48269	5.78775	5.41678	5.61458	5.64476	5.25896	5.40914	5.15162	5.19693
ENSG00000132676	1	155687960	155739010	1	DAP3	5.82747	5.79545	5.8131	5.803	5.46966	5.4753	5.48626	5.5197	6.69115	6.77624	6.74922	6.65411	6.5407	6.58124	6.60796	6.65254	6.22651	6.25034	6.22059	6.23232	7.1357	7.21624	7.21732	7.22477	6.54514	6.50291	6.47553	6.44135	7.06027	7.1054	7.1089	7.10397	6.46273	6.57651	6.58756	6.53136
ENSG00000203761	1	155745829	155750137	1	MSTO2P	2.49594	2.99427	2.57918	2.92972	1.77336	1.73225	1.9294	2.04698	3.35541	3.36966	3.1641	3.24678	3.77273	3.56392	3.63713	3.67476	3.18876	3.02432	2.95433	3.07597	3.28835	3.18002	3.23172	3.37955	3.47391	3.43302	3.22133	3.63968	2.76976	2.38767	2.62922	2.70135	2.2344	2.69462	2.28667	2.24617
ENSG00000116580	1	155749662	155859400	-1	GON4L	5.72973	6.07809	5.83348	5.88076	5.31532	5.42911	5.43354	5.47852	6.58375	6.61906	6.45957	6.54629	6.33824	6.25336	6.33628	6.36148	6.13363	6.10722	6.10407	6.12759	7.02247	6.98385	7.02737	7.02548	6.48374	6.44326	6.28488	6.42298	6.6692	6.64314	6.65742	6.62683	6.09764	6.23113	6.11883	6.07807
ENSG00000132718	1	155859509	155885199	1	SYT11	6.46605	6.35716	6.45221	6.42752	7.08047	7.01092	7.01769	6.96083	7.44846	7.43419	7.50121	7.47619	6.76456	6.69147	6.73972	6.70579	5.91046	5.94073	5.94572	5.90169	7.77414	7.73492	7.75485	7.7169	6.98464	6.96117	7.0284	6.94456	6.64012	6.90586	6.7206	6.69164	5.02108	4.90928	5.04917	4.94025
ENSG00000143622	1	155897808	155911404	-1	RIT1	4.83795	4.84104	4.82238	4.92559	4.62919	4.53107	4.5537	4.612	4.79388	4.76051	4.75216	4.6188	5.51107	5.37299	5.33147	5.3676	4.9337	4.92599	5.00857	5.00103	6.02143	6.07848	6.17501	6.11262	5.30398	5.22778	5.30101	5.25557	4.96443	4.93738	5.06819	5.00751	4.79867	4.68146	4.67085	4.68415
ENSG00000132680	1	155913043	155934400	-1	KHDC4	5.46728	5.99457	5.60134	5.7631	5.31898	5.07376	5.43334	5.51913	6.2631	6.42173	6.07064	6.01506	6.3771	6.13016	6.36941	6.34896	6.09486	5.85961	5.98159	6.0823	7.13728	7.13321	7.38579	7.23293	6.46305	6.36036	6.1459	6.49892	6.91399	6.34547	6.74853	6.74207	6.21634	6.3363	6.15642	6.3005
ENSG00000116584	1	155946851	156007070	-1	ARHGEF2	6.8737	6.90815	6.85929	6.86028	6.82646	6.83464	6.92342	6.86958	7.37389	7.45306	7.34648	7.36972	6.8311	6.86469	6.86836	6.88569	7.03072	7.04718	7.04767	7.05442	7.96628	7.92544	7.9999	7.90833	7.20149	7.10845	7.09602	7.12389	7.60632	7.61169	7.60266	7.57689	6.76483	6.85912	6.73172	6.68309
ENSG00000273002	1	155978799	155982986	1	AL355388.2	-0.595995	-0.0674712	-0.374817	-0.786312	0.426386	0.449269	0.602734	0.987179	1.76845	1.86557	1.87937	1.71728	-0.091944	0.139273	-0.156967	-0.054718	0.810768	0.761401	0.713159	0.698913	1.14352	1.28581	1.1058	1.39521	0.792623	0.504732	0.399278	0.62341	2.6678	2.35113	2.21781	2.53841	-0.475224	0.217182	0.0404446	-0.120127
ENSG00000163479	1	156009048	156020959	-1	SSR2	6.87591	6.83325	6.91267	6.90275	6.1702	6.12186	6.20803	6.0911	7.13968	7.12131	7.16746	7.18688	7.01367	6.97927	7.05949	6.9648	6.53649	6.60231	6.57756	6.60829	7.55013	7.50745	7.47976	7.50518	7.49747	7.50944	7.55491	7.54668	8.02578	7.68243	8.02262	7.98797	7.65623	7.71975	7.60785	7.60717
ENSG00000160803	1	156035301	156053794	-1	UBQLN4	5.8888	5.79691	5.85602	5.83792	4.92771	4.85094	4.97233	4.92271	6.59996	6.61544	6.61669	6.52247	5.99889	5.91625	6.05335	6.01603	5.92433	5.89931	5.88195	5.94886	6.78775	6.64202	6.74509	6.69757	6.0733	6.03888	6.13621	6.21596	6.84061	6.50312	6.78182	6.77958	5.96612	6.11627	5.8435	5.90924
ENSG00000116586	1	156054752	156058510	1	LAMTOR2	3.68809	3.44583	3.58656	3.51787	3.82176	4.02985	3.78795	3.70563	3.95662	3.88668	3.87976	3.8473	3.62364	3.83288	3.65878	3.81787	3.17208	3.36774	3.35541	3.22796	5.08775	5.29441	5.1456	5.23058	3.37883	3.3146	3.49862	3.15798	4.21742	5.35282	4.50545	4.55666	3.53612	3.20525	3.68003	3.32292
ENSG00000254726	1	156072013	156081998	-1	MEX3A	3.96876	4.03132	3.99662	3.94639	0.715361	0.91216	0.631066	0.584171	3.45251	3.75091	3.73957	3.69457	2.2619	2.18733	2.05081	2.30416	4.09464	4.1628	4.28475	4.05901	6.71684	6.63281	6.56193	6.64792	4.74991	4.7619	4.93135	4.86759	4.97261	4.93485	4.92268	4.84567	4.48362	4.75063	4.35482	4.67314
ENSG00000160789	1	156082573	156140089	1	LMNA	9.94722	9.86657	9.95963	9.88148	9.81521	9.95418	9.86501	9.83229	9.66435	9.67626	9.67058	9.66935	9.22381	9.358	9.27462	9.26931	10.0531	10.0874	10.1241	10.0076	10.5212	10.7031	10.6432	10.5196	9.10259	9.17312	9.1467	9.06016	10.7208	11.7241	10.7866	10.8296	9.3774	9.16989	9.4033	9.18643
ENSG00000160785	1	156193932	156212796	1	SLC25A44	5.51348	5.44557	5.46864	5.50713	5.23408	5.20344	5.34513	5.2488	5.93158	5.91211	5.96603	5.91153	5.9458	5.8343	5.90772	5.86943	5.66561	5.56381	5.57732	5.69485	6.63278	6.46315	6.53515	6.55923	5.69604	5.64412	5.7603	5.73754	6.6625	6.32967	6.56466	6.48332	5.82428	6.02266	5.77692	5.9011
ENSG00000160783	1	156212993	156240042	1	PMF1	3.34405	3.16135	3.39843	3.32537	2.58336	2.7384	2.56269	2.55815	3.96123	3.94496	4.05824	4.06348	3.58801	3.81329	3.77007	3.68979	2.95949	3.00958	2.97655	3.02361	4.60766	4.73187	4.61273	4.72086	3.58318	3.6812	3.79266	3.64225	4.04966	4.33528	4.16871	4.2417	3.49773	3.54028	3.59824	3.47406
ENSG00000160781	1	156243321	156248117	-1	PAQR6	1.83516	2.63541	2.0425	2.2785	-0.569249	-0.465605	-0.187429	-0.367131	2.44748	2.27557	2.41029	2.41786	2.59036	2.36685	2.57296	2.61753	1.8202	1.75924	2.07891	1.69212	3.78872	3.65194	3.76784	3.66715	0.683379	0.979534	0.339954	0.889623	2.98382	2.67749	3.0878	2.6983	0.884494	1.54552	1.01171	1.04795
ENSG00000198952	1	156249224	156282825	-1	SMG5	7.35393	7.42626	7.33594	7.42806	7.25501	7.26562	7.28796	7.25111	7.49756	7.50679	7.43999	7.4695	7.88049	7.87937	7.9064	7.81412	7.24255	7.20911	7.20568	7.25541	8.1591	8.11268	8.18537	8.14078	7.70192	7.70407	7.66438	7.70462	7.96041	7.75985	7.83017	7.84122	7.46597	7.61675	7.36774	7.39316
ENSG00000163472	1	156282935	156293185	1	TMEM79	2.66186	2.4785	2.68791	2.58993	2.27774	2.26071	2.13885	2.22703	3.03016	3.15745	2.96141	3.06354	2.92749	3.06436	2.98628	2.9618	3.688	3.67298	3.6576	3.68462	4.07583	3.94826	4.07494	3.96323	2.5857	2.52353	2.69833	2.54754	3.19288	3.13088	3.22095	3.15671	2.33817	2.38127	2.32028	2.12477
ENSG00000198715	1	156290089	156295689	-1	GLMP	4.39013	4.23141	4.27764	4.20885	3.53214	3.47209	3.47187	3.53629	2.93794	3.04078	3.17728	2.94538	3.48083	3.29564	3.55805	3.5512	3.90663	3.84722	4.004	3.9372	5.03869	4.93843	4.98369	5.02497	4.88969	4.76461	5.06044	4.92024	4.95413	4.77478	4.99066	4.83264	4.65959	4.72791	4.59782	4.58589
ENSG00000163468	1	156308968	156367873	-1	CCT3	7.93742	7.81742	7.90704	7.86042	7.70011	7.69954	7.69981	7.63779	8.50879	8.51208	8.51621	8.53958	8.36802	8.41847	8.39703	8.38156	7.82638	7.83189	7.77089	7.78972	9.62393	9.66652	9.61954	9.61476	8.56653	8.6145	8.61006	8.5816	8.76941	8.96829	8.84888	8.82113	8.44422	8.48451	8.50609	8.43864
ENSG00000163467	1	156337314	156346995	1	TSACC	-0.589287	-0.464478	-0.66742	-0.781077	-1.10834	-0.61967	-0.593335	-0.29775	0.371013	0.705555	0.171062	0.328853	0.0586042	-0.0312488	0.243504	0.180342	-0.450615	-0.49641	-0.229241	-0.260423	1.14324	1.21249	1.42349	1.25948	0.185821	0.140236	-0.342087	0.443056	0.76746	0.299509	0.549964	0.741082	-0.671302	-0.196514	-0.459382	-0.157387
ENSG00000116604	1	156463727	156500828	-1	MEF2D	5.47543	5.53115	5.56321	5.4229	5.27661	5.18491	5.38181	5.27563	5.60489	5.66585	5.52969	5.50495	5.5269	5.50654	5.58366	5.69942	5.84967	5.77304	5.76583	5.82435	7.13418	6.97336	7.08845	7.00893	5.60738	5.36811	5.58547	5.55135	5.53126	5.24058	5.55368	5.45099	5.48631	5.56333	5.37838	5.44804
ENSG00000183856	1	156525405	156572604	-1	IQGAP3	6.81678	7.0894	6.89829	6.98113	6.0858	6.0716	6.13497	6.25234	7.62697	7.69458	7.55837	7.60529	7.31348	7.24627	7.32347	7.29438	7.16215	7.04766	7.14422	7.2399	8.47734	8.37651	8.3948	8.3776	7.18783	7.20071	7.11872	7.28877	8.47892	8.28654	8.2381	8.29478	6.95178	7.157	6.8659	6.96422
ENSG00000163382	1	156591762	156594299	1	NAXE	5.42202	5.18002	5.38647	5.3496	4.45791	4.61594	4.56832	4.50999	6.18529	6.27443	6.2892	6.26864	5.38997	5.48412	5.45096	5.29518	5.09135	5.13708	5.10368	5.15716	6.52149	6.65192	6.55557	6.54128	6.21923	6.23445	6.28103	6.13405	6.14539	6.48841	6.25746	6.23286	5.87869	6.02773	6.00834	5.86115
ENSG00000160818	1	156594487	156601496	-1	GPATCH4	4.22801	4.39602	4.20698	4.33441	4.20283	4.1686	4.25981	4.2242	5.29089	5.31766	5.30387	5.25207	4.98463	5.01003	5.05092	5.22298	4.93407	4.92523	4.97999	4.97761	5.53013	5.57224	5.6652	5.60376	4.9113	5.0137	4.90789	4.94191	5.77206	6.0743	5.64433	5.86328	5.50395	5.48842	5.70154	5.52066
ENSG00000132692	1	156641390	156659532	1	BCAN	0.0210436	0.442541	0.323485	0.162869	2.25259	1.9979	2.45882	2.71153	3.54586	3.46081	3.44202	3.32754	1.53212	1.40331	1.68797	1.57806	-1.15163	-1.76412	-1.50092	-1.40843	4.20765	3.94227	4.03058	3.98871	-0.0821836	0.0706228	-0.169186	-0.0250487	3.62299	3.22014	3.47235	3.5968	2.25996	2.23537	2.04314	1.97682
ENSG00000272405	1	156641666	156644887	-1	AL365181.3	0.679274	0.40304	0.886877	0.294274	2.01204	1.85633	2.2017	2.13677	5.38791	5.2411	5.35754	5.3953	2.42038	2.12536	2.19849	2.3865	-3.26908	-5.96207	-5.37074	-3.42787	6.76537	6.5779	6.64953	6.57249	-1.81359	-1.51644	-1.56958	-1.89622	4.25895	3.99828	4.44487	4.25521	0.671025	0.746987	0.313473	0.532757
ENSG00000132688	1	156668763	156677397	-1	NES	1.20114	0.8234	1.11093	1.03952	2.16757	2.30916	2.16798	2.11884	5.83	5.91445	5.97171	5.89273	8.05274	8.13622	8.21635	8.218	1.95996	2.06278	2.19393	1.9425	7.42753	7.56203	7.43292	7.47806	7.75774	7.68056	7.66266	7.53491	9.74609	10.3165	9.64559	9.73906	5.32437	5.29707	5.45956	5.25344
ENSG00000143320	1	156699606	156705816	-1	CRABP2	3.30502	2.92449	3.27642	3.12554	5.13113	5.35792	5.06302	4.82306	-0.618077	-0.990368	-0.117038	-0.68019	-0.366777	-0.0862443	-0.0429651	-0.171052	3.34371	3.43949	3.37705	3.27619	0.797786	1.35314	1.1062	1.20258	2.61089	3.05622	3.11878	2.78511	1.61543	3.22711	1.88023	1.65902	2.86374	2.8157	3.10294	2.77268
ENSG00000143319	1	156721891	156728799	-1	ISG20L2	5.09561	5.04933	5.01969	5.04774	4.55789	4.48646	4.5207	4.5317	5.65221	5.71558	5.68897	5.58891	5.41765	5.36647	5.4181	5.4391	4.77341	4.82679	4.78023	4.82426	5.20229	5.09219	5.11462	5.09924	5.46931	5.40033	5.58021	5.49536	6.62747	6.41234	6.50623	6.58417	5.75812	5.95137	5.71616	5.85046
ENSG00000143303	1	156728442	156736960	1	RRNAD1	3.52766	3.62431	3.63294	3.56431	3.11963	3.23418	3.09012	3.10273	3.93003	4.12495	4.10593	3.98057	3.991	4.02206	4.07256	3.9367	3.13277	3.0872	2.85237	3.09909	3.7313	3.92092	3.70055	3.80523	3.94671	3.89824	3.84542	3.89617	4.32489	4.89465	4.45285	4.32462	3.62852	3.50645	3.59333	3.50673
ENSG00000143314	1	156737303	156741590	-1	MRPL24	4.65785	4.55476	4.66097	4.59513	4.35378	4.28447	4.35972	4.32386	5.24949	5.31951	5.31512	5.31914	4.84808	4.94061	4.84652	5.12122	5.12075	5.01937	5.04328	5.01735	5.17194	5.2423	5.23349	5.33955	5.032	5.06713	5.20352	5.0557	5.51068	5.92658	5.71692	5.64686	4.85302	4.90561	4.98838	4.91398
ENSG00000143321	1	156742107	156766925	-1	HDGF	8.7783	8.67173	8.71984	8.70297	8.3362	8.39941	8.35177	8.31833	8.84526	8.8629	8.93473	8.81638	8.3673	8.42327	8.36656	8.36693	8.42859	8.44525	8.40207	8.37953	8.67722	8.73252	8.62282	8.69731	8.10286	8.13157	8.1672	8.10339	8.79881	9.25587	8.8282	8.80301	8.88718	8.90896	8.90888	8.84833
ENSG00000143294	1	156750610	156800817	1	PRCC	5.90904	5.81922	5.86203	5.82158	5.52039	5.57756	5.53167	5.50765	6.50687	6.56337	6.50834	6.4705	5.94412	5.98947	5.91981	6.0752	6.07398	6.15586	6.08338	6.09766	6.34137	6.35909	6.36179	6.36556	6.02616	6.03178	6.06485	6.00835	6.58	6.75176	6.63118	6.63933	6.10779	6.22962	6.16069	6.07894
ENSG00000187800	1	156893698	156916434	1	PEAR1	-1.79646	-2.05748	-2.56782	-2.23824	0.603609	0.812253	0.596406	0.247763	0.0652915	-0.239514	0.232807	0.152291	1.2852	1.01204	1.14357	1.17677	-0.310634	-0.584287	-0.418409	-0.489155	3.73843	3.91828	3.75231	3.80435	1.12069	0.937697	1.29126	1.25072	-2.0042	-3.2389	-2.4797	-2.03408	1.16585	1.10643	0.758476	1.25294
ENSG00000132694	1	156934840	157045370	-1	ARHGEF11	6.13701	6.27629	6.23665	6.21296	5.71799	5.71023	5.72843	5.69382	7.04526	7.04987	7.01234	7.01475	6.7203	6.68954	6.7267	6.75768	6.31171	6.25401	6.31891	6.29503	6.94784	6.83332	6.93387	6.91999	6.84422	6.77943	6.76364	6.87419	8.09054	7.7381	8.03554	7.93601	6.33744	6.50666	6.3058	6.36762
ENSG00000117036	1	157121191	157138474	-1	ETV3	5.27411	5.06768	5.21166	5.16217	4.81223	4.67716	4.80871	4.78846	5.55015	5.49472	5.47317	5.53317	5.44815	5.37409	5.35295	5.44588	5.2701	5.18427	5.17257	5.24015	5.40378	5.20404	5.25726	5.21832	5.44297	5.41986	5.46477	5.41696	6.7512	6.32902	6.68851	6.65091	5.40782	5.4513	5.31635	5.45109
ENSG00000183853	1	157993273	158100262	1	KIRREL1	8.38111	8.37422	8.42025	8.39274	7.60578	7.53344	7.54559	7.54002	9.07917	9.03545	9.05215	9.11324	8.76311	8.79538	8.83636	8.84143	7.91273	7.92574	7.90208	7.93271	8.86929	8.75201	8.74426	8.78986	8.20436	8.15984	8.25851	8.22524	8.91316	8.79709	8.79824	8.74585	8.15599	8.27544	8.08753	8.16508
ENSG00000163565	1	158999968	159055155	1	IFI16	6.31406	6.24815	6.32506	6.22062	6.33668	6.16825	6.27291	6.24468	6.18195	6.2147	6.14269	6.20571	6.21678	6.05285	6.06723	6.188	5.80873	5.71427	5.68089	5.73978	6.92038	6.74901	6.815	6.88559	5.61	5.43826	5.58707	5.46843	7.51195	6.68548	7.53891	7.37028	7.10512	7.04479	6.94772	7.17799
ENSG00000158716	1	159780932	159782543	1	DUSP23	-1.02079	-1.15311	-0.392874	-0.496441	1.37719	1.91886	1.62248	0.935407	-7.8593	-7.83807	-7.54238	-7.63811	-7.58373	-7.83574	-7.88301	-7.76805	1.46233	1.85202	1.67646	1.48456	3.8523	4.11652	3.78257	3.92557	3.34444	3.1966	3.64154	3.03501	1.8617	3.15339	2.10866	2.29703	2.21392	2.17486	2.42994	2.02965
ENSG00000272668	1	159854870	159867685	1	AL590560.2	1.74657	1.95857	1.64741	1.99325	3.51527	3.33824	3.58648	3.85078	-1.8909	-2.08532	-2.73346	-1.96195	1.57921	1.62885	1.83887	1.57408	2.77135	2.67413	2.64193	2.76358	4.25936	4.06628	4.41466	4.24043	0.721186	0.360839	0.422934	0.957164	0.099966	-0.0180582	0.225255	-0.406319	1.64957	1.76535	1.75298	1.70613
ENSG00000158710	1	159918107	159925732	-1	TAGLN2	9.5932	9.46234	9.58276	9.50527	8.71992	8.73777	8.71306	8.60523	8.82947	8.83388	8.9198	8.84766	9.44688	9.53082	9.49297	9.44305	8.77139	8.7954	8.79455	8.76577	9.85193	9.96484	9.84913	9.89413	9.72103	9.79464	9.83077	9.70148	8.73005	9.21594	8.83745	8.8346	8.90233	8.83797	9.00212	8.84743
ENSG00000224259	1	159961218	159984750	1	LINC01133	0.157401	-0.541307	-0.0812394	-0.590188	-7.31523	-7.06521	-7.45555	-8.1308	-0.679385	-0.455138	-0.372445	-0.262046	-7.79955	-6.43145	-8.1293	-8.01621	1.28144	1.57515	1.53122	1.07128	1.50718	1.50619	1.50723	1.70622	-2.48612	-2.39256	-1.53502	-1.82506	-5.07634	-4.78077	-7.81315	-4.98533	1.15858	1.0423	0.995299	0.829857
ENSG00000143315	1	160024953	160031991	-1	PIGM	4.79255	4.70603	4.7959	4.67875	4.05009	4.01674	3.96812	4.03399	4.99379	5.00341	5.06989	4.98866	4.98505	4.85832	4.96058	4.87674	4.92184	4.89432	4.95599	4.96907	5.76773	5.7843	5.66942	5.73231	5.03823	5.02508	5.03087	5.16111	5.47553	5.15223	5.47026	5.42713	4.62941	4.74303	4.59178	4.68986
ENSG00000162729	1	160091340	160098943	-1	IGSF8	5.01416	4.92805	5.12519	4.97958	4.14111	4.45543	4.09847	4.13775	4.69931	4.6192	4.73227	4.76256	4.73576	4.78163	4.81026	4.62238	3.8318	3.78156	3.91001	3.88587	4.83564	5.16488	4.86658	4.97893	6.30409	6.40708	6.43403	6.27983	6.63047	7.61117	6.8203	6.65333	4.53716	4.43002	4.67479	4.44631
ENSG00000227741	1	160202199	160208869	-1	AL121987.2	0.25751	0.163715	0.333925	0.396809	-0.328232	-0.0779667	-0.211217	-0.0589195	1.14671	1.00641	0.63232	0.931514	0.886818	0.983804	1.22273	1.24626	0.747386	0.630343	0.81407	0.926434	1.96784	1.98787	2.04611	1.97943	1.77846	1.6457	1.58306	1.60402	0.742075	0.917152	0.302023	0.249807	0.685549	0.843857	0.0451081	0.585938
ENSG00000162734	1	160205337	160215376	1	PEA15	7.8097	7.64955	7.75374	7.74083	8.13332	8.04457	8.1341	8.08488	7.82636	7.78408	7.81168	7.82115	8.07412	8.01547	8.09378	8.1575	8.67222	8.55891	8.54767	8.57653	9.34097	9.11556	9.27469	9.21865	8.45991	8.43716	8.576	8.56686	7.67991	7.05142	7.57208	7.54977	7.98677	8.20413	7.87809	8.08258
ENSG00000132716	1	160215715	160262531	-1	DCAF8	4.43859	4.74702	4.48581	4.54332	4.50575	4.45719	4.65243	4.79211	5.42836	5.40832	5.27917	5.28263	5.17158	5.1601	5.22769	5.11808	4.82651	4.82221	4.96557	4.95309	5.89522	5.83452	5.91816	5.89946	5.24282	5.23611	4.9762	5.1407	5.5095	5.44266	5.38119	5.39173	4.94491	5.02716	4.84356	4.96969
ENSG00000162735	1	160276812	160286348	-1	PEX19	5.04465	4.80852	5.01615	4.89458	4.88079	4.70353	4.71032	4.75899	5.59695	5.57854	5.61679	5.69455	5.45665	5.47957	5.48724	5.31743	5.45964	5.49717	5.38648	5.49875	6.37736	6.37209	6.43252	6.38107	5.53287	5.42893	5.55647	5.5755	5.80366	5.47232	5.8195	5.7621	5.33401	5.4374	5.29609	5.38339
ENSG00000122218	1	160288686	160343400	-1	COPA	8.72332	8.72796	8.73279	8.74004	8.38446	8.37053	8.37805	8.39595	8.64375	8.62557	8.62585	8.68394	8.23037	8.19658	8.24954	8.16082	8.39119	8.40594	8.40884	8.43122	9.13561	9.09338	9.11541	9.07343	9.18282	9.13373	9.19099	9.19437	9.08771	9.04141	9.1116	9.06978	8.69937	8.80501	8.71827	8.74724
ENSG00000162736	1	160343272	160358952	1	NCSTN	6.07187	6.03442	6.19153	6.13683	6.19233	6.05832	6.17609	6.10519	6.30231	6.33767	6.35845	6.35866	6.97217	6.9094	6.98021	6.90307	6.2691	6.21816	6.24103	6.22531	7.67289	7.59144	7.63637	7.67492	6.65308	6.58055	6.67233	6.67564	6.99695	6.58292	6.99643	6.87486	6.85439	7.09067	6.74868	6.83494
ENSG00000158769	1	160995211	161021348	-1	F11R	0.572477	-0.180759	0.202476	-0.0638254	2.44636	2.49752	2.28553	2.16998	0.630181	0.777918	0.914285	0.605714	2.20219	2.73109	2.5892	2.46842	-3.30601	-2.02167	-4.26836	-2.24895	1.78201	1.80835	1.66572	1.86625	2.88794	2.86959	3.12762	2.80527	-0.188216	0.520308	0.243204	0.546951	3.57592	3.44305	3.76167	3.50312
ENSG00000158773	1	161039251	161045977	-1	USF1	5.03848	4.98825	5.04009	5.05478	4.04919	4.07634	4.11889	4.16006	5.43564	5.4804	5.48055	5.51584	4.89831	4.97523	5.02795	4.92818	5.19112	5.18875	5.16496	5.16248	5.69421	5.71049	5.76015	5.65555	5.4339	5.48628	5.35301	5.41991	5.61531	5.51346	5.61238	5.56104	5.38571	5.24657	5.22887	5.19681
ENSG00000186517	1	161046946	161069970	-1	ARHGAP30	0.922825	1.25015	1.28941	1.50492	0.607636	0.480111	0.353201	0.038225	0.264973	-0.653143	-0.108621	-0.440665	0.204717	0.0669366	0.365739	0.353412	0.944195	0.953576	1.10867	0.883746	1.88321	1.71896	1.91335	1.82926	0.899406	1.12883	0.968766	0.896066	1.90196	1.20356	1.71162	1.69309	1.06145	1.5488	1.55172	1.60093
ENSG00000143256	1	161100556	161118111	-1	PFDN2	3.97537	3.73321	3.83736	3.8952	3.86874	3.88706	3.90871	3.72315	5.15571	5.19982	5.21713	5.18306	4.26477	4.34589	4.40508	4.53104	4.2798	4.14459	4.18942	4.0892	4.83997	4.87869	4.90435	4.95471	4.38667	4.32734	4.6394	4.31225	5.00849	4.88577	4.9768	5.07133	4.7096	4.74082	4.64101	4.59937
ENSG00000158793	1	161118086	161125445	1	NIT1	3.80757	3.93398	3.90292	3.9009	3.4382	3.54129	3.67625	3.64405	4.34649	4.29804	4.28829	4.42252	4.01602	3.97228	4.01355	3.87504	3.97359	3.81314	3.86793	3.93548	4.34966	4.37224	4.43854	4.43317	4.60116	4.55876	4.44118	4.48966	4.98059	4.81278	4.87068	4.94099	3.9546	3.84127	3.91487	3.96512
ENSG00000158796	1	161120974	161132688	-1	DEDD	4.4233	4.34739	4.46887	4.3634	3.99503	3.9151	3.93413	3.91237	4.81069	4.83336	4.93861	4.83268	4.76613	4.67581	4.73301	4.77987	4.52727	4.65013	4.52618	4.66093	5.2437	5.19652	5.23849	5.20157	4.60417	4.67629	4.59432	4.70169	5.05607	4.32209	4.94705	4.8966	4.53587	4.69216	4.39232	4.5625
ENSG00000143222	1	161152776	161158856	1	UFC1	4.80695	4.59776	4.73017	4.64663	4.54225	4.54054	4.57145	4.42747	5.06049	5.13672	5.17716	5.0885	5.10023	5.24651	5.20938	5.1582	4.37683	4.26171	4.29183	4.24763	4.92506	4.92461	4.93031	4.89461	5.0578	5.01838	5.14553	5.08076	5.18861	5.14807	5.19534	5.24429	5.02998	5.05459	5.00826	5.06889
ENSG00000143258	1	161159450	161165723	1	USP21	4.17728	4.34465	4.20107	4.35834	3.98778	4.02788	4.1413	4.04161	5.08602	5.22246	5.16949	5.12731	4.55213	4.5236	4.55567	4.52446	4.99589	4.87104	5.00556	4.97996	5.1668	5.27961	5.32704	5.16429	5.02456	5.02069	4.87696	4.99933	5.57105	5.73237	5.52331	5.56655	4.88932	5.06112	4.97172	4.97808
ENSG00000143224	1	161166410	161178013	1	PPOX	3.60555	3.93654	3.687	3.60807	2.89483	3.04407	3.05002	3.05401	3.97191	3.90607	3.87716	3.92233	3.88113	3.75845	3.99947	3.78885	3.91818	3.73139	3.79863	3.79764	4.7944	4.81605	4.86998	4.70858	3.97941	4.06838	3.79871	4.02299	4.12043	4.39476	4.16919	4.09183	3.4152	3.26151	3.37515	3.36818
ENSG00000158850	1	161171310	161177968	-1	B4GALT3	4.23367	4.30606	4.42169	4.33142	4.41396	4.43017	4.46072	4.35212	5.48612	5.48747	5.50949	5.50562	5.44969	5.5058	5.557	5.4923	4.90897	4.8755	4.78199	4.90724	5.25227	5.31255	5.25996	5.32537	5.06196	5.11494	5.10791	5.07472	5.79375	5.94109	5.78545	5.82418	4.86483	5.15029	4.8755	4.79751
ENSG00000158859	1	161184308	161199056	-1	ADAMTS4	2.9464	2.69962	2.90819	2.67972	-0.785348	-0.408578	-1.8996	-0.524514	0.421558	0.567001	0.583557	1.01819	2.64902	2.89508	2.59916	2.4141	4.3412	4.34855	4.28142	4.30413	-3.71652	-7.73318	-2.59353	-2.88096	-0.118346	-0.109377	-0.109992	-0.17392	6.15859	6.14243	6.24997	6.15388	-3.54074	-2.6926	-2.89559	-1.93394
ENSG00000158864	1	161197104	161214395	1	NDUFS2	5.85877	5.74496	5.82545	5.83838	5.58601	5.68023	5.62674	5.53688	7.01506	6.97378	6.99007	6.96783	6.03825	6.09124	6.06008	6.0603	6.29714	6.31219	6.30514	6.35723	6.66752	6.74285	6.65112	6.67308	6.44572	6.5456	6.50351	6.44785	7.07984	7.28036	7.17012	7.13919	6.38313	6.34552	6.37712	6.31589
ENSG00000158882	1	161225939	161230744	1	TOMM40L	3.37777	3.31283	3.46552	3.45681	3.23051	3.35507	3.07672	3.08733	3.78584	3.7758	3.87022	4.00651	3.35595	3.41385	3.41994	3.26826	3.37742	3.39418	3.53817	3.53891	4.0481	4.03572	3.99056	3.96675	3.34519	3.31045	3.3963	3.30326	3.65517	3.91513	3.79514	3.71413	3.63897	3.5861	3.68232	3.48585
ENSG00000143252	1	161314257	161375340	1	SDHC	6.32204	6.25441	6.30847	6.26968	6.31452	6.27467	6.19799	6.24142	5.15954	5.23252	5.27395	5.2233	6.31164	6.37716	6.32862	6.21921	5.94885	5.94845	5.92303	5.89982	7.00814	7.10144	6.99203	6.99803	6.87283	6.8824	6.87533	6.82215	7.4447	7.7234	7.52822	7.51147	6.36679	6.28597	6.39934	6.38181
ENSG00000162746	1	161721563	161728143	1	FCRLB	0.0101284	-0.219945	0.292264	-0.0518928	1.65491	2.05618	1.37994	1.50634	-1.54181	-1.85587	-1.90835	-1.50747	0.215541	0.744417	0.535174	0.346089	1.31723	1.4202	1.405	1.10359	1.44231	1.34448	1.11912	0.886172	-0.436337	-0.352772	-0.222457	0.108047	1.3152	1.81329	1.29012	1.64146	0.268428	0.531906	0.269544	-0.0694795
ENSG00000081721	1	161749758	161757238	1	DUSP12	4.08574	3.92661	4.1399	4.10793	3.58248	3.89454	3.68615	3.50386	4.72775	4.63155	4.74358	4.68719	4.72312	4.61338	4.57242	4.52599	4.71796	4.71411	4.70764	4.66827	4.60549	4.74126	4.58289	4.6757	4.42232	4.48983	4.46917	4.35227	5.03623	5.61082	5.03622	5.17737	4.46001	4.54808	4.7662	4.52198
ENSG00000118217	1	161766294	161964070	1	ATF6	6.31773	6.30632	6.3427	6.31787	6.16951	6.09612	6.10112	6.1175	6.88163	6.81567	6.88669	6.9384	7.06989	6.99076	7.0432	7.04264	6.4344	6.36169	6.43064	6.43803	7.2741	7.12309	7.18609	7.17563	6.47986	6.41136	6.56138	6.57692	6.98542	6.53777	6.96132	6.92993	6.68802	6.82361	6.55704	6.73901
ENSG00000162745	1	161983192	162023854	-1	OLFML2B	4.349	4.04154	4.22536	4.22177	4.84056	4.79037	4.82529	4.80329	1.35435	1.58507	1.46019	1.92803	4.78269	4.81133	4.80814	4.79979	1.75911	1.93543	1.67909	1.7562	2.12096	1.96221	1.83943	2.05467	5.88007	5.71212	5.9987	5.78118	1.65596	1.03674	1.82749	1.45422	2.4984	2.67572	2.35892	2.69923
ENSG00000198929	1	162069774	162370475	1	NOS1AP	-4.66439	-4.0935	-3.5287	-3.01836	1.03794	1.08069	0.82114	0.889933	2.53805	2.39534	2.77018	2.70791	3.45636	3.4246	3.36521	3.51724	-2.42468	-4.1833	-4.34639	-3.00724	1.34529	1.61262	1.31904	1.68429	-1.3939	-2.299	-1.68696	-2.07822	2.38375	2.54291	2.55972	2.38033	0.52213	0.767074	0.588585	0.254612
ENSG00000239887	1	162366908	162386818	1	C1orf226	-2.2256	-3.1618	-2.52129	-2.53365	1.18589	1.56631	0.546988	1.04027	3.1866	3.28644	3.46038	3.23518	4.0889	4.23526	4.14468	4.26417	-3.20757	-3.20996	-4.29897	-2.69237	2.62425	2.15598	2.34535	2.0355	-1.65203	-1.26314	-1.53485	-2.02748	3.06954	2.93589	3.16866	3.12046	1.62842	1.68479	0.901205	1.5697
ENSG00000152332	1	162497251	162529629	1	UHMK1	8.59848	8.51044	8.56988	8.57754	8.30284	8.24835	8.19271	8.2234	8.85156	8.79316	8.80396	8.84418	8.95124	8.91106	8.85131	8.86146	8.89588	8.93437	8.90628	8.93605	9.70604	9.62706	9.6169	9.63155	8.97074	8.94994	9.00882	8.9706	9.49665	9.26636	9.50792	9.49248	8.3235	8.18268	8.3612	8.42
ENSG00000117143	1	162561506	162599842	1	UAP1	6.88098	6.85862	6.83784	6.80579	5.97722	6.0461	5.92487	5.9034	7.24332	7.24291	7.2302	7.29213	8.0546	8.16126	8.07509	8.04927	7.37588	7.43772	7.38888	7.4078	8.06341	8.19829	8.02483	8.15272	7.49377	7.49088	7.47301	7.51243	7.33773	7.77774	7.34847	7.44357	6.96641	7.01497	7.03898	6.91172
ENSG00000272574	1	162593103	162593754	1	AL596325.2	-1.3544	-0.358009	-1.21772	-0.844854	-3.21166	-1.77512	-2.16409	-1.50601	-0.40134	-0.27031	-0.651236	-0.158495	1.08708	0.830218	0.771905	0.597184	0.110507	-0.0554751	-0.0327813	-0.148895	0.499305	0.938742	0.853161	0.527288	0.280822	0.147782	-0.0253314	0.373598	-0.711915	0.350683	-0.0397041	0.0918385	-0.395479	-0.883191	-0.359566	-0.79872
ENSG00000162733	1	162631373	162787400	1	DDR2	8.04952	8.12044	8.03409	8.06256	7.51528	7.63363	7.52878	7.53961	8.63779	8.62119	8.67449	8.76769	7.99868	7.94308	8.01794	7.97847	8.24373	8.27149	8.23417	8.31838	8.4904	8.42152	8.45402	8.45185	7.25432	7.1211	7.19092	7.06866	7.61451	7.37631	7.59094	7.51494	6.7257	6.61883	6.67379	6.80337
ENSG00000132196	1	162790702	162812817	1	HSD17B7	2.34408	2.135	2.3528	2.31431	2.66799	2.43107	2.53615	2.30089	2.84975	3.07479	2.94032	2.98426	3.51903	3.40137	3.46722	3.40587	1.7789	1.8742	1.80679	1.9292	3.27355	3.24519	3.2884	3.31665	3.11324	3.21175	3.24051	3.21003	3.24117	3.01096	3.41763	3.3715	3.06777	3.07313	2.87096	3.03095
ENSG00000117152	1	163068775	163076802	1	RGS4	3.06511	2.8666	2.98185	2.70703	3.86993	3.86825	3.82393	3.84026	2.16559	2.2843	2.47103	2.62542	8.39303	8.40126	8.3863	8.38249	8.64868	8.61452	8.62351	8.67835	4.86271	4.73509	5.05461	4.64709	4.65066	4.40276	4.54009	4.57153	2.20988	2.16711	2.26333	2.12584	4.76809	4.74378	4.6346	4.81051
ENSG00000143248	1	163111121	163321791	-1	RGS5	0.566552	0.603196	0.615537	0.182203	0.465135	0.0705101	0.0220029	-0.178417	8.95455	8.91249	9.07707	9.06927	1.34195	1.60539	1.43228	1.81897	3.04314	2.99837	3.08706	3.11268	6.89787	6.77565	6.85173	6.83192	1.72247	1.34789	1.50863	1.4888	1.4823	1.17446	1.85387	1.57655	0.830166	0.76969	0.45911	1.12831
ENSG00000232995	1	163244505	163321894	-1	RGS5	0.254999	0.302791	-0.171579	0.415043	0.425198	0.210358	0.266135	0.0882797	0.441192	0.35458	0.331239	0.740068	0.985165	0.842231	0.931888	1.1212	0.899539	0.291633	0.746828	1.02738	0.289305	0.159404	0.209028	0.486538	0.679952	0.526668	0.889131	0.975247	1.54006	0.581685	1.21198	1.26014	0.146435	0.340422	0.381484	0.737834
ENSG00000143228	1	163266576	163355764	1	NUF2	5.49833	5.50002	5.50163	5.49379	4.99798	4.91406	5.00076	4.98843	6.43093	6.40968	6.45997	6.35969	6.11589	6.16599	6.04529	6.05803	6.28306	6.26989	6.24305	6.24318	5.895	5.90468	5.8919	6.00389	5.43734	5.32811	5.35993	5.38966	6.05555	5.64251	6.12739	6.11621	5.5962	5.54706	5.53267	5.60708
ENSG00000185630	1	164555584	164899296	1	PBX1	3.77809	3.59069	3.69237	3.71485	-0.789942	-1.00427	-0.204666	-0.979727	7.73779	7.62617	7.78257	7.78751	6.93653	6.76127	6.80105	6.79505	4.3556	4.44428	4.46842	4.33368	4.99101	4.73469	4.84308	4.89938	5.91102	5.81394	6.04405	5.89267	0.938427	0.527599	0.926339	1.1005	3.54934	3.72352	3.66931	3.82852
ENSG00000143198	1	165630861	165661796	1	MGST3	5.8003	5.6918	5.77457	5.70076	5.85113	5.82349	5.80393	5.79383	5.3422	5.28954	5.28999	5.30688	5.45468	5.56913	5.5659	5.51608	5.47429	5.54746	5.45388	5.49735	5.39413	5.55953	5.48393	5.45614	5.4093	5.43007	5.39544	5.39218	5.03231	5.66037	5.13491	5.23875	4.50089	4.62079	4.71589	4.62614
ENSG00000143149	1	165662216	165698863	-1	ALDH9A1	5.9595	5.87748	5.99461	5.87933	5.85662	5.85241	5.80926	5.84817	6.17762	6.18625	6.20211	6.2206	6.19475	6.24762	6.22882	6.23009	6.10315	6.1219	6.08597	6.09024	6.10663	6.24051	6.07768	6.0794	5.81999	5.80583	5.85872	5.7315	5.87615	5.72201	6.02841	5.96715	5.84622	5.73286	5.87102	5.78865
ENSG00000143183	1	165724293	165827755	-1	TMCO1	6.41851	6.29703	6.43653	6.32411	6.16579	6.27883	6.17351	6.18061	6.60372	6.67582	6.66866	6.67283	6.64989	6.72426	6.66201	6.57239	6.17789	6.24381	6.21073	6.13947	6.649	6.84649	6.68322	6.78022	6.64362	6.63601	6.7605	6.57933	7.05975	7.39315	7.16415	7.23128	6.73387	6.67024	6.84016	6.76311
ENSG00000143179	1	165827531	165911618	1	UCK2	5.4253	5.35769	5.37093	5.39113	5.79128	5.7009	5.7792	5.74866	5.73411	5.81334	5.74282	5.77616	5.63128	5.59546	5.64771	5.64264	5.69209	5.66877	5.66566	5.6751	6.27254	6.20219	6.21919	6.18297	5.65778	5.63089	5.81368	5.7228	6.00585	5.93617	6.02795	5.97541	5.81716	5.92472	5.75284	5.79556
ENSG00000143157	1	166839447	166856344	1	POGK	6.64146	6.63294	6.64922	6.63559	5.9248	5.87015	5.95261	5.8832	7.49724	7.50917	7.51185	7.52124	6.74545	6.69337	6.69167	6.64457	6.64886	6.69686	6.65476	6.69627	7.35949	7.27231	7.28874	7.31975	6.80238	6.76882	6.82501	6.78459	7.36935	7.2206	7.3929	7.34778	6.59355	6.63509	6.54145	6.55066
ENSG00000152382	1	166856510	166876327	-1	TADA1	3.73414	3.66075	3.76895	3.81294	3.42724	3.22866	3.21418	3.30426	4.69306	4.66211	4.79008	4.77836	4.30942	4.22439	4.23666	4.11634	3.8289	3.858	3.93239	3.90575	4.38941	4.36664	4.42821	4.39766	4.10503	4.06729	4.04701	4.07527	4.53908	3.79091	4.57137	4.36751	3.76066	3.73628	3.59815	3.72916
ENSG00000143195	1	166895711	166975482	-1	ILDR2	-2.7505	-3.17781	-2.86638	-3.04967	3.37018	3.57875	3.21745	3.33214	5.86955	5.7913	6.05402	6.11202	4.73862	4.73032	4.75054	4.70419	-7.67757	-4.75245	-7.7082	-7.83938	-1.17397	-1.09897	-1.21865	-1.72448	1.27036	1.23259	1.54991	1.26993	3.10582	2.82762	3.15789	3.08874	6.37896	6.55691	6.27403	6.469
ENSG00000143190	1	167220829	167427345	1	POU2F1	5.59932	5.77848	5.59708	5.71524	4.62587	4.7215	4.69267	4.73461	5.97007	5.88802	6.02182	6.06101	5.25022	5.08062	5.11202	5.33394	5.07157	5.15341	5.11154	5.22488	5.8583	5.6879	5.70813	5.72372	5.05477	5.06768	4.9753	5.13445	6.39647	5.61713	6.18661	6.20776	5.92856	5.9935	5.90833	6.17086
ENSG00000143162	1	167529117	167553805	-1	CREG1	7.5118	7.28	7.47063	7.39535	5.55088	5.5199	5.4421	5.45631	3.71561	3.6397	3.69199	3.67772	3.50184	3.39953	3.42851	3.43769	2.97504	2.97698	3.00104	3.09747	4.97377	4.92233	4.85974	4.99667	5.94347	5.85313	6.08115	5.96651	5.7074	5.7446	5.83179	5.75255	5.36363	5.29144	5.30103	5.28928
ENSG00000197965	1	167721192	167791919	1	MPZL1	8.29786	8.19766	8.26903	8.22381	7.7267	7.55211	7.6393	7.59328	7.3624	7.37191	7.39758	7.40518	7.51794	7.40063	7.48942	7.43163	7.06773	7.06869	7.04857	7.10293	7.54674	7.37958	7.41558	7.46641	7.58737	7.51378	7.64074	7.63433	6.75477	6.18503	6.67386	6.67681	6.9043	7.0226	6.74864	6.95193
ENSG00000143158	1	167916729	167937040	-1	MPC2	5.21394	5.00503	5.17292	5.0845	5.4732	5.42296	5.38424	5.32807	5.64334	5.66768	5.74577	5.72567	4.9668	5.00698	4.92923	4.94079	4.31542	4.4348	4.42409	4.42649	5.15896	5.21561	5.28301	5.09458	5.03987	5.12248	5.15193	5.0736	4.48683	4.75177	4.49382	4.46111	4.07541	4.1701	4.22153	4.22645
ENSG00000143164	1	167935783	168075843	1	DCAF6	6.51811	6.38383	6.49396	6.3862	6.41346	6.20652	6.3114	6.28577	6.0918	6.09971	6.09658	6.08822	6.23798	6.15759	6.25324	6.18421	6.31394	6.30843	6.27514	6.30414	6.95662	6.72117	6.88571	6.88404	6.04675	5.9859	6.14017	6.10501	5.6388	4.86897	5.58724	5.50686	5.9652	6.02521	5.81853	6.00407
ENSG00000143147	1	168079543	168137667	-1	GPR161	6.11378	6.0081	6.07534	6.12125	4.85676	4.69084	4.62714	4.66402	7.41838	7.41814	7.50827	7.47018	5.71616	5.83982	5.68862	5.67144	5.87466	5.88658	5.86584	5.84856	6.6558	6.53046	6.49119	6.52069	6.2622	6.15973	6.35215	6.27192	5.15873	5.19942	5.1627	5.13289	4.82938	4.81027	4.77226	4.83122
ENSG00000143155	1	168178933	168202114	1	TIPRL	5.78703	5.58793	5.74889	5.68081	5.16162	5.0215	4.99982	5.07129	6.24973	6.19882	6.22321	6.26243	6.02614	6.0267	5.95636	5.98565	5.31139	5.4627	5.44049	5.38262	6.47311	6.49125	6.38682	6.52286	6.21982	6.18854	6.26971	6.24364	6.29761	6.31712	6.36043	6.41021	6.11722	5.9094	6.14146	6.05937
ENSG00000213064	1	168225938	168253025	1	SFT2D2	7.97828	7.93453	7.94708	7.91907	7.3866	7.46562	7.29712	7.24915	8.73836	8.63554	8.77826	8.79297	7.97044	8.00273	7.94174	7.963	7.20333	7.37392	7.26871	7.31209	8.17536	8.16904	8.09666	8.1242	7.77727	7.84107	7.86525	7.81402	8.85252	8.83004	8.77061	8.86806	7.33781	7.23119	7.33379	7.39248
ENSG00000143178	1	168281040	168314426	1	TBX19	1.37796	0.958606	1.36233	1.10242	-1.45973	-1.18419	-2.19413	-1.17385	0.214249	0.225685	0.509402	0.384833	2.12619	2.17595	2.04523	1.91177	0.736246	0.551935	0.708136	0.788145	1.27645	1.06473	1.168	0.986574	2.21441	2.03007	2.2697	2.24541	1.90218	0.968012	1.44691	1.69289	1.38231	1.80823	0.92079	1.75144
ENSG00000143153	1	169105697	169132722	1	ATP1B1	5.96903	5.81695	5.89022	5.82012	5.88565	6.01101	5.87468	5.88723	7.30739	7.26913	7.35074	7.306	7.0974	7.171	7.10509	7.05516	5.74141	5.71208	5.71353	5.6833	6.57651	6.70831	6.76983	6.62216	5.97438	6.04595	6.09208	5.98973	6.66229	6.78799	6.67708	6.70656	6.71385	6.83326	6.77843	6.6494
ENSG00000143156	1	169132531	169367967	-1	NME7	3.94532	3.85234	3.84536	3.85396	3.86885	3.97088	3.94464	3.8939	3.79081	3.85084	3.92233	3.93282	4.82428	4.81398	4.9055	4.76378	3.82591	3.8645	3.86511	3.84151	4.49139	4.70081	4.5421	4.68445	4.91507	4.98215	4.97232	4.8887	4.60127	4.81914	4.77973	4.77604	5.20303	5.07206	5.33827	5.18831
ENSG00000117475	1	169367970	169396540	1	BLZF1	5.22303	5.05984	5.14335	5.1895	4.64189	4.63832	4.75023	4.77044	5.01567	5.1058	5.03149	5.05719	5.46125	5.43286	5.41296	5.37104	5.31505	5.38763	5.39558	5.38429	5.1668	5.16441	5.24855	5.24203	5.40777	5.38609	5.41986	5.48612	5.81868	5.56108	5.73903	5.75662	5.76907	5.80567	5.75093	5.79926
ENSG00000117477	1	169394870	169460669	-1	CCDC181	-2.53752	-1.97063	-1.53514	-2.23582	-0.200511	-0.553989	-0.624691	-0.0422902	0.610379	0.05688	0.786394	0.549443	1.29136	1.12194	1.32314	1.40341	0.414321	0.0970747	0.0452215	0.39433	-2.56008	-2.36295	-2.50148	-2.80286	-2.18113	-1.13207	-2.03138	-0.918456	2.60201	1.79157	2.6648	2.71337	1.38272	1.66515	1.08846	1.48558
ENSG00000117479	1	169463909	169486003	-1	SLC19A2	2.67495	2.61141	2.51993	2.61942	3.1426	2.89732	2.95548	3.15778	3.75749	3.85556	3.79618	3.91933	3.42248	3.44064	3.55184	3.52192	2.75834	2.9839	2.80713	2.85476	2.68029	2.60101	2.66841	2.72703	3.40081	3.21382	3.34144	3.4228	4.44777	3.35123	4.31267	4.37839	3.47905	3.67926	3.42832	3.60233
ENSG00000000460	1	169662007	169854080	1	C1orf112	4.27876	4.52741	4.45209	4.46159	3.8884	3.80271	3.99661	4.05871	4.75652	4.67207	4.78236	4.76754	4.56245	4.50768	4.64534	4.58762	4.60092	4.61934	4.60241	4.70955	5.00072	4.83767	4.84568	4.93651	4.841	4.84664	4.8923	4.91613	5.36285	4.63308	5.16583	5.19739	4.75653	4.83258	4.74214	4.89187
ENSG00000171806	1	169792529	169794966	-1	METTL18	2.11284	1.87708	2.10284	2.11216	1.92915	2.1654	2.02068	1.78566	2.75704	2.77654	2.86935	2.52656	2.46327	2.55814	2.35605	2.43515	2.36489	2.51395	2.30905	2.51211	2.54447	2.49795	2.5489	2.72066	2.39042	2.48719	2.56331	2.49269	3.00292	3.04571	3.10991	3.11228	2.30853	2.22615	2.87314	2.67598
ENSG00000000457	1	169849631	169894267	-1	SCYL3	3.04741	3.3531	3.10291	3.28221	2.58506	2.92133	2.4873	2.92395	3.50111	3.55601	3.52708	3.57655	3.42912	3.56393	3.47441	3.40447	3.06516	3.21657	3.10984	3.26677	3.55548	3.53943	3.55197	3.58404	3.61329	3.69806	3.4347	3.50676	4.19719	4.35399	4.14771	4.27046	3.37139	3.45361	3.52905	3.49148
ENSG00000075945	1	169921326	170085208	-1	KIFAP3	5.35403	5.34309	5.36118	5.37644	4.24606	4.16479	4.23441	4.194	6.09886	6.14694	6.1765	6.21429	5.50204	5.40892	5.31247	5.29959	5.02474	5.16667	5.07673	5.13399	8.11781	8.1992	8.07055	8.1566	5.25087	5.2036	5.25699	5.25369	5.60099	5.73708	5.7231	5.69453	4.52578	4.46401	4.57491	4.70139
ENSG00000120370	1	170532129	170553446	1	GORAB	4.48742	4.6459	4.43486	4.47906	3.59063	3.44371	3.42061	3.52649	4.44763	4.53249	4.29618	4.35112	4.30321	4.2082	4.20934	4.35159	4.05638	3.99751	4.0253	4.05822	4.02508	4.01237	4.10857	4.01509	4.12998	4.08022	3.92189	4.04684	4.45639	3.86536	4.41107	4.35493	3.75578	3.73747	3.52255	3.80201
ENSG00000116132	1	170662728	170739419	1	PRRX1	7.72569	7.61015	7.66692	7.64371	7.28731	7.21153	7.25062	7.19958	6.36293	6.38523	6.42946	6.44272	7.08609	7.02116	7.08336	7.08397	7.81741	7.81923	7.89726	7.80855	5.10628	5.05268	5.02919	5.08251	5.9724	5.80648	5.93498	5.84594	5.64306	5.43913	5.5668	5.55063	2.72274	2.29004	2.38462	2.74025
ENSG00000271811	1	170667381	170669425	1	Z97200.1	1.73266	2.40636	1.73075	1.72482	1.09797	0.40604	1.29439	1.21828	0.687272	0.587566	0.50882	-0.0896749	0.932516	0.362696	0.939115	0.884625	1.82963	1.4497	1.68383	1.53252	-1.07578	-1.48366	-1.72558	-0.819708	0.0656727	-0.855549	-0.0397418	-0.482722	-0.342497	-2.88149	-1.2679	-0.596526	-3.57812	-2.99114	-3.86745	-4.87725
ENSG00000076258	1	171314208	171342084	1	FMO4	1.92286	1.61898	1.68338	1.51738	1.4513	1.10819	1.33401	1.3458	0.841716	0.668105	0.815842	1.00925	0.848186	0.793342	1.00913	0.995237	0.668971	0.417304	0.326998	0.481625	0.604722	0.364839	0.0903209	0.440814	1.77926	1.75055	1.84823	1.58383	0.39174	0.474283	0.626165	0.482062	0.430876	0.562397	0.00330827	0.354082
ENSG00000117523	1	171485551	171593511	1	PRRC2C	8.06945	8.44244	8.0667	8.20076	7.803	7.76143	7.96208	8.05765	9.04165	9.03722	8.94548	9.02636	8.70123	8.45006	8.66329	8.75461	8.30636	8.12268	8.19662	8.30222	8.96391	8.70663	9.00064	8.97162	8.62006	8.55943	8.30016	8.70085	9.09667	8.06559	8.91005	9.00976	8.26755	8.40214	8.10867	8.43039
ENSG00000117533	1	171700160	171742247	-1	VAMP4	4.94173	4.82298	4.89288	4.83788	4.77812	4.5974	4.71869	4.73045	5.46092	5.49403	5.43823	5.54102	4.40991	4.31361	4.26676	4.31457	4.93827	5.02338	5.06106	4.9728	4.87665	4.68786	4.86164	4.76984	4.70758	4.62371	4.61933	4.6498	4.77206	4.2929	4.66755	4.74354	3.78472	3.42959	3.53331	3.82875
ENSG00000010165	1	171781664	171814023	1	EEF1AKNMT	5.25544	5.24602	5.26159	5.15324	5.17014	5.36645	5.24424	5.19585	5.68761	5.6788	5.78866	5.73437	5.48519	5.55619	5.51092	5.43916	5.64995	5.64013	5.64473	5.62891	6.21321	6.3646	6.21338	6.24017	6.10617	6.13584	6.12388	6.05736	6.82516	7.54596	6.8965	6.95772	5.77028	5.68998	5.79373	5.62063
ENSG00000197959	1	171841498	172418466	1	DNM3	2.27479	2.289	2.13773	2.17086	1.60349	1.62051	1.84997	1.86883	2.69388	2.6331	2.61253	2.57501	3.82746	3.78469	3.80261	3.85428	1.93722	1.68065	1.78735	1.88815	0.297942	-0.182956	0.465539	0.483653	3.32102	3.20361	3.34169	3.32383	5.47445	4.97009	5.33078	5.44296	1.50737	1.23189	1.43028	1.60607
ENSG00000135845	1	172370189	172444086	-1	PIGC	4.41637	4.29571	4.3712	4.32703	3.55621	3.43756	3.62103	3.56628	4.6694	4.61481	4.60669	4.64497	4.55271	4.55047	4.55531	4.5962	4.27488	4.09586	4.05654	4.0166	4.67851	4.59884	4.53724	4.66373	4.48024	4.42393	4.4073	4.43392	4.92873	4.67977	4.81295	4.79996	4.04146	4.07435	3.94328	4.09116
ENSG00000094975	1	172532349	172611833	1	SUCO	5.64512	5.74255	5.71353	5.71598	5.83838	5.84023	5.89311	5.84505	7.85033	7.85545	7.86073	7.92509	7.06709	7.0653	7.04208	7.04618	6.4455	6.49403	6.40187	6.47359	6.24383	6.17036	6.20613	6.24051	6.63629	6.65372	6.52644	6.64709	6.67288	6.3245	6.49457	6.58691	5.93405	5.97047	5.94711	6.09397
ENSG00000117586	1	173183734	173207313	-1	TNFSF4	1.40732	0.479636	1.17919	1.09471	-1.56597	-2.67436	-2.93719	-4.38595	-0.681833	-0.00903378	-0.198978	0.158332	1.42155	1.24415	1.39536	1.36424	-1.10173	-1.19285	-1.21921	-1.45883	7.25546	7.15939	7.13158	7.05154	-0.0814548	-0.207449	-0.111239	-0.066326	-1.46633	-2.25152	-1.39027	-1.73073	4.45184	4.32012	4.34508	4.44217
ENSG00000203739	1	173417793	173461362	-1	AL645568.1	-0.281877	-0.514112	-0.343549	-0.445277	-0.530793	-0.521666	-0.360487	-0.613601	0.368591	-0.109103	0.494359	0.0247308	-1.02111	-0.162194	-0.490426	-0.445531	-0.0341644	0.0604076	-0.22074	-0.156538	-0.466483	-0.404844	-0.570187	0.220307	-0.588788	-0.75428	-0.756513	-1.13305	0.429918	0.242253	0.0841739	0.0272472	0.313187	-0.112618	0.322846	0.325932
ENSG00000117592	1	173477266	173488807	1	PRDX6	7.41139	7.29348	7.41388	7.36427	6.98623	7.05573	6.94662	6.91066	8.09427	8.09293	8.11579	8.13334	7.59557	7.64789	7.64015	7.60088	7.08233	7.14143	7.10203	7.07042	8.47672	8.56846	8.4583	8.51962	7.60529	7.65498	7.64569	7.59627	7.73672	8.28	7.84159	7.8895	7.63781	7.58877	7.74119	7.58696
ENSG00000076321	1	173714941	173786702	1	KLHL20	4.64996	4.56828	4.61512	4.61383	4.15033	4.01362	4.09749	4.16502	4.8523	4.77897	4.83839	4.89879	4.95085	4.78035	4.81245	4.73917	4.82591	4.79784	4.78025	4.72817	5.00197	4.85933	4.94961	4.92042	4.72629	4.73176	4.81561	4.81051	5.46622	5.04496	5.46701	5.36177	4.43658	4.61495	4.43146	4.57335
ENSG00000120334	1	173799550	173824720	-1	CENPL	5.01384	5.02081	4.99816	4.92215	4.46638	4.47044	4.54543	4.47754	5.45435	5.36988	5.47091	5.44245	4.88973	4.90088	4.86193	4.88386	5.20855	5.234	5.12363	5.17216	4.95322	4.95653	5.01539	5.00066	4.54549	4.4771	4.59774	4.4751	5.25767	5.17774	5.27719	5.32622	4.67916	4.70944	4.75587	4.84613
ENSG00000117593	1	173824568	173858808	1	DARS2	5.307	5.2308	5.3381	5.45006	4.90013	4.80657	4.92524	4.85602	6.30078	6.36201	6.38042	6.38378	5.61679	5.55219	5.56349	5.49121	5.64239	5.56929	5.65885	5.64781	6.14416	6.16891	6.09936	6.13218	6.18432	6.19745	6.17148	6.20084	6.91583	6.7298	6.96052	6.96544	6.15196	6.24303	6.08119	6.16126
ENSG00000270084	1	173863248	173863941	1	GAS5-AS1	0.994971	1.13713	1.07926	1.30423	0.71564	0.400985	0.234618	0.867742	1.70862	1.92019	1.53151	1.68496	1.39312	1.12165	1.24674	1.17433	1.13818	0.967131	1.37329	1.17304	1.81301	1.50038	1.8055	1.68344	1.19529	1.12519	0.774566	1.53629	1.24154	1.35137	1.11857	1.39873	1.18734	1.52621	1.48026	1.51339
ENSG00000234741	1	173863900	173868882	-1	GAS5	5.69036	6.10129	5.81409	5.99819	5.34924	5.3875	5.39356	5.62801	6.77917	6.8326	6.73692	6.70559	6.81786	6.76799	6.81436	6.8091	6.24315	6.1671	6.20544	6.20853	6.45314	6.70543	6.71077	6.65765	6.43568	6.53395	6.17955	6.33565	7.12476	7.44439	6.9872	7.10968	7.15053	7.05198	7.29556	7.12696
ENSG00000185278	1	173868082	173903549	1	ZBTB37	3.97665	4.30182	3.98906	4.07031	4.16898	4.33905	4.27471	4.38187	5.67248	5.57289	5.58071	5.54493	5.02407	5.01697	5.05616	5.10616	4.76493	4.76618	4.68571	4.77557	5.31455	5.19661	5.18091	5.29839	4.96289	5.02352	4.77746	5.04497	5.51813	5.05083	5.36842	5.41546	4.79971	4.59965	4.77698	4.92731
ENSG00000135870	1	173931214	174022297	-1	RC3H1	6.08206	6.14366	5.99826	6.16169	6.0803	6.02851	6.05629	6.01254	6.58033	6.46615	6.55125	6.59784	6.5227	6.5288	6.50776	6.54518	6.0061	6.012	6.01006	6.02197	6.29871	6.22715	6.25184	6.30781	6.53019	6.57125	6.58349	6.56029	6.54825	5.9765	6.46975	6.47532	6.13405	5.99408	6.05539	6.10592
ENSG00000152061	1	174159410	174995308	1	RABGAP1L	4.82839	5.02949	4.9127	4.9969	4.63672	4.66387	4.58875	4.80205	4.7776	4.79069	4.77943	4.77309	4.83516	4.70174	4.73837	4.77966	4.60233	4.56311	4.63945	4.64177	4.62785	4.7337	4.7135	4.62131	5.34748	5.29373	5.2057	5.26967	5.0936	4.84084	5.1183	5.1131	4.66446	4.7192	4.70655	4.74637
ENSG00000116161	1	174999163	175011715	1	CACYBP	6.23964	6.10638	6.17227	6.1286	5.88366	5.96755	5.80965	5.88612	7.05783	7.09791	7.10281	7.08893	6.58056	6.69163	6.58834	6.65223	6.21998	6.2028	6.21091	6.19453	7.00423	7.13432	7.02514	7.12273	6.61507	6.63141	6.60224	6.52035	7.12935	7.60701	7.25395	7.27884	6.63039	6.55877	6.70192	6.62887
ENSG00000120333	1	175010789	175023425	-1	MRPS14	4.08401	4.0033	4.07542	3.9947	3.89906	3.83405	3.74622	3.79875	4.75218	4.8185	4.81377	4.68163	4.47003	4.49415	4.36468	4.44532	4.08814	4.17446	3.98825	3.97933	4.85562	4.94572	4.92836	4.9303	4.61411	4.59608	4.69456	4.52714	4.64855	4.51879	4.77629	4.61624	3.99606	4.16331	4.12126	4.00197
ENSG00000143207	1	175944831	176207493	-1	COP1	5.39036	5.34185	5.31644	5.3352	4.91036	4.93264	4.89058	4.84587	5.76666	5.68489	5.80853	5.81085	5.05359	5.10585	5.01403	4.99608	5.15373	5.28716	5.19046	5.20158	5.98034	6.06029	5.88495	6.00121	5.6023	5.56313	5.65121	5.57475	5.97108	5.97075	6.04233	5.98836	5.41312	5.31357	5.47086	5.34945
ENSG00000224687	1	178091508	178093984	-1	RASAL2-AS1	0.795814	0.62405	0.7837	0.524859	0.665753	0.721323	0.6286	0.200256	1.31728	0.949978	1.29088	1.19933	1.20316	1.27946	1.05118	1.14908	0.868716	0.906482	0.856471	0.825103	0.198335	0.365042	0.527935	0.192491	0.442985	0.687708	0.672113	0.538276	1.64544	1.5888	1.84209	1.97801	0.491185	0.141456	0.461348	-0.0735416
ENSG00000075391	1	178094141	178484147	1	RASAL2	6.09956	6.26502	6.11007	6.15853	5.96865	5.87382	5.99422	5.96035	7.10249	7.05976	7.07473	7.14222	7.12931	7.01759	7.08916	7.14029	6.31329	6.27279	6.28564	6.36268	6.63991	6.41584	6.58669	6.55567	6.44484	6.45095	6.40277	6.46483	6.94465	6.38426	6.78477	6.89674	5.75064	5.93988	5.61129	5.76712
ENSG00000213057	1	178542752	178548889	1	C1orf220	0.281589	1.30823	1.04846	1.03969	0.463611	-0.144208	0.277674	0.357853	-6.25295	-3.72899	-5.21232	-7.6288	0.471313	0.521834	0.845032	0.534976	1.49407	1.23393	1.53011	1.59693	0.0637093	0.573178	0.56759	0.617335	1.14171	1.23929	1.06742	1.25378	1.70987	1.90193	1.584	1.7642	0.181624	0.440392	0.173944	-0.0273285
ENSG00000116191	1	178725147	178921841	1	RALGPS2	6.76468	6.74539	6.76463	6.87961	5.45282	5.42042	5.37417	5.38536	5.97435	5.82831	5.92321	5.97129	7.35284	7.30942	7.25372	7.32315	5.89731	5.96527	5.92695	5.89671	6.51567	6.44145	6.49106	6.4046	7.04807	7.01464	6.96335	7.04239	6.73776	6.44576	6.70883	6.7609	5.49746	5.27164	5.51684	5.63075
ENSG00000116194	1	178849705	178871052	-1	ANGPTL1	0.836286	1.30871	0.563065	0.908156	-1.8722	-1.5701	-2.00765	-1.82019	1.5604	1.54305	1.74382	1.78119	0.44346	0.109394	0.508255	0.304708	-1.87681	-1.09293	-1.32152	-1.54823	-1.76505	-1.66194	-1.30742	-1.14966	-0.827968	-0.467689	-1.74162	-0.559782	2.19548	1.37944	2.35422	2.29444	0.308052	0.00287381	0.204071	0.469285
ENSG00000116199	1	179025804	179076562	1	FAM20B	7.01686	6.88392	6.96958	6.91424	6.80385	6.83149	6.72262	6.70958	7.6024	7.5824	7.66421	7.69032	7.17509	7.23335	7.15628	7.13172	7.20964	7.26672	7.18151	7.2123	7.66224	7.66596	7.6512	7.61545	7.69048	7.71086	7.80137	7.70834	8.15023	8.54309	8.21005	8.17375	7.04293	6.97887	7.10223	7.0676
ENSG00000186283	1	179081377	179098023	1	TOR3A	4.71691	4.63094	4.71309	4.69843	4.63678	4.709	4.62331	4.59525	5.72292	5.75784	5.73261	5.72566	4.94993	5.03606	4.92906	4.90098	4.98439	5.01118	5.00866	4.97967	5.72421	5.87959	5.67873	5.71971	5.18467	5.3273	5.32128	5.22943	5.70398	6.30153	5.78613	5.75402	5.17214	5.16076	5.37292	5.12341
ENSG00000143322	1	179099327	179229684	-1	ABL2	7.5834	7.68455	7.50587	7.60595	6.78605	6.91306	6.75861	6.86113	8.64713	8.57048	8.63268	8.65915	8.03533	8.05925	8.04545	8.07211	7.94729	7.97942	7.92865	7.96591	8.63524	8.49809	8.56573	8.48951	7.5946	7.63753	7.6638	7.55742	8.56711	8.38737	8.45088	8.50363	7.36432	7.46638	7.33391	7.42568
ENSG00000057252	1	179293714	179358680	1	SOAT1	6.7236	6.66213	6.58349	6.65052	6.69291	6.59262	6.56414	6.63292	6.85648	6.81864	6.78976	6.85716	6.42748	6.41996	6.37792	6.3651	7.46517	7.38721	7.39979	7.45666	7.58144	7.50229	7.52286	7.49947	7.53247	7.55966	7.50039	7.52252	6.86191	6.62009	6.95186	6.88862	6.86021	6.84587	6.82667	6.92288
ENSG00000169905	1	179839967	179877803	-1	TOR1AIP2	7.91003	7.94044	7.87291	7.94176	7.55795	7.47557	7.50452	7.54613	7.99434	8.00252	7.96957	7.99106	7.97988	7.90661	7.92868	7.90635	8.00094	7.9745	7.96954	8.00252	8.59838	8.49325	8.56321	8.54451	8.03535	8.01534	8.05464	8.09098	8.81365	8.58578	8.7783	8.75623	8.5999	8.6144	8.56925	8.67326
ENSG00000143337	1	179882042	179925000	1	TOR1AIP1	6.06459	5.95302	6.08428	6.04531	5.37714	5.40802	5.31733	5.34482	6.10599	6.05849	6.12606	6.14931	6.15929	6.15085	6.1621	6.16856	6.52057	6.47375	6.46662	6.53353	6.32365	6.26649	6.26543	6.29578	6.48995	6.38062	6.52629	6.47279	7.09438	7.25054	7.16044	7.13179	6.08286	6.1046	6.10814	6.14179
ENSG00000135837	1	179954738	180114880	1	CEP350	6.70102	6.80757	6.6168	6.81235	6.37334	6.44295	6.45487	6.47885	7.2507	7.27539	7.30512	7.2201	6.81404	6.74238	6.78108	6.81929	6.93482	6.91152	6.88301	6.98704	7.07311	6.92886	7.02283	7.11236	7.00741	7.03176	6.80411	6.90429	7.65023	7.24939	7.54095	7.58799	6.4659	6.4746	6.49508	6.62051
ENSG00000116260	1	180154834	180204030	1	QSOX1	8.85478	8.74866	8.86658	8.8149	6.98947	7.1396	6.95424	6.97621	8.33133	8.35743	8.33951	8.40047	7.61884	7.74938	7.71067	7.60692	9.17078	9.23169	9.25817	9.19059	8.59802	8.7298	8.62418	8.59819	9.27292	9.38939	9.37755	9.33206	8.16171	8.79251	8.20464	8.18856	8.19543	8.12796	8.2341	8.05773
ENSG00000121454	1	180230286	180278982	1	LHX4	2.25819	2.35201	2.06101	2.38488	0.617966	0.612807	0.400964	1.07007	2.85017	3.08972	2.88905	2.87216	1.89502	1.56072	1.89417	1.775	1.62331	1.42949	1.35172	1.6514	2.37953	2.13369	2.40343	2.2748	2.85807	2.90435	2.74962	2.83377	3.21842	2.27469	2.99047	2.98638	1.42919	1.79899	1.6213	1.78983
ENSG00000230124	1	180269653	180502954	-1	ACBD6	4.85873	4.80239	4.81162	4.91891	3.90683	4.00513	3.84115	3.89317	5.69779	5.6463	5.71647	5.56778	5.21059	5.20139	5.19801	5.25001	4.91961	4.96006	4.98364	4.95434	5.57785	5.64869	5.58761	5.61178	5.50808	5.53092	5.44527	5.4489	5.32734	5.57895	5.29406	5.29534	4.87207	4.8589	4.92732	4.78812
ENSG00000143324	1	180632004	180890251	1	XPR1	5.52132	5.41168	5.46961	5.4701	5.35304	5.2106	5.1538	5.27819	7.10384	7.04545	7.05045	7.11424	6.52862	6.50977	6.55664	6.44665	5.68704	5.64828	5.69643	5.74032	6.76468	6.58988	6.70304	6.679	6.0404	6.0159	6.1389	6.08383	6.3295	5.79407	6.30675	6.24712	6.03333	6.07173	5.98368	6.07938
ENSG00000135835	1	180913154	180951614	1	KIAA1614	3.33571	3.09288	3.17002	3.28005	-1.13455	-1.63919	-1.3588	-1.28418	1.31834	1.534	1.50513	1.48454	0.689947	0.338181	0.491441	0.726834	2.83411	2.69144	2.96739	2.73711	3.50272	3.35742	3.60333	3.4447	2.6403	2.52488	2.67885	2.46979	3.27715	2.85108	3.22402	3.15399	0.038226	0.350582	0.198495	0.137368
ENSG00000135823	1	180972712	181023121	-1	STX6	4.95371	4.90705	4.99295	4.96088	4.78996	4.81292	4.70556	4.74517	5.97266	5.96204	5.97952	6.0183	5.53034	5.51246	5.47484	5.43099	5.66132	5.74863	5.71385	5.67594	6.36286	6.31162	6.30353	6.34881	5.66572	5.54257	5.56456	5.57071	6.40601	6.17957	6.49304	6.4018	5.28903	5.20371	5.23967	5.32003
ENSG00000153029	1	181033425	181061938	1	MR1	2.22976	2.14531	2.16776	2.30628	3.69527	3.53751	3.73058	3.48009	4.11457	4.25666	4.16746	4.16879	3.05896	2.90105	3.14885	3.06146	4.02698	4.02633	4.04203	4.01327	4.01814	3.81566	3.88924	3.88189	3.95691	3.76462	3.96748	3.97197	3.06449	2.2951	3.08334	2.91899	3.21786	3.23666	3.03163	3.32969
ENSG00000162783	1	181088712	181092899	1	IER5	5.71221	5.54596	5.71649	5.53374	6.09473	6.19718	6.11189	6.09462	7.23041	7.29014	7.31874	7.2672	5.3841	5.52789	5.44417	5.54922	6.29442	6.29802	6.36456	6.15446	6.64203	6.77596	6.70217	6.67801	5.30378	5.40848	5.36379	5.23458	5.50529	6.27334	5.67349	5.63147	5.92372	5.72516	6.08251	5.86203
ENSG00000135821	1	182381704	182392206	-1	GLUL	6.77203	6.69434	6.81445	6.67069	5.60217	5.60191	5.55867	5.4922	6.10702	6.11157	6.259	6.18082	7.70244	7.68973	7.66715	7.63177	5.23584	5.22244	5.24085	5.2588	6.57404	6.55144	6.49116	6.54608	6.77297	6.73111	6.78702	6.7093	6.448	6.62561	6.67108	6.47437	7.30448	7.3071	7.33938	7.26491
ENSG00000135828	1	182573634	182589256	-1	RNASEL	2.9162	2.55752	2.77126	2.83446	2.06015	2.37776	2.09635	2.05439	3.97629	3.93823	4.04646	4.14142	2.52408	2.60747	2.52959	2.59012	2.19209	2.16543	2.32415	2.2165	4.34616	4.27126	4.3132	4.38128	2.85508	2.74594	2.98275	2.65676	3.9662	3.98564	4.0881	3.97836	2.67539	2.76021	2.64658	2.73121
ENSG00000135838	1	182789293	182830384	1	NPL	1.68627	1.43531	1.61003	1.39723	-0.0603453	0.0782365	-0.188896	-0.110909	-5.53686	-4.66763	-7.54218	-7.63789	-1.70044	-0.892693	-1.34311	-0.848435	-0.136107	0.243729	0.287344	-0.0176514	0.145983	0.229542	0.0293237	0.301301	1.56252	1.35288	1.39195	1.16395	3.0783	2.56174	3.24214	3.13741	0.371963	-0.329898	0.25526	0.165102
ENSG00000135829	1	182839369	182887751	1	DHX9	8.07563	8.13881	8.09694	8.16419	7.81982	7.8675	7.81681	7.83403	8.88723	8.93326	8.9131	8.90366	8.40315	8.37283	8.38825	8.3301	8.19846	8.16258	8.18001	8.18969	8.69662	8.72031	8.67623	8.71076	8.56774	8.58279	8.50631	8.57869	9.02068	9.01871	9.02185	9.05476	8.49905	8.56974	8.53013	8.53388
ENSG00000135862	1	183023460	183145592	1	LAMC1	9.68035	9.73522	9.7016	9.7633	8.93429	8.93143	8.93582	8.95361	8.61042	8.57956	8.56525	8.68759	8.90971	8.88975	8.93535	8.93214	9.64305	9.65948	9.67701	9.67941	9.11259	8.98914	9.02949	9.01658	9.93878	9.90035	9.9199	9.93706	9.77669	9.6908	9.81024	9.69276	8.76114	8.84847	8.67823	8.79507
ENSG00000224468	1	183138402	183141282	-1	LAMC1-AS1	0.795598	0.897709	0.708492	0.843331	0.6859	0.30181	0.53831	0.56206	-0.471601	-0.363947	-0.841052	-0.345007	0.689817	0.349369	0.463728	0.817116	0.655556	0.643846	0.656315	0.926736	-0.293948	-0.273936	-0.450068	0.0310674	0.76576	0.630192	0.394024	0.878265	0.934199	0.263328	0.879091	0.942369	-0.551702	-0.1061	-0.246089	0.100706
ENSG00000058085	1	183186238	183244900	1	LAMC2	7.53601	7.24505	7.45463	7.50052	2.93615	2.94144	3.05308	2.85182	-1.75728	-1.20267	-1.22546	-1.51282	1.15564	1.48711	1.32827	1.37117	2.39685	2.39993	2.29924	2.56196	4.71956	4.57135	4.58996	4.62446	1.61613	1.57485	1.75033	1.60403	0.143547	0.186431	0.169131	-0.0234743	4.98655	5.21563	5.03207	5.01508
ENSG00000157064	1	183248237	183418602	-1	NMNAT2	4.86628	4.67473	4.81601	4.81875	6.16783	6.00061	6.135	6.00953	0.710159	1.20802	1.01651	1.03079	3.57565	3.35345	3.58894	3.44513	4.59729	4.50458	4.5027	4.57594	5.47572	5.21039	5.31968	5.22974	3.44321	3.41874	3.45523	3.3941	3.13501	2.73376	3.27021	3.19625	1.89873	2.19552	1.60637	1.84282
ENSG00000232860	1	183460874	183472265	-1	SMG7-AS1	-0.0366192	-0.440936	-0.767963	-0.156794	-0.0409653	0.232415	-0.705586	-0.317982	0.733074	0.416378	0.733335	0.45951	-0.674747	-0.812923	-0.706918	-0.809073	0.298872	-0.12892	0.245055	0.126253	-0.0218824	0.656523	0.397258	-0.00141518	-0.12535	-0.297552	-0.209723	-0.577899	0.723085	0.926543	0.732918	0.73747	0.138751	-0.302328	-0.318137	-0.507544
ENSG00000116698	1	183472216	183598246	1	SMG7	6.91569	6.93988	6.89869	6.96161	6.72511	6.47848	6.66107	6.64803	7.26378	7.23316	7.27706	7.23903	7.15857	7.00746	7.15085	7.17959	7.0649	6.97846	6.97892	7.03209	7.2527	6.96743	7.1553	7.10798	6.93223	6.86323	7.00822	7.00091	7.83893	7.01343	7.71389	7.66386	7.04768	7.31464	6.87783	7.15028
ENSG00000162704	1	183620846	183635757	-1	ARPC5	7.59341	7.50086	7.56406	7.51272	7.12796	7.23731	7.06896	7.1341	7.86224	7.92739	7.88289	7.92764	8.00828	8.10125	7.97407	7.93923	7.50108	7.6322	7.58087	7.55497	7.65603	7.92725	7.77047	7.81098	7.92594	7.98801	7.87326	7.82695	7.78461	8.52469	7.8813	7.94143	7.1962	6.85456	7.33617	7.11505
ENSG00000143344	1	183636085	183928531	1	RGL1	5.40032	5.18315	5.30766	5.27967	4.33645	4.45008	4.44547	4.44436	5.57983	5.4635	5.48166	5.58445	5.44658	5.33333	5.42006	5.32005	4.44221	4.51121	4.50755	4.46928	4.22202	4.07234	4.03151	4.05387	4.95311	4.92226	4.99343	5.00447	5.36435	4.96501	5.46601	5.23847	4.64268	4.78836	4.51519	4.70949
ENSG00000198756	1	183929854	184037729	-1	COLGALT2	-2.26567	-1.54944	-2.38177	-2.31397	0.917319	0.417784	0.780527	0.185805	2.95426	3.06636	3.24295	3.34005	4.80014	4.80935	4.65092	4.65411	-0.735819	-0.571724	-0.863429	-0.456566	1.43261	1.37725	1.68099	1.4137	1.97069	1.80174	2.17845	1.7592	3.72809	3.09139	3.80849	3.76606	0.980689	0.601045	0.833389	0.94625
ENSG00000198860	1	184051651	184123978	1	TSEN15	4.93172	4.60828	4.81411	4.72942	4.92335	4.81966	4.88753	4.86232	6.51867	6.44722	6.51853	6.51738	5.44358	5.43311	5.4166	5.37541	5.50969	5.49905	5.48282	5.46379	6.60177	6.51159	6.61105	6.5246	5.30773	5.33657	5.2694	5.28539	6.10233	5.98736	6.06852	6.03584	5.4607	5.4786	5.3364	5.49557
ENSG00000116667	1	184387058	184629020	1	C1orf21	5.42742	5.29599	5.34465	5.36621	5.47075	5.34604	5.46071	5.33511	4.95823	4.92015	5.08296	5.02136	5.38224	5.42278	5.38255	5.4675	5.1771	5.15373	5.16461	5.19177	4.15575	4.11114	4.13489	4.16297	4.36149	4.29926	4.4346	4.44014	6.44915	5.8851	6.56557	6.45454	3.88668	3.89286	3.54081	3.87505
ENSG00000116406	1	184690231	184754913	-1	EDEM3	6.05355	6.05132	6.09666	6.10919	5.97942	5.9595	5.85649	5.94284	6.59157	6.59195	6.59384	6.62916	6.74582	6.6247	6.68083	6.65861	6.31429	6.25971	6.31136	6.30006	6.8259	6.71916	6.74902	6.73401	6.83372	6.78856	6.79299	6.75026	7.28631	7.07559	7.29441	7.28313	6.83789	6.64382	6.83819	6.88623
ENSG00000135842	1	184790724	184974550	-1	FAM129A	6.44222	6.33671	6.39529	6.38496	7.8584	7.9013	7.83522	7.79141	4.0931	4.03131	4.19306	4.1386	9.06775	9.07301	9.09467	9.06938	6.8872	6.91654	6.88022	6.86598	6.79695	6.7028	6.7985	6.65133	4.88536	4.82904	4.87872	4.84533	9.24393	9.36384	9.22298	9.2186	6.35688	6.37478	6.36833	6.37119
ENSG00000121481	1	185045364	185102608	1	RNF2	4.78143	4.65736	4.75192	4.64483	4.82354	4.72665	4.81997	4.57311	4.89529	4.84409	4.92251	4.9364	5.23894	5.06778	5.11222	5.19407	4.92264	4.99994	4.9804	4.97193	5.15164	5.09616	5.15025	5.14297	4.91235	4.84412	4.94529	4.92216	5.64862	4.90223	5.71317	5.73908	4.99004	5.09825	4.92935	5.19324
ENSG00000121486	1	185118098	185157072	-1	TRMT1L	4.5804	4.47484	4.57508	4.50618	4.62259	4.52458	4.53356	4.57407	5.40346	5.37518	5.41986	5.53273	4.84544	4.72826	4.7631	4.75386	4.89452	4.84028	4.8265	4.80671	5.50271	5.56883	5.53264	5.57765	5.41123	5.31869	5.45212	5.37749	5.8146	5.80763	5.93886	5.93817	4.99733	5.00015	5.06691	5.14536
ENSG00000116668	1	185157080	185291765	1	SWT1	2.4815	2.3897	2.38076	2.42236	2.06002	1.94591	2.18544	2.20046	2.43465	2.23455	2.29387	2.38387	2.18637	2.15088	1.88926	1.93702	2.61834	2.74196	2.67848	2.46887	2.73728	2.50552	2.49302	2.67108	2.89056	2.80741	2.73901	2.92999	2.40796	1.63152	2.55436	2.24836	2.76008	2.78269	2.46275	2.7055
ENSG00000279838	1	185292384	185294372	-1	AL356273.3	-0.0956531	0.200136	-0.466792	0.049294	-1.14816	-0.144275	-0.281757	-0.219215	0.91442	0.787971	0.896504	0.733486	-0.15471	-0.0248354	0.241971	0.28149	-0.827018	-0.882915	-0.208297	-0.266479	-0.244128	-0.208721	-0.391058	-0.150185	1.33182	1.66404	0.883952	1.14792	0.682077	-0.413053	0.600656	0.711324	0.00810793	-0.13454	0.072817	-0.291854
ENSG00000116679	1	185296388	185317329	-1	IVNS1ABP	6.27704	6.49403	6.25543	6.41897	6.59993	6.50088	6.55054	6.63438	7.71023	7.74056	7.66417	7.71485	7.17187	7.12933	7.123	7.09289	6.86647	6.86844	6.89374	6.9234	6.88583	6.99034	6.99201	6.96668	8.56756	8.60782	8.4564	8.49406	7.51756	7.65434	7.53489	7.46322	6.70741	6.66994	6.75793	6.78825
ENSG00000143341	1	185734551	186190949	1	HMCN1	4.54234	4.85952	4.69089	4.71101	5.65503	5.87322	5.79693	5.8808	1.30964	1.5794	1.58386	1.25093	4.48676	4.18471	4.3643	4.4018	6.08839	6.11341	6.22418	6.25614	1.37457	1.07852	1.24809	1.25954	3.04157	3.04065	2.67741	3.0335	8.80979	8.2757	8.77226	8.80882	4.97528	4.94922	5.01139	5.25826
ENSG00000047410	1	186311652	186375693	-1	TPR	7.40244	7.68226	7.43723	7.60598	7.1412	7.15372	7.30607	7.37558	8.36922	8.4727	8.36744	8.38778	8.18122	8.07638	8.15881	8.20676	7.79476	7.66997	7.75404	7.7681	8.37297	8.34598	8.43556	8.48585	8.31885	8.29425	7.99323	8.26422	8.62658	8.36759	8.58975	8.62433	7.88112	7.9184	7.86602	7.92768
ENSG00000157181	1	186375838	186421378	1	ODR4	4.32039	4.3529	4.32676	4.40353	4.21207	4.19583	4.2116	4.28162	4.87136	4.77282	4.73672	4.82276	4.69444	4.58906	4.6505	4.61008	4.76671	4.63578	4.61946	4.73314	5.08879	4.97637	5.05568	5.08347	4.58435	4.55987	4.4923	4.64373	5.40206	4.76472	5.26338	5.22101	4.72774	4.5667	4.5407	4.8186
ENSG00000262180	1	186400572	186401455	1	OCLM	-1.33807	-0.510874	-0.325434	-0.416068	-0.855409	-0.586473	-0.421277	-0.507448	0.375885	0.276503	0.127212	0.167657	-0.00730843	-0.049352	0.0219695	0.0493286	0.132233	0.203894	0.378175	0.226843	0.601142	0.741428	0.905347	0.65589	0.0358735	-0.36203	-0.75442	0.221813	0.930861	-0.0673726	0.984131	0.921052	-0.194538	-0.903404	-0.432463	-0.624182
ENSG00000073756	1	186671791	186680427	-1	PTGS2	3.4054	2.97514	3.47039	3.2983	2.96235	2.76654	2.5345	2.52214	-7.90771	-7.88618	-7.56112	-7.65933	-7.64489	-7.88621	-5.63117	-7.83884	2.52533	2.51366	2.55644	2.48203	-7.9921	-7.93488	-4.7157	-7.75034	3.64523	3.50301	3.81337	3.5155	1.50021	0.750273	1.94223	1.90268	1.69554	1.44082	1.65874	1.78427
ENSG00000116711	1	186828953	186988981	1	PLA2G4A	4.01908	3.39595	3.911	3.86171	3.10416	3.05168	2.92697	2.52401	-7.8344	-7.81289	-7.53291	-7.62727	-7.55213	-5.48799	-7.84683	-7.73129	3.76707	3.86639	3.83945	3.73215	-4.19091	-5.50474	-4.58243	-3.92898	3.25349	3.2614	3.71339	3.11699	3.93331	3.85363	4.14603	4.1617	3.10803	3.07049	2.83919	3.08311
ENSG00000116741	1	192809039	192812283	1	RGS2	0.777417	0.804155	0.95434	0.642759	4.30638	4.24554	4.31344	4.22177	-0.195468	-0.333713	-0.761427	-0.316928	0.6386	0.858767	0.582609	0.37749	0.645855	0.630946	0.377551	0.387992	-0.0476022	0.0247626	0.111696	-0.0641012	0.194802	0.18656	0.31864	0.163022	2.02324	2.09069	1.96185	2.14846	2.25402	2.31815	2.18967	2.31629
ENSG00000116750	1	193012250	193060080	-1	UCHL5	5.59667	5.47596	5.62309	5.50655	5.3423	5.30543	5.37557	5.36631	6.18556	6.13755	6.20758	6.1889	5.92635	5.967	5.89531	5.98775	5.6651	5.73385	5.62758	5.60614	5.9971	5.98062	5.94005	5.98462	5.72658	5.63486	5.67286	5.57993	6.51985	6.34769	6.57588	6.58379	6.13272	6.00267	6.1743	6.14479
ENSG00000116747	1	193059422	193091777	1	TROVE2	6.85109	6.93979	6.85057	6.93397	6.67128	6.6619	6.67183	6.70439	7.66872	7.64535	7.68511	7.67483	7.39259	7.33522	7.29126	7.312	7.03005	7.03576	7.06925	7.00904	7.58315	7.63075	7.6183	7.68872	7.44982	7.36962	7.23706	7.33946	7.50805	7.11418	7.56989	7.57757	7.13366	6.72005	7.09345	7.22355
ENSG00000023572	1	193090866	193106114	-1	GLRX2	4.70237	4.55637	4.5978	4.68454	4.53009	4.46241	4.43335	4.51255	4.85394	4.83887	4.84686	4.96539	4.68846	4.66486	4.62994	4.65676	4.62245	4.53464	4.48254	4.53649	4.85839	4.84073	4.86308	4.76814	5.0368	4.94454	4.99372	4.98413	5.0628	4.71049	4.94971	5.03042	4.44824	4.26028	4.53742	4.43364
ENSG00000134371	1	193121800	193254815	1	CDC73	6.47881	6.5491	6.40539	6.44556	5.90113	5.90215	5.81592	5.92795	6.46329	6.45478	6.44157	6.48986	6.57015	6.49713	6.48294	6.50484	6.48606	6.5014	6.44844	6.46345	7.09335	7.00712	7.05368	7.07646	6.80409	6.64736	6.66579	6.62652	6.80849	6.74	6.79316	6.78095	6.2449	5.97562	6.25912	6.29213
ENSG00000162687	1	196225779	196609225	-1	KCNT2	0.441774	0.223246	0.76138	0.628988	0.791491	0.703278	0.393441	0.655843	-4.74331	-7.8916	-7.56331	-4.49185	-7.65189	-7.89202	-7.96111	-7.8469	1.84097	1.82746	1.76783	1.92341	1.05847	0.96098	0.685662	0.783717	0.914767	0.928934	1.20688	1.04942	1.31916	0.468295	1.59632	1.61469	0.323642	0.261975	0.574535	0.661508
ENSG00000000971	1	196651878	196747504	1	CFH	4.06409	3.674	4.09538	3.67742	2.585	2.31924	2.43762	2.11815	-2.39116	-2.23356	-5.17721	-1.9741	-7.44286	-7.72064	-7.72185	-7.60367	6.25083	6.29999	6.2819	6.25547	-1.23083	-0.330432	-1.40332	-1.4178	2.70055	2.40797	2.67744	2.45857	2.62739	2.63894	2.93217	2.64776	5.13541	5.27916	5.21095	5.31638
ENSG00000066279	1	197084128	197146694	-1	ASPM	8.12581	8.44579	8.15634	8.44761	8.36059	8.36413	8.44029	8.5859	9.01743	8.99649	8.9554	8.94702	8.374	8.21692	8.24153	8.29339	8.16181	8.07998	8.1206	8.20735	8.42758	8.36485	8.3779	8.52553	7.90827	7.94914	7.59941	7.88014	8.7416	8.15183	8.62389	8.68944	7.90249	7.81365	7.87095	8.04441
ENSG00000235748	1	197138748	197139307	-1	SEPT14P12	-0.10685	0.0867929	0.0089813	-0.188049	-0.079318	0.0776414	0.102154	-0.141419	0.85226	0.7433	0.615353	0.50988	-0.279399	0.516502	0.111101	0.00478238	0.128533	0.016253	-0.108733	-0.0202889	-0.180822	0.400108	0.116744	0.049023	-0.783069	-0.365768	-0.652682	-0.812874	0.0547779	0.310801	-0.324466	0.0231958	-0.949484	-0.369903	-0.65964	-0.720673
ENSG00000177888	1	197153680	197200542	-1	ZBTB41	5.48599	5.42595	5.42649	5.45863	5.27965	5.22163	5.26378	5.25982	6.1107	6.13074	6.16388	6.16031	5.75932	5.79131	5.72396	5.741	6.06287	6.07873	6.11319	6.0256	6.38173	6.40061	6.38465	6.46807	6.45168	6.41631	6.3577	6.30759	5.9694	5.8685	6.07271	6.03298	5.28177	4.99733	5.3089	5.32727
ENSG00000213047	1	197504748	197775696	-1	DENND1B	4.98316	4.97184	5.02507	4.98951	4.53745	4.47302	4.47368	4.56242	6.0542	5.93163	6.05327	6.09024	4.75708	4.71258	4.72519	4.67308	2.55866	2.48076	2.03928	2.48363	5.58749	5.66936	5.61661	5.63979	5.98737	5.97285	5.80991	5.9003	5.6547	5.55942	5.60488	5.67243	4.32521	4.02825	4.43743	4.39835
ENSG00000203724	1	197902647	197907367	1	C1orf53	0.0172828	-0.598446	-0.109124	-0.295544	0.7636	0.848381	0.476092	-0.285991	0.707101	0.759798	1.2373	1.09652	-0.276856	-0.377485	-0.326513	-0.344108	0.728879	0.810119	0.639733	0.558847	1.56943	1.77769	1.2015	1.62078	-1.78449	-1.06924	-0.86066	-1.69487	0.415834	1.55145	0.78468	0.661957	0.729624	0.27311	0.679183	0.50403
ENSG00000143355	1	197911902	197935478	1	LHX9	1.74577	0.870354	1.61319	1.16676	0.490835	0.154617	-0.0740644	-0.361305	-2.77544	-2.30621	-2.03551	-1.78802	-1.70066	-2.06685	-1.41617	-0.839253	2.10981	2.17888	2.09479	2.01788	6.83221	6.6802	6.64236	6.7463	-1.78391	-3.39058	-1.21501	-1.43521	1.30186	0.430457	1.78303	1.27589	-3.25719	-2.00565	-2.62163	-2.4202
ENSG00000151414	1	198156963	198322420	1	NEK7	6.83015	6.69937	6.75151	6.71532	6.49676	6.50427	6.3307	6.44255	5.7633	5.67099	5.70008	5.71072	7.00086	7.04024	6.89025	6.9796	7.40366	7.47577	7.38649	7.39905	10.1373	10.2312	10.1808	10.1893	7.03852	7.05463	7.02892	7.02333	6.31195	6.56036	6.40829	6.38755	6.79419	6.4913	6.89441	6.85014
ENSG00000229989	1	198807493	198937429	-1	MIR181A1HG	1.66089	2.03096	1.94014	1.95473	0.376712	0.570267	0.926708	1.16022	2.05036	2.17761	1.78801	1.70348	2.61201	2.12677	2.66571	2.71279	1.17314	1.12197	1.26211	1.24385	-0.373507	-0.564152	-0.657384	-1.16472	1.31177	1.58427	1.00733	1.44745	2.23193	1.48221	1.97249	2.35911	1.50399	1.27168	1.77752	1.30991
ENSG00000162702	1	200404940	200410056	-1	ZNF281	5.98006	5.96821	5.97482	6.01537	5.69164	5.54207	5.74726	5.78338	6.00871	5.97164	5.94857	6.02343	6.84102	6.68091	6.78262	6.71531	6.62263	6.56587	6.5548	6.64942	6.13833	5.81308	6.03841	6.00223	6.5082	6.37568	6.53269	6.54512	6.39799	5.35586	6.27693	6.24021	5.90174	5.94837	5.65975	5.94754
ENSG00000118193	1	200551497	200620734	-1	KIF14	6.33996	6.42254	6.29801	6.43343	6.18239	6.22067	6.22529	6.32773	7.04136	7.06021	7.03776	7.06357	6.91086	6.85643	6.8105	6.87389	6.37245	6.42379	6.41597	6.41828	7.04709	7.02439	6.88585	7.0399	6.5623	6.60961	6.42747	6.58496	7.27603	7.02051	7.20736	7.27358	6.47296	6.37613	6.45724	6.5233
ENSG00000118197	1	200623896	200669969	-1	DDX59	4.2344	4.12343	4.1658	4.25765	3.576	3.62616	3.64294	3.54794	4.64158	4.53666	4.61466	4.62368	4.09009	4.06433	4.09876	4.14526	4.0452	3.94028	3.96258	4.10101	3.86723	3.8623	3.90307	3.95572	4.27408	4.31818	4.44239	4.41515	4.4152	3.7298	4.3701	4.37142	3.43987	3.47516	3.27318	3.45735
ENSG00000118200	1	200739558	200860704	1	CAMSAP2	7.21427	7.24611	7.16351	7.29886	6.5966	6.5442	6.62736	6.67938	7.50384	7.49286	7.4751	7.49276	7.14127	7.05891	7.09374	7.11068	7.32255	7.26842	7.2569	7.34691	8.01608	7.87812	7.99238	7.97636	7.75583	7.7376	7.69438	7.77895	7.52785	6.85266	7.49805	7.51193	6.85153	6.84433	6.73569	7.03563
ENSG00000163362	1	200891048	200915735	1	INAVA	0.164439	-0.154021	0.240037	0.166549	-7.30856	-7.06057	-7.43145	-8.08082	-7.9853	-7.96131	-5.27088	-7.69402	-2.1292	-2.92485	-2.63986	-2.66718	-7.94631	-4.60359	-4.78691	-4.24717	1.80847	1.70442	1.61252	1.62425	0.98436	0.60687	1.39974	0.67238	3.92444	4.34748	4.14046	4.05659	0.64462	0.82283	0.719324	0.708857
ENSG00000116852	1	200969390	201023700	-1	KIF21B	-0.0521336	-0.42518	-0.0280881	-0.770831	4.45181	4.39218	4.42283	4.0687	-4.6329	-4.08027	-5.19891	-7.61345	-1.36202	-1.09053	-1.57185	-1.30915	-4.05557	-7.62198	-4.61157	-4.23034	3.81679	3.46405	3.5372	3.57224	2.0035	1.92047	2.30881	2.23077	2.5932	2.57884	2.47415	2.55873	4.70328	4.90708	4.54556	4.63365
ENSG00000116857	1	201134772	201171574	-1	TMEM9	5.14155	5.07691	5.2055	5.10534	5.35826	5.4882	5.36805	5.3216	6.30452	6.21833	6.30526	6.30949	5.52821	5.57943	5.52506	5.38864	6.07357	6.11366	6.06454	6.11064	6.56501	6.62494	6.48647	6.52994	6.31915	6.40543	6.42297	6.30008	5.92615	6.16358	5.95985	5.97917	5.76039	5.66198	5.78365	5.66578
ENSG00000163395	1	201190825	201228952	1	IGFN1	4.31354	5.01264	4.40906	4.63501	-3.38701	-4.74475	-5.00761	-3.45314	-7.77993	-3.66983	-4.34196	-7.60325	-7.48241	-7.7531	-5.4452	-5.32795	4.43155	4.33765	4.38527	4.42766	6.92292	7.27179	7.32238	7.32329	8.29314	8.55498	7.81581	8.43413	-4.51477	-4.57351	-5.33518	-7.61343	5.3964	5.32564	5.38122	5.17984
ENSG00000174307	1	201464383	201469237	-1	PHLDA3	3.89416	3.75167	3.91131	3.76646	5.57916	5.76477	5.64684	5.55013	6.36698	6.42875	6.39711	6.3538	4.62102	4.67209	4.61481	4.63651	5.14217	5.26774	5.31378	5.14165	5.95847	6.1605	6.08337	6.01699	4.24788	4.12963	4.12285	4.10571	6.13825	6.98303	6.34686	6.26834	3.79434	3.38728	3.85092	3.43776
ENSG00000159176	1	201483530	201509456	-1	CSRP1	7.34515	7.29781	7.34173	7.35938	7.68422	7.74042	7.68824	7.68681	4.1787	4.1525	4.25675	4.11258	8.59562	8.62888	8.56353	8.57923	7.75773	7.79092	7.75468	7.74323	7.39848	7.51163	7.44607	7.39957	6.86578	6.96942	6.98248	6.96496	8.22121	8.76045	8.24748	8.23562	7.7274	7.71991	7.80407	7.65738
ENSG00000223396	1	201518703	201584367	1	RPS10P7	-0.322159	-0.469329	-0.2714	-0.482483	0.686263	0.735923	0.516848	0.585693	-0.73728	-0.97204	-1.15013	-0.723588	1.05499	1.04726	1.19685	1.03027	-0.802408	-0.164015	-0.673854	-0.0932581	1.12337	0.982277	0.78131	0.900937	-0.516695	-0.309043	-0.462654	-0.5209	2.39915	3.18738	2.44804	2.53477	0.848915	0.794857	0.552048	0.563485
ENSG00000134369	1	201622885	201826969	1	NAV1	7.63302	7.79276	7.62764	7.66426	8.38703	8.33962	8.38807	8.3312	5.07412	5.11339	5.15592	5.09912	8.00634	8.02055	8.03819	8.11959	8.51753	8.54449	8.47781	8.54149	8.12554	7.88193	7.93082	8.0309	6.85773	6.72424	6.79749	6.84288	7.85189	7.38143	7.77062	7.71472	7.55561	7.79424	7.42998	7.59897
ENSG00000198700	1	201829141	201884294	1	IPO9	7.26427	7.30222	7.2779	7.27983	7.11998	7.04239	7.1018	7.12211	8.30717	8.31764	8.27452	8.29072	8.00603	7.98609	8.0219	8.00446	7.64719	7.65348	7.65099	7.71007	8.43676	8.41608	8.39129	8.40397	8.16438	8.18285	8.13193	8.19033	8.10005	7.94935	8.105	8.04736	7.41822	7.53577	7.38689	7.47917
ENSG00000198892	1	201888680	201892306	1	SHISA4	4.35876	4.21572	4.44378	4.22742	3.40129	3.54226	3.49645	3.41798	3.70286	3.62079	3.77919	3.75715	4.00434	3.87007	3.92362	3.84471	3.81933	3.96544	3.94344	3.79172	4.42559	4.50569	4.48011	4.35297	4.46746	4.51699	4.70521	4.60524	4.68092	5.28393	4.86254	4.75169	3.87473	3.95093	3.75487	3.78757
ENSG00000163431	1	201896452	201946588	-1	LMOD1	-2.68337	-2.63387	-2.75628	-1.61503	0.276152	0.457429	0.340174	0.165943	-2.70393	-2.33716	-2.70539	-2.37644	-0.883894	-1.44924	-0.78142	-1.05271	-1.56793	-1.40998	-1.5137	-2.18423	-0.278631	-0.612205	-0.601189	-0.559889	0.487419	0.0665702	0.307963	0.576978	0.535765	-0.195457	0.439036	0.210721	0.0946562	-0.217929	-0.134112	-0.445055
ENSG00000134375	1	201955491	201970661	1	TIMM17A	5.62332	5.62748	5.64719	5.66674	5.77164	5.74854	5.65533	5.66157	6.77475	6.80232	6.80199	6.80659	6.00385	6.11462	6.06565	6.09554	5.7924	5.72646	5.71523	5.68904	6.66226	6.71836	6.68834	6.69952	6.33888	6.4096	6.30009	6.31431	6.07264	6.32021	6.17442	6.16398	6.0061	5.69803	6.1149	6.02056
ENSG00000176393	1	201982372	202006147	1	RNPEP	5.65111	5.59042	5.70104	5.62166	4.68659	4.63265	4.66539	4.73253	6.40952	6.39167	6.43058	6.42617	5.99085	6.12054	6.08138	6.00269	5.25417	5.29112	5.24826	5.24411	6.46396	6.60263	6.51153	6.57041	6.14504	6.26939	6.19401	6.1271	5.97577	6.49712	6.17275	6.16678	5.99246	6.09045	6.0934	5.94433
ENSG00000234678	1	201995696	202010463	-1	ELF3-AS1	0.942009	1.29338	0.990708	0.969915	-0.346069	-0.123833	0.177057	0.52987	2.07007	2.27753	1.89951	1.73105	1.69085	1.64917	1.7413	1.87203	0.959791	1.01339	0.745759	0.684055	2.04566	2.03668	1.92208	2.22019	1.52834	2.05933	1.40551	1.89444	1.56201	1.65091	1.27853	1.62824	1.54006	1.44134	1.33881	1.56263
ENSG00000143862	1	202133404	202144743	-1	ARL8A	4.82038	4.72158	4.90049	4.79422	3.83929	3.93019	3.94697	3.83808	5.25694	5.20363	5.25135	5.24211	4.94795	5.00576	4.92245	5.1383	4.63185	4.50915	4.64792	4.69208	5.56128	5.57082	5.61595	5.53873	5.02882	5.07173	5.12336	5.02879	4.45402	4.2246	4.50135	4.44837	3.77274	3.92476	3.90544	3.79027
ENSG00000077152	1	202331657	202341980	-1	UBE2T	4.6508	4.5923	4.6474	4.61878	4.44141	4.45576	4.38998	4.35807	5.58848	5.50401	5.60198	5.57659	4.83363	4.96191	4.87288	4.96934	4.34639	4.35406	4.3342	4.44294	4.85076	4.90102	4.76888	5.01626	4.78124	4.76026	4.79218	4.8552	5.25578	5.06726	5.22128	5.29561	4.2616	4.58016	4.15781	4.17451
[truncated: 12,879 more rows]
