# Supplementary material for: A novel role of exostosin glycosyltransferase 2 (EXT2) in glioblastoma cell metabolism, radiosensitivity and ferroptosis
Source: Cell Death Differ. 2025 Apr 15;32(9):1664–78. doi: 10.1038/s41418-025-01503-w (PMC12432244; doi:10.1038/s41418-025-01503-w)
Supplement: Supplementary file 4 — Supplementary Table S3 [file 41418_2025_1503_MOESM4_ESM.xlsx]

## Sheet: Sheet1
StronglyExpressedGenes_Ranking
GeneID	Chr	Start	End	Strand	Gene	meanValue	pValue	fdrAdjPValue
ENSG00000109971	11	123057489	123063230	-1	HSPA8	10.9466	5.8602e-68	8.23416e-64
ENSG00000144867	3	133784033	133825772	1	SRPRB	5.9589	4.24941e-64	1.99028e-60
ENSG00000121892	4	39822863	39977956	-1	PDS5A	7.93612	3.43559e-64	1.99028e-60
ENSG00000134308	2	9583972	9631014	-1	YWHAQ	9.57968	9.61487e-64	3.37746e-60
ENSG00000135677	12	64713445	64759447	-1	GNS	8.03489	2.77373e-62	7.79473e-59
ENSG00000109606	4	24517441	24584550	-1	DHX15	7.93312	4.07283e-62	9.5379e-59
ENSG00000144580	2	218568580	218597080	1	CNOT9	6.86602	7.37373e-62	1.04203e-58
ENSG00000113194	5	176447628	176510074	1	FAF2	7.0725	8.15764e-62	1.04203e-58
ENSG00000198561	11	57753243	57819546	1	CTNND1	7.92904	5.9104e-62	1.04203e-58
ENSG00000104904	19	2269509	2273490	1	OAZ1	8.67932	8.00388e-62	1.04203e-58
ENSG00000114867	3	184314495	184335358	1	EIF4G1	9.76861	7.22504e-62	1.04203e-58
ENSG00000168385	2	241315100	241354027	1	SEPT1	8.87731	9.84163e-62	1.15237e-58
ENSG00000197170	17	67337916	67366627	-1	PSMD12	7.43193	1.29646e-61	1.35018e-58
ENSG00000173812	17	41688885	41692668	1	EIF1	8.64686	1.34528e-61	1.35018e-58
ENSG00000055332	2	37099210	37157065	-1	EIF2AK2	7.49135	1.78944e-61	1.67623e-58
ENSG00000136450	17	58003360	58007346	-1	SRSF1	6.77775	2.58148e-61	2.02861e-58
ENSG00000107581	10	119033670	119080823	-1	EIF3A	8.40651	2.59875e-61	2.02861e-58
ENSG00000132507	17	7306999	7312463	1	EIF5A	8.6037	2.49222e-61	2.02861e-58
ENSG00000128708	2	171922448	171983682	1	HAT1	6.52501	3.52913e-61	2.60989e-58
ENSG00000166181	11	43311963	43344529	1	API5	7.38171	4.77751e-61	3.19661e-58
ENSG00000056097	5	32354350	32444761	-1	ZFR	7.55814	4.63655e-61	3.19661e-58
ENSG00000168906	2	85539165	85545280	1	MAT2A	8.29159	5.54818e-61	3.54352e-58
ENSG00000108953	17	1344272	1400378	-1	YWHAE	9.44908	6.29354e-61	3.84481e-58
ENSG00000120948	1	11012344	11026420	1	TARDBP	6.68749	7.10048e-61	4.15704e-58
ENSG00000168924	4	1811479	1856247	-1	LETM1	7.14137	7.88213e-61	4.43007e-58
ENSG00000179134	19	39342396	39385710	1	SAMD4B	6.93349	8.56207e-61	4.56892e-58
ENSG00000041357	15	78540405	78552419	1	PSMA4	7.0517	8.7795e-61	4.56892e-58
ENSG00000115524	2	197389784	197435091	-1	SF3B1	8.67931	1.18212e-60	5.93212e-58
ENSG00000141367	17	59619689	59696956	1	CLTC	10.2054	1.22665e-60	5.94334e-58
ENSG00000071626	19	1407569	1435687	1	DAZAP1	7.2005	2.57255e-60	1.16603e-57
ENSG00000172534	X	153947553	153971807	-1	HCFC1	8.37476	2.52031e-60	1.16603e-57
ENSG00000147274	X	136848004	136880764	-1	RBMX	8.27107	3.41599e-60	1.49994e-57
ENSG00000163781	3	133598175	133662380	-1	TOPBP1	7.25126	3.67172e-60	1.56337e-57
ENSG00000163902	3	128619970	128681075	-1	RPN1	8.36156	4.27165e-60	1.76532e-57
ENSG00000036257	2	224470150	224585397	-1	CUL3	6.80061	5.14525e-60	2.0656e-57
ENSG00000153827	2	229763838	229923239	-1	TRIP12	8.81224	5.33677e-60	2.08297e-57
ENSG00000113575	5	134194334	134226142	-1	PPP2CA	7.64285	7.13903e-60	2.7111e-57
ENSG00000148840	10	102132994	102150331	1	PPRC1	6.68569	7.88868e-60	2.91694e-57
ENSG00000062650	10	86435256	86521815	-1	WAPL	6.94621	8.56599e-60	3.08617e-57
ENSG00000110321	11	10797050	10809110	-1	EIF4G2	10.5132	1.09642e-59	3.85146e-57
ENSG00000167658	19	3976056	3985469	-1	EEF2	11.016	1.27626e-59	4.37383e-57
ENSG00000155506	5	154712902	154817607	1	LARP1	8.99727	1.36362e-59	4.56196e-57
ENSG00000104824	19	38836388	38852347	-1	HNRNPL	7.88069	2.40149e-59	7.84728e-57
ENSG00000116266	1	108746674	108809526	1	STXBP3	5.69185	2.87117e-59	9.16882e-57
ENSG00000108829	17	50375059	50397553	-1	LRRC59	8.29809	3.16697e-59	9.8887e-57
ENSG00000077147	10	96518109	96587452	-1	TM9SF3	8.29271	3.98316e-59	1.21668e-56
ENSG00000138326	10	78033732	78056813	1	RPS24	8.28165	4.75638e-59	1.42195e-56
ENSG00000135387	11	34051683	34101156	1	CAPRIN1	9.06205	4.92634e-59	1.44208e-56
ENSG00000105221	19	40230317	40285536	-1	AKT2	7.11677	5.65308e-59	1.62076e-56
ENSG00000109133	4	41935120	41960572	1	TMEM33	7.30215	5.76741e-59	1.62076e-56
ENSG00000012048	17	43044295	43170245	-1	BRCA1	6.49989	6.14582e-59	1.69323e-56
ENSG00000082898	2	61477849	61538626	-1	XPO1	8.90447	6.37876e-59	1.72362e-56
ENSG00000170144	2	177212563	177223958	1	HNRNPA3	8.45696	6.87349e-59	1.82225e-56
ENSG00000160299	21	46324122	46445769	1	PCNT	7.01892	8.76591e-59	2.28092e-56
ENSG00000173692	2	231056864	231172827	1	PSMD1	7.89315	1.00884e-58	2.5773e-56
ENSG00000158470	20	49632945	49713878	-1	B4GALT5	7.53698	1.07081e-58	2.68678e-56
ENSG00000129351	19	10654261	10692417	1	ILF3	9.03487	1.09847e-58	2.70783e-56
ENSG00000072803	5	171861549	172006873	-1	FBXW11	6.86283	1.2293e-58	2.97808e-56
ENSG00000157106	16	18804853	18926454	-1	SMG1	7.86649	1.33926e-58	3.18949e-56
ENSG00000196504	2	152651593	152717997	-1	PRPF40A	7.63401	1.48469e-58	3.47689e-56
ENSG00000114573	3	113747019	113812056	1	ATP6V1A	7.38874	1.63709e-58	3.77094e-56
ENSG00000118579	4	17614631	17634105	1	MED28	5.58764	1.82143e-58	4.07683e-56
ENSG00000184432	3	139355600	139389732	-1	COPB2	8.167	1.82791e-58	4.07683e-56
ENSG00000138381	2	189661385	189670831	1	ASNSD1	5.82028	1.91631e-58	4.20472e-56
ENSG00000152102	2	131047876	131093460	-1	FAM168B	7.72268	1.94511e-58	4.20472e-56
ENSG00000213585	5	133971915	134005133	-1	VDAC1	8.36813	2.12086e-58	4.51519e-56
ENSG00000244462	20	35648925	35664956	-1	RBM12	7.04871	2.31452e-58	4.78255e-56
ENSG00000116489	1	112619173	112671619	1	CAPZA1	8.30931	2.3072e-58	4.78255e-56
ENSG00000136448	17	45051610	45109016	1	NMT1	7.33447	2.37308e-58	4.83248e-56
ENSG00000108312	17	44205033	44221626	-1	UBTF	6.97889	3.57058e-58	7.16717e-56
ENSG00000023228	2	206114817	206159603	-1	NDUFS1	7.53661	3.97954e-58	7.87556e-56
ENSG00000175216	11	46743048	46846308	-1	CKAP5	8.72803	4.56792e-58	8.91443e-56
ENSG00000149187	11	47465933	47565569	-1	CELF1	7.81572	4.75025e-58	9.14325e-56
ENSG00000149480	11	62593214	62601840	-1	MTA2	7.31315	4.89203e-58	9.28891e-56
ENSG00000113658	5	136132845	136188747	1	SMAD5	7.37807	5.15658e-58	9.66068e-56
ENSG00000125944	1	23303771	23344336	-1	HNRNPR	8.04543	5.27602e-58	9.75439e-56
ENSG00000115020	2	208266267	208358751	1	PIKFYVE	6.62696	7.993e-58	1.45559e-55
ENSG00000138071	2	65227753	65271253	1	ACTR2	8.92353	8.0803e-58	1.45559e-55
ENSG00000204120	2	232697299	232860575	1	GIGYF2	6.47273	1.15814e-57	2.05987e-55
ENSG00000068878	2	53864067	53970840	-1	PSME4	7.59428	1.25516e-57	2.20454e-55
ENSG00000011304	19	797075	812327	1	PTBP1	8.75905	1.28455e-57	2.22829e-55
ENSG00000130414	2	239892450	240025402	-1	NDUFA10	6.36777	1.59913e-57	2.74017e-55
ENSG00000104131	15	44537057	44563029	1	EIF3J	6.44442	1.96363e-57	3.32421e-55
ENSG00000182718	15	60347134	60402883	-1	ANXA2	10.977	2.32126e-57	3.88285e-55
ENSG00000135930	2	232550052	232583644	1	EIF4E2	6.01263	2.59223e-57	4.23528e-55
ENSG00000159140	21	33542618	33577481	1	SON	9.10869	2.56502e-57	4.23528e-55
ENSG00000134186	1	108692323	108701803	1	PRPF38B	5.89374	2.79126e-57	4.50805e-55
ENSG00000127022	5	179678628	179730925	1	CANX	10.4055	3.14986e-57	5.0294e-55
ENSG00000084733	2	26034107	26137454	1	RAB10	7.77556	3.21009e-57	5.06797e-55
ENSG00000276293	17	38765689	38800126	-1	PIP4K2B	7.05113	3.27908e-57	5.11938e-55
ENSG00000164548	7	23504780	23532041	-1	TRA2A	6.30913	3.34974e-57	5.17222e-55
ENSG00000144674	3	37243177	37366751	1	GOLGA4	7.38718	3.60541e-57	5.50647e-55
ENSG00000165119	9	83968083	83980616	-1	HNRNPK	9.03142	3.9154e-57	5.91562e-55
ENSG00000170776	15	85380571	85749358	1	AKAP13	6.5047	4.96757e-57	7.42546e-55
ENSG00000007168	17	2593210	2685615	1	PAFAH1B1	7.89302	5.03916e-57	7.45319e-55
ENSG00000033800	15	68054179	68198603	1	PIAS1	5.6502	5.19745e-57	7.60723e-55
ENSG00000101782	18	23452823	23486603	1	RIOK3	6.04711	6.26412e-57	9.01607e-55
ENSG00000172380	1	67701466	67833467	-1	GNG12	8.83066	6.28834e-57	9.01607e-55
ENSG00000092148	14	31100112	31207804	-1	HECTD1	7.75947	7.46126e-57	1.05897e-54
ENSG00000171490	16	11833850	11851585	-1	RSL1D1	6.9157	7.83716e-57	1.09848e-54
ENSG00000005007	19	18831938	18868236	1	UPF1	7.45011	7.896e-57	1.09848e-54
ENSG00000116030	2	202206180	202238608	-1	SUMO1	6.63566	8.03257e-57	1.10653e-54
ENSG00000107862	10	102245532	102382899	1	GBF1	7.46128	8.64007e-57	1.17866e-54
ENSG00000143889	2	38561978	38603586	-1	HNRNPLL	5.8729	9.33023e-57	1.26057e-54
ENSG00000108518	17	4945652	4949061	-1	PFN1	8.91817	9.90144e-57	1.325e-54
ENSG00000105323	19	41262496	41307598	1	HNRNPUL1	8.49799	1.02128e-56	1.35378e-54
ENSG00000113013	5	138553756	138575724	-1	HSPA9	8.63131	1.06922e-56	1.40408e-54
ENSG00000131508	5	139526431	139628433	1	UBE2D2	6.6788	1.08996e-56	1.41806e-54
ENSG00000151923	10	119571802	119597029	-1	TIAL1	7.07491	1.18387e-56	1.5261e-54
ENSG00000087087	7	100875111	100888664	1	SRRT	7.27258	1.24871e-56	1.59505e-54
ENSG00000180370	3	196739857	196832647	1	PAK2	7.89901	1.33299e-56	1.68737e-54
ENSG00000006125	17	35578046	35726409	1	AP2B1	8.8365	1.43581e-56	1.8013e-54
ENSG00000153201	2	108719481	108785811	1	RANBP2	7.88203	1.64921e-56	2.0457e-54
ENSG00000179010	4	6640091	6642745	1	MRFAP1	7.97709	1.65973e-56	2.0457e-54
ENSG00000136527	3	185915906	185938136	-1	TRA2B	7.86514	1.83054e-56	2.2366e-54
ENSG00000044574	9	125234853	125241330	-1	HSPA5	9.96123	1.88665e-56	2.28529e-54
ENSG00000115306	2	54456285	54671445	1	SPTBN1	9.35024	2.08896e-56	2.50872e-54
ENSG00000105723	19	42230186	42242625	-1	GSK3A	5.38747	2.22715e-56	2.65201e-54
ENSG00000164134	4	139301455	139420033	1	NAA15	7.25495	2.33971e-56	2.76263e-54
ENSG00000067596	17	43483865	43610338	1	DHX8	6.75344	2.59455e-56	3.03801e-54
ENSG00000183258	5	177511577	177517469	-1	DDX41	5.98643	3.20497e-56	3.66122e-54
ENSG00000109180	4	48805212	48861817	1	OCIAD1	6.56855	3.19125e-56	3.66122e-54
ENSG00000108424	17	47649476	47685505	1	KPNB1	9.48243	3.15795e-56	3.66122e-54
ENSG00000154305	1	222618086	222668012	1	MIA3	6.42288	3.55843e-56	4.03222e-54
ENSG00000143149	1	165662216	165698863	-1	ALDH9A1	5.9922	3.70889e-56	4.15532e-54
ENSG00000115268	19	1438358	1440494	1	RPS15	8.31226	3.72621e-56	4.15532e-54
ENSG00000151348	11	44095549	44245429	1	EXT2	7.40933	3.75912e-56	4.15901e-54
ENSG00000131504	5	141515016	141619055	-1	DIAPH1	8.02102	3.90561e-56	4.28732e-54
ENSG00000072364	5	132875379	132963634	-1	AFF4	8.31752	3.98497e-56	4.34053e-54
ENSG00000113712	5	149492197	149551552	-1	CSNK1A1	7.73691	4.27725e-56	4.62305e-54
ENSG00000153922	5	98853985	98928957	-1	CHD1	6.84574	4.6076e-56	4.94209e-54
ENSG00000138398	2	169584340	169641406	1	PPIG	6.00253	4.67922e-56	4.98089e-54
ENSG00000127481	1	19074506	19210276	-1	UBR4	8.72318	5.11835e-56	5.40736e-54
ENSG00000105341	19	41431318	41440717	-1	DMAC2	5.27556	5.30567e-56	5.56343e-54
ENSG00000168802	16	69118010	69132584	-1	CHTF8	6.46497	5.40273e-56	5.62325e-54
ENSG00000188529	1	23964804	23980927	-1	SRSF10	7.4741	5.45087e-56	5.63163e-54
ENSG00000162695	1	100896076	100981753	1	SLC30A7	6.8676	5.78667e-56	5.93493e-54
ENSG00000153147	4	143513463	143557486	1	SMARCA5	7.23413	7.22335e-56	7.35473e-54
ENSG00000112062	6	36027677	36111236	1	MAPK14	6.38505	7.47653e-56	7.55775e-54
ENSG00000084073	1	40258107	40294184	1	ZMPSTE24	7.28498	7.62095e-56	7.64871e-54
ENSG00000079246	2	216107464	216206303	1	XRCC5	9.07706	7.69806e-56	7.67131e-54
ENSG00000168958	2	227325151	227357836	1	MFF	6.4416	7.98527e-56	7.90148e-54
ENSG00000124193	20	43457928	43464247	1	SRSF6	8.16775	8.16105e-56	8.01895e-54
ENSG00000143549	1	154155304	154194648	-1	TPM3	8.77579	8.51628e-56	8.30988e-54
ENSG00000108654	17	64499616	64508199	-1	DDX5	9.45897	9.34675e-56	9.05732e-54
ENSG00000124160	20	46060985	46089952	-1	NCOA5	5.84604	9.47809e-56	9.12168e-54
ENSG00000131467	17	42824385	42843758	1	PSME3	7.58858	1.01701e-55	9.72112e-54
ENSG00000182180	10	73248843	73252693	-1	MRPS16	6.65492	1.54148e-55	1.46347e-53
ENSG00000152795	4	82422564	82430408	-1	HNRNPDL	7.9574	1.80937e-55	1.70627e-53
ENSG00000004897	17	47117703	47189422	-1	CDC27	7.61273	1.99514e-55	1.86891e-53
ENSG00000063978	4	2462220	2625320	1	RNF4	6.68693	2.03269e-55	1.89148e-53
ENSG00000177885	17	75318076	75405709	-1	GRB2	7.06248	2.19141e-55	2.02575e-53
ENSG00000009307	1	114716913	114758676	-1	CSDE1	9.62068	2.4322e-55	2.23365e-53
ENSG00000198961	5	109334709	109409994	-1	PJA2	7.45077	3.46921e-55	3.1449e-53
ENSG00000067560	3	49359145	49412998	-1	RHOA	8.96105	3.457e-55	3.1449e-53
ENSG00000118260	2	207529737	207603431	1	CREB1	6.28843	3.70556e-55	3.33762e-53
ENSG00000119953	10	110290730	110304951	-1	SMNDC1	5.70165	3.9311e-55	3.51821e-53
ENSG00000108510	17	61942605	62065282	-1	MED13	7.66265	4.22774e-55	3.75974e-53
ENSG00000121774	1	32013829	32060850	1	KHDRBS1	8.05702	4.4772e-55	3.95655e-53
ENSG00000131747	17	40388516	40417950	-1	TOP2A	9.35197	4.50843e-55	3.95925e-53
ENSG00000205531	11	2944431	2992377	-1	NAP1L4	7.34406	4.72497e-55	4.12364e-53
ENSG00000275052	2	55547292	55618880	-1	PPP4R3B	7.04527	4.91968e-55	4.26707e-53
ENSG00000139726	12	122752774	122771064	1	DENR	6.68993	5.20265e-55	4.48481e-53
ENSG00000063244	19	55654146	55674715	1	U2AF2	7.80585	5.40538e-55	4.63116e-53
ENSG00000135999	2	148644440	148787568	1	EPC2	5.11745	6.20246e-55	5.25005e-53
ENSG00000177565	3	177019340	177228000	-1	TBL1XR1	8.16822	6.16528e-55	5.25005e-53
ENSG00000110367	11	118747766	118791149	-1	DDX6	8.10846	6.36852e-55	5.32644e-53
ENSG00000182481	17	68035519	68046842	1	KPNA2	8.78315	6.35608e-55	5.32644e-53
ENSG00000233927	19	8321158	8323340	1	RPS28	7.29903	6.50727e-55	5.39144e-53
ENSG00000163428	3	120324509	120349339	-1	LRRC58	7.5816	6.52298e-55	5.39144e-53
ENSG00000140374	15	76215355	76311472	-1	ETFA	6.43504	7.03949e-55	5.78432e-53
ENSG00000023734	12	15882391	15903478	1	STRAP	7.31159	7.37703e-55	6.02643e-53
ENSG00000135316	6	85607785	85643792	-1	SYNCRIP	8.16699	7.73778e-55	6.28459e-53
ENSG00000108021	10	5684838	5763740	1	FAM208B	7.39613	7.89869e-55	6.37842e-53
ENSG00000165916	11	47418769	47426473	-1	PSMC3	7.43477	8.17043e-55	6.56015e-53
ENSG00000122203	5	176346061	176361968	-1	KIAA1191	6.8009	9.55121e-55	7.53955e-53
ENSG00000108349	17	40140318	40172183	1	CASC3	6.97309	9.50986e-55	7.53955e-53
ENSG00000065000	19	2100988	2164468	-1	AP3D1	8.17549	9.45466e-55	7.53955e-53
ENSG00000125633	2	117915478	118014133	-1	CCDC93	5.85463	9.88479e-55	7.75174e-53
ENSG00000148606	10	77969251	78029545	-1	POLR3A	6.25723	1.00407e-54	7.75174e-53
ENSG00000140350	15	68778535	68820897	-1	ANP32A	6.5697	1.00161e-54	7.75174e-53
ENSG00000184009	17	81509971	81523847	-1	ACTG1	12.1733	9.95315e-55	7.75174e-53
ENSG00000166260	17	54951902	54968785	-1	COX11	5.84836	1.02104e-54	7.83971e-53
ENSG00000167258	17	39461511	39564907	1	CDK12	7.36907	1.06794e-54	8.15525e-53
ENSG00000177370	17	997117	1003671	1	TIMM22	4.71144	1.12238e-54	8.47882e-53
ENSG00000115091	2	113889960	113962596	1	ACTR3	8.61446	1.11706e-54	8.47882e-53
ENSG00000108433	17	46923075	46975524	1	GOSR2	6.3119	1.21455e-54	9.07749e-53
ENSG00000174444	15	66498015	66524532	-1	RPL4	9.75414	1.21011e-54	9.07749e-53
ENSG00000120709	5	138331935	138349729	1	FAM53C	5.87244	1.26227e-54	9.3842e-53
ENSG00000144357	2	169827458	170084131	1	UBR3	6.85445	1.28331e-54	9.4904e-53
ENSG00000140319	15	40035739	40039188	-1	SRP14	6.25352	1.31259e-54	9.65615e-53
ENSG00000113300	5	180494412	180578405	1	CNOT6	6.90291	1.3385e-54	9.79544e-53
ENSG00000144028	2	96274336	96305515	-1	SNRNP200	8.96459	1.38961e-54	1.01168e-52
ENSG00000027847	5	177600100	177610347	1	B4GALT7	4.58767	1.39846e-54	1.01287e-52
ENSG00000168818	4	4415742	4542346	-1	STX18	4.44153	1.4131e-54	1.01823e-52
ENSG00000156671	10	75099586	75182123	1	SAMD8	5.96486	1.5051e-54	1.07899e-52
ENSG00000136536	2	159712457	159771027	1	MARCH7	6.90627	1.52016e-54	1.08426e-52
ENSG00000080824	14	102080738	102139699	-1	HSP90AA1	10.8302	1.60554e-54	1.13937e-52
ENSG00000114354	3	100709331	100748966	1	TFG	7.19565	1.61562e-54	1.14076e-52
ENSG00000089280	16	31180110	31194871	1	FUS	8.34313	1.7099e-54	1.20129e-52
ENSG00000065613	10	103967201	104029233	1	SLK	6.84598	1.80243e-54	1.26e-52
ENSG00000103342	16	11868128	11916082	-1	GSPT1	8.00188	1.83865e-54	1.27895e-52
ENSG00000109920	11	47716517	47767443	-1	FNBP4	6.49226	1.9112e-54	1.31083e-52
ENSG00000099817	19	1086579	1095380	-1	POLR2E	6.94238	1.91247e-54	1.31083e-52
ENSG00000168066	11	64764606	64778786	-1	SF1	8.05823	1.89915e-54	1.31083e-52
ENSG00000083896	4	68310387	68350089	-1	YTHDC1	6.03529	1.96084e-54	1.33228e-52
ENSG00000067225	15	72199029	72231822	-1	PKM	11.5866	1.96272e-54	1.33228e-52
ENSG00000091039	12	76351797	76559809	-1	OSBPL8	7.40029	2.49778e-54	1.68732e-52
ENSG00000172845	2	173906459	173965702	-1	SP3	7.45467	2.57335e-54	1.73005e-52
ENSG00000278311	17	36544888	36589848	1	GGNBP2	6.38579	2.60261e-54	1.7414e-52
ENSG00000164190	5	36876759	37066413	1	NIPBL	7.39358	2.67993e-54	1.78463e-52
ENSG00000108091	10	59788763	59906656	-1	CCDC6	7.02135	2.77359e-54	1.82966e-52
ENSG00000167004	15	43746392	43773279	1	PDIA3	8.54278	2.76155e-54	1.82966e-52
ENSG00000198677	5	95461755	95555007	-1	TTC37	7.76038	2.88504e-54	1.89428e-52
ENSG00000075785	3	128726122	128814796	1	RAB7A	7.44001	2.93317e-54	1.91628e-52
ENSG00000173821	17	80260866	80398786	1	RNF213	8.38243	2.94581e-54	1.91628e-52
ENSG00000120137	5	168548495	168579600	-1	PANK3	7.58381	3.00359e-54	1.94486e-52
ENSG00000157020	3	10293131	10321178	-1	SEC13	7.06925	3.11155e-54	2.00552e-52
ENSG00000185591	12	53380176	53416446	1	SP1	7.33449	3.27866e-54	2.10359e-52
ENSG00000109805	4	17810902	17844862	1	NCAPG	6.92535	3.33403e-54	2.12939e-52
ENSG00000106299	7	123681935	123749067	-1	WASL	6.77687	3.42331e-54	2.17651e-52
ENSG00000172354	7	100673531	100679174	1	GNB2	8.0855	3.45972e-54	2.17994e-52
ENSG00000086758	X	53532096	53686729	-1	HUWE1	9.17634	3.45808e-54	2.17994e-52
ENSG00000167986	11	61299451	61342596	-1	DDB1	8.41323	3.49997e-54	2.19545e-52
ENSG00000113558	5	134148935	134177038	-1	SKP1	7.49493	3.69223e-54	2.30575e-52
ENSG00000143321	1	156742107	156766925	-1	HDGF	8.59421	4.17442e-54	2.59534e-52
ENSG00000114391	3	101681091	101686782	-1	RPL24	8.06993	4.31501e-54	2.67094e-52
ENSG00000109332	4	102794383	102868896	-1	UBE2D3	7.96206	4.40551e-54	2.71499e-52
ENSG00000163257	4	17800655	17810758	-1	DCAF16	6.13424	4.50862e-54	2.7664e-52
ENSG00000175826	17	7243591	7252491	-1	CTDNEP1	5.90299	4.79251e-54	2.92781e-52
ENSG00000127483	1	20742661	20787323	-1	HP1BP3	8.20866	4.82582e-54	2.9354e-52
ENSG00000137200	6	37433219	37482827	1	CMTR1	6.12942	5.03657e-54	3.03818e-52
ENSG00000119231	3	196867856	196934714	1	SENP5	6.85104	5.03804e-54	3.03818e-52
ENSG00000030066	11	47778087	47848555	-1	NUP160	7.10476	5.14169e-54	3.08743e-52
ENSG00000115053	2	231453531	231483641	-1	NCL	8.94136	5.24901e-54	3.13846e-52
ENSG00000139697	12	123289109	123364843	-1	SBNO1	7.10642	5.38414e-54	3.19209e-52
ENSG00000168710	1	109984686	110023741	1	AHCYL1	7.7319	5.37379e-54	3.19209e-52
ENSG00000136709	2	127701022	127811187	-1	WDR33	6.2426	5.63239e-54	3.32524e-52
ENSG00000112983	5	138139766	138178986	-1	BRD8	6.15529	5.65747e-54	3.32607e-52
ENSG00000141279	17	47522942	47623276	1	NPEPPS	7.16693	5.71418e-54	3.34541e-52
ENSG00000214655	10	73785582	73801797	1	ZSWIM8	6.16041	5.77656e-54	3.36743e-52
ENSG00000197771	10	119829404	119892556	-1	MCMBP	7.03231	5.79972e-54	3.36743e-52
ENSG00000115677	2	241227264	241317061	-1	HDLBP	10.0266	6.14943e-54	3.55579e-52
ENSG00000160294	21	46235126	46286297	-1	MCM3AP	7.01086	6.22372e-54	3.584e-52
ENSG00000196262	7	44796680	44824564	1	PPIA	10.1256	6.26779e-54	3.59464e-52
ENSG00000113282	5	157785743	157859175	-1	CLINT1	7.04631	6.53434e-54	3.71717e-52
ENSG00000164466	5	175477062	175529742	1	SFXN1	7.24294	6.53185e-54	3.71717e-52
ENSG00000101126	20	50888916	50931421	-1	ADNP	7.86944	6.61828e-54	3.74974e-52
ENSG00000047188	5	113513683	113595285	1	YTHDC2	6.13702	6.74023e-54	3.80349e-52
ENSG00000115649	2	219171897	219178106	-1	CNPPD1	5.41935	7.3321e-54	4.12093e-52
ENSG00000112200	6	57086844	57170307	1	ZNF451	6.91497	7.72979e-54	4.32714e-52
ENSG00000188612	17	75165586	75182983	-1	SUMO2	7.35784	8.52155e-54	4.75144e-52
ENSG00000251562	11	65497688	65506516	1	MALAT1	13.2019	8.65609e-54	4.80738e-52
ENSG00000075624	7	5527147	5563784	-1	ACTB	13.19	8.78938e-54	4.86219e-52
ENSG00000171566	4	154535006	154550435	-1	PLRG1	6.10437	9.35218e-54	5.15324e-52
ENSG00000107758	10	73436428	73496024	-1	PPP3CB	6.27611	9.7039e-54	5.32615e-52
ENSG00000103994	15	42412823	42491141	-1	ZNF106	7.59748	9.84899e-54	5.38475e-52
ENSG00000141522	17	81867721	81871406	-1	ARHGDIA	8.23651	1.00639e-53	5.48092e-52
ENSG00000123136	19	14408819	14419383	-1	DDX39A	7.08051	1.02597e-53	5.56601e-52
ENSG00000156256	21	29024629	29054488	1	USP16	6.25737	1.06368e-53	5.72634e-52
ENSG00000138107	10	102461881	102502711	-1	ACTR1A	7.2537	1.05988e-53	5.72634e-52
ENSG00000171314	10	97426160	97433441	1	PGAM1	7.44383	1.08201e-53	5.80281e-52
ENSG00000188895	17	40122298	40136916	1	MSL1	6.91038	1.10226e-53	5.87669e-52
ENSG00000103194	16	84699978	84779922	1	USP10	6.97638	1.10415e-53	5.87669e-52
ENSG00000166598	12	103930107	103953645	1	HSP90B1	9.82574	1.12941e-53	5.98842e-52
ENSG00000167193	17	1420689	1463162	-1	CRK	7.07685	1.1934e-53	6.30391e-52
ENSG00000115970	2	43230836	43596046	-1	THADA	5.9487	1.20009e-53	6.31554e-52
ENSG00000035928	4	39287456	39366375	-1	RFC1	6.84313	1.29954e-53	6.81337e-52
ENSG00000168439	11	64185272	64204543	1	STIP1	8.22925	1.31028e-53	6.84415e-52
ENSG00000120071	17	46029916	46225389	-1	KANSL1	6.59428	1.31974e-53	6.86802e-52
ENSG00000135956	2	96248516	96265994	-1	TMEM127	6.66661	1.3426e-53	6.9612e-52
ENSG00000100201	22	38483440	38507660	-1	DDX17	9.27881	1.48232e-53	7.65736e-52
ENSG00000125912	19	3185563	3209575	1	NCLN	7.24122	1.49676e-53	7.70365e-52
ENSG00000182872	X	47144869	47186813	1	RBM10	6.3556	1.51046e-53	7.74578e-52
ENSG00000095564	10	91923769	92030325	1	BTAF1	6.5864	1.51674e-53	7.74972e-52
ENSG00000104885	19	2164149	2232578	1	DOT1L	6.49597	1.5232e-53	7.75451e-52
ENSG00000198898	7	116811070	116922049	1	CAPZA2	7.50268	1.54875e-53	7.85615e-52
ENSG00000144567	2	219176225	219185479	1	RETREG2	6.81679	1.55796e-53	7.87444e-52
ENSG00000106682	7	74174245	74197101	1	EIF4H	8.67619	1.57822e-53	7.94824e-52
ENSG00000215301	X	41333284	41364472	1	DDX3X	9.03124	1.60257e-53	8.04205e-52
ENSG00000197879	17	1464186	1492812	-1	MYO1C	8.83687	1.66127e-53	8.30696e-52
ENSG00000089693	12	6747996	6767475	-1	MLF2	7.33501	1.72993e-53	8.61777e-52
ENSG00000171863	2	3575205	3580920	1	RPS7	8.37381	1.7445e-53	8.61777e-52
ENSG00000061676	2	182909115	183038858	-1	NCKAP1	8.63431	1.74796e-53	8.61777e-52
ENSG00000124207	20	49046246	49096960	1	CSE1L	8.79081	1.74619e-53	8.61777e-52
ENSG00000115568	2	218637916	218659655	-1	ZNF142	5.86724	1.77954e-53	8.74279e-52
ENSG00000074755	17	4004445	4143020	-1	ZZEF1	6.95835	1.88107e-53	9.20714e-52
ENSG00000047849	3	47850690	48089272	-1	MAP4	8.91758	1.88717e-53	9.20714e-52
ENSG00000109685	4	1871424	1982207	1	NSD2	8.61821	1.92555e-53	9.3619e-52
ENSG00000161547	17	76734115	76737374	-1	SRSF2	7.38989	1.95039e-53	9.45e-52
ENSG00000113810	3	160399274	160434962	1	SMC4	8.43329	1.9973e-53	9.64403e-52
ENSG00000070423	19	647526	663277	-1	RNF126	5.45483	2.12538e-53	1.02273e-51
ENSG00000169967	2	127298730	127388465	-1	MAP3K2	7.20237	2.13961e-53	1.02606e-51
ENSG00000122545	7	35800932	35907105	1	39326	8.03006	2.20691e-53	1.05474e-51
ENSG00000077312	19	40750637	40765389	1	SNRPA	5.91685	2.24718e-53	1.06786e-51
ENSG00000239306	11	66616582	66627347	1	RBM14	6.34173	2.25716e-53	1.06786e-51
ENSG00000135766	1	231363751	231425044	-1	EGLN1	6.60456	2.25527e-53	1.06786e-51
ENSG00000151292	5	123512099	123617045	1	CSNK1G3	6.22491	2.34335e-53	1.10491e-51
ENSG00000131462	17	42609676	42615234	1	TUBG1	6.57479	2.35849e-53	1.10833e-51
ENSG00000065427	16	75627474	75648643	-1	KARS	7.22191	2.51207e-53	1.17494e-51
ENSG00000092841	12	56158161	56163496	1	MYL6	8.3241	2.51694e-53	1.17494e-51
ENSG00000204628	5	181236909	181248096	-1	RACK1	9.61049	2.5441e-53	1.18368e-51
ENSG00000138430	2	174072447	174248698	-1	OLA1	6.94173	2.62208e-53	1.21593e-51
ENSG00000064933	2	189784085	189877629	1	PMS1	5.29721	2.67937e-53	1.22657e-51
ENSG00000163785	3	134065303	134250744	-1	RYK	6.30217	2.67823e-53	1.22657e-51
ENSG00000116120	2	222570536	222656337	-1	FARSB	6.63771	2.65664e-53	1.22657e-51
ENSG00000196865	10	113854661	113917194	1	NHLRC2	6.76171	2.67992e-53	1.22657e-51
ENSG00000196924	X	154348524	154374638	-1	FLNA	12.2565	2.73977e-53	1.24989e-51
ENSG00000167491	19	19385826	19508931	1	GATAD2A	7.39553	2.93294e-53	1.33368e-51
ENSG00000162775	1	110338506	110346681	1	RBM15	5.72225	2.96202e-53	1.34256e-51
ENSG00000114346	3	172750682	172821474	1	ECT2	7.72714	3.1374e-53	1.41637e-51
ENSG00000145907	5	151771045	151812785	1	G3BP1	8.67657	3.14502e-53	1.41637e-51
ENSG00000170185	4	143184917	143223830	1	USP38	5.81797	3.16429e-53	1.4205e-51
ENSG00000278259	17	36495633	36543435	-1	MYO19	6.61863	3.25446e-53	1.45632e-51
ENSG00000175029	10	124984317	125161170	-1	CTBP2	6.073	3.35806e-53	1.49791e-51
ENSG00000184677	1	22428838	22531157	1	ZBTB40	5.81323	3.62155e-53	1.61033e-51
ENSG00000168488	16	28823035	28837237	1	ATXN2L	7.59784	3.7797e-53	1.67535e-51
ENSG00000174243	12	48829764	48852842	-1	DDX23	6.66646	3.83041e-53	1.69249e-51
ENSG00000114686	3	131462212	131502983	-1	MRPL3	6.81298	3.89428e-53	1.71532e-51
ENSG00000124422	17	20999593	21043760	-1	USP22	8.60839	3.92305e-53	1.72259e-51
ENSG00000070476	3	126437601	126475919	-1	ZXDC	5.20023	3.99333e-53	1.74798e-51
ENSG00000075702	19	36054881	36105106	1	WDR62	6.10699	4.08756e-53	1.77993e-51
ENSG00000170606	5	133051962	133106449	1	HSPA4	8.1891	4.09164e-53	1.77993e-51
ENSG00000196498	12	124324415	124567589	-1	NCOR2	8.32102	4.10798e-53	1.78152e-51
ENSG00000174231	17	1650629	1684882	-1	PRPF8	9.64033	4.18543e-53	1.80952e-51
ENSG00000087269	4	2937933	2963385	-1	NOP14	5.48369	4.2183e-53	1.81814e-51
ENSG00000174437	12	110280756	110351093	1	ATP2A2	8.97457	4.27433e-53	1.83666e-51
ENSG00000167601	19	41219203	41261766	1	AXL	10.0664	4.41167e-53	1.88989e-51
ENSG00000092330	14	24239643	24242674	-1	TINF2	4.89777	4.53482e-53	1.93674e-51
ENSG00000099341	19	38374536	38383824	1	PSMD8	7.14491	4.63987e-53	1.9756e-51
ENSG00000112081	6	36594353	36605600	1	SRSF3	8.28514	4.66133e-53	1.97874e-51
ENSG00000159346	1	202940823	202958572	-1	ADIPOR1	6.71038	4.72247e-53	1.99866e-51
ENSG00000071127	4	10074339	10116949	-1	WDR1	9.03433	4.84791e-53	2.04558e-51
ENSG00000176095	3	49724294	49786542	-1	IP6K1	6.1473	4.86776e-53	2.04781e-51
ENSG00000101182	20	62136735	62143440	-1	PSMA7	8.32699	4.97266e-53	2.0857e-51
ENSG00000108298	17	39200283	39204732	1	RPL19	8.77499	5.11551e-53	2.13923e-51
ENSG00000108055	10	110567691	110604636	1	SMC3	7.28309	5.2407e-53	2.18508e-51
ENSG00000164032	4	99948086	99950388	-1	H2AFZ	8.06169	5.29214e-53	2.2e-51
ENSG00000122257	16	24537693	24572863	1	RBBP6	6.34441	5.31339e-53	2.20232e-51
ENSG00000161057	7	103344254	103369395	1	PSMC2	7.59079	5.40475e-53	2.23359e-51
ENSG00000086015	1	45786987	46036124	1	MAST2	7.16497	5.46014e-53	2.24986e-51
ENSG00000105726	19	19645198	19663693	-1	ATP13A1	6.75049	5.52726e-53	2.26424e-51
ENSG00000090863	16	74447427	74607144	-1	GLG1	8.22972	5.52193e-53	2.26424e-51
ENSG00000053900	4	25377213	25418498	1	ANAPC4	4.96246	5.78464e-53	2.36279e-51
ENSG00000108061	10	110919547	111013667	1	SHOC2	6.32121	6.65468e-53	2.71029e-51
ENSG00000147403	X	154389955	154409168	1	RPL10	9.28997	6.8863e-53	2.79651e-51
ENSG00000152291	2	85318020	85328425	-1	TGOLN2	8.7753	6.95433e-53	2.816e-51
ENSG00000172071	2	88556741	88627576	-1	EIF2AK3	4.69251	7.00818e-53	2.82965e-51
ENSG00000169045	5	179614178	179634784	-1	HNRNPH1	9.20402	7.05352e-53	2.8398e-51
ENSG00000165672	10	119167703	119178833	-1	PRDX3	7.19629	7.53179e-53	3.01508e-51
ENSG00000131263	X	74585217	74614617	-1	RLIM	7.55379	7.53159e-53	3.01508e-51
ENSG00000167325	11	4094707	4138876	1	RRM1	7.81393	7.79063e-53	3.10983e-51
ENSG00000121579	3	113716460	113746300	-1	NAA50	7.96875	7.92227e-53	3.15342e-51
ENSG00000088247	19	6413348	6424794	-1	KHSRP	8.07926	8.19016e-53	3.25085e-51
ENSG00000134970	5	115613508	115632992	-1	TMED7	7.56846	8.24381e-53	3.26293e-51
ENSG00000253729	8	47773108	47960183	-1	PRKDC	9.74863	8.29221e-53	3.27286e-51
ENSG00000160058	1	32365103	32394731	-1	BSDC1	6.05441	8.32367e-53	3.27608e-51
ENSG00000102978	16	57462387	57472010	1	POLR2C	6.31807	8.79206e-53	3.45076e-51
ENSG00000176087	5	140564456	140569103	1	SLC35A4	6.64515	9.15303e-53	3.57248e-51
ENSG00000066044	19	7958579	8005659	-1	ELAVL1	7.43078	9.13449e-53	3.57248e-51
ENSG00000166783	16	15594386	15643166	-1	MARF1	6.12259	9.33267e-53	3.6325e-51
ENSG00000179295	12	112418351	112509913	1	PTPN11	8.42486	9.63052e-53	3.73808e-51
ENSG00000160877	19	13118103	13141141	1	NACC1	7.547	9.67152e-53	3.74365e-51
ENSG00000155304	21	14371115	14383484	-1	HSPA13	6.87845	1.00927e-52	3.8927e-51
ENSG00000133657	3	194402672	194498364	-1	ATP13A3	8.47448	1.0112e-52	3.8927e-51
ENSG00000087274	4	2843857	2930076	1	ADD1	7.86779	1.04112e-52	3.99692e-51
ENSG00000165650	10	117277274	117375467	-1	PDZD8	6.75983	1.21107e-52	4.62411e-51
ENSG00000179218	19	12938578	12944489	1	CALR	10.1899	1.20877e-52	4.62411e-51
ENSG00000213341	10	100188298	100229619	-1	CHUK	5.85016	1.2798e-52	4.8733e-51
ENSG00000111667	12	6852128	6866632	1	USP5	7.13209	1.32369e-52	4.99976e-51
ENSG00000198836	3	193593144	193697823	1	OPA1	7.41766	1.32228e-52	4.99976e-51
ENSG00000058262	3	128051641	128071683	1	SEC61A1	8.99803	1.31706e-52	4.99976e-51
ENSG00000174227	4	499210	540196	1	PIGG	6.03213	1.4011e-52	5.26387e-51
ENSG00000068912	2	53787044	53818819	1	ERLEC1	6.23621	1.40046e-52	5.26387e-51
ENSG00000014824	4	41990472	42090457	1	SLC30A9	6.6519	1.44219e-52	5.40378e-51
ENSG00000185009	10	74120255	74151063	-1	AP3M1	6.52632	1.45308e-52	5.43011e-51
ENSG00000109118	17	28905250	28951771	-1	PHF12	5.84116	1.46135e-52	5.44652e-51
ENSG00000078140	4	39698044	39782792	1	UBE2K	6.74436	1.47588e-52	5.48614e-51
ENSG00000174197	15	41621224	41773081	1	MGA	6.50229	1.50163e-52	5.56711e-51
ENSG00000132485	1	71063291	71081297	-1	ZRANB2	6.87904	1.50669e-52	5.57119e-51
ENSG00000060339	10	68721012	68792377	1	CCAR1	6.58185	1.57216e-52	5.798e-51
ENSG00000126464	19	49591643	49626439	1	PRR12	6.49303	1.60779e-52	5.91388e-51
ENSG00000136485	17	63550461	63594266	1	DCAF7	7.77613	1.64508e-52	6.03525e-51
ENSG00000130382	19	6210379	6279948	-1	MLLT1	7.21394	1.65064e-52	6.03988e-51
ENSG00000198586	2	170990823	171231314	-1	TLK1	6.64114	1.67101e-52	6.09855e-51
ENSG00000105135	19	15114984	15125785	-1	ILVBL	5.66247	1.73238e-52	6.29169e-51
ENSG00000120526	8	109240919	109334385	-1	NUDCD1	5.88025	1.73737e-52	6.29169e-51
ENSG00000103187	16	84565594	84618077	-1	COTL1	8.47415	1.73537e-52	6.29169e-51
ENSG00000160310	21	46635167	46665124	1	PRMT2	6.23121	1.74979e-52	6.3204e-51
ENSG00000225190	17	45435900	45490749	-1	PLEKHM1	5.57039	1.83205e-52	6.58578e-51
ENSG00000087152	17	44191805	44200113	-1	ATXN7L3	6.29894	1.83264e-52	6.58578e-51
ENSG00000165637	10	75210154	75231448	1	VDAC2	6.88039	1.912e-52	6.85343e-51
ENSG00000108107	19	55385345	55403250	1	RPL28	8.59878	1.92496e-52	6.88233e-51
ENSG00000257103	19	34172504	34229515	1	LSM14A	6.94172	2.01873e-52	7.1993e-51
ENSG00000101367	20	32819893	32850405	1	MAPRE1	8.22175	2.03779e-52	7.24887e-51
ENSG00000186532	17	1779485	1830634	-1	SMYD4	4.69118	2.09288e-52	7.42604e-51
ENSG00000148842	10	102918293	103090221	1	CNNM2	4.44852	2.12174e-52	7.50947e-51
ENSG00000088986	12	120469850	120498493	1	DYNLL1	7.60871	2.13281e-52	7.52968e-51
ENSG00000159658	1	46675159	46719064	-1	EFCAB14	7.12745	2.16506e-52	7.62437e-51
ENSG00000170312	10	60778331	60794852	1	CDK1	7.03143	2.25336e-52	7.91549e-51
ENSG00000116459	1	111448864	111462773	1	ATP5PB	7.32943	2.32453e-52	8.14513e-51
ENSG00000185787	15	78810487	78898133	1	MORF4L1	8.17821	2.36213e-52	8.25628e-51
ENSG00000137497	11	72002864	72080693	-1	NUMA1	7.5384	2.39622e-52	8.35465e-51
ENSG00000108883	17	44849943	44899662	-1	EFTUD2	7.88485	2.41181e-52	8.38821e-51
ENSG00000138182	10	89701610	89774939	1	KIF20B	6.96197	2.42446e-52	8.4114e-51
ENSG00000197958	9	127447674	127451405	-1	RPL12	8.15071	2.43247e-52	8.41839e-51
ENSG00000105568	19	52190039	52229533	1	PPP2R1A	8.01893	2.47785e-52	8.55436e-51
ENSG00000168813	19	32345594	32387667	1	ZNF507	5.93147	2.56248e-52	8.82486e-51
ENSG00000150753	5	10249921	10266412	1	CCT5	8.42391	2.67592e-52	9.19298e-51
ENSG00000163608	3	113002440	113019861	-1	NEPRO	5.72455	2.72553e-52	9.3406e-51
ENSG00000125686	17	39404285	39451286	-1	MED1	6.79984	2.78347e-52	9.51594e-51
ENSG00000184203	3	195514425	195543386	-1	PPP1R2	5.73265	2.84113e-52	9.6895e-51
ENSG00000126247	19	36139575	36150353	1	CAPNS1	7.84578	2.92613e-52	9.95521e-51
ENSG00000182899	3	197949980	197956610	1	RPL35A	7.4677	2.994e-52	1.01615e-50
ENSG00000079332	10	70147289	70170523	-1	SAR1A	7.40935	3.10094e-52	1.04991e-50
ENSG00000105993	7	157335381	157417439	1	DNAJB6	7.23427	3.21453e-52	1.08575e-50
ENSG00000084754	2	26190635	26244726	-1	HADHA	7.65881	3.24947e-52	1.09492e-50
ENSG00000196455	3	130678935	130746829	-1	PIK3R4	5.90832	3.31029e-52	1.11275e-50
ENSG00000083312	5	72816312	72916733	1	TNPO1	8.75404	3.38293e-52	1.13445e-50
ENSG00000158417	2	99337353	99401326	1	EIF5B	6.90569	3.49437e-52	1.16903e-50
ENSG00000140943	16	84053761	84116906	-1	MBTPS1	7.22791	3.58766e-52	1.19739e-50
ENSG00000164284	5	149345430	149354583	1	GRPEL2	5.62799	3.59699e-52	1.19766e-50
ENSG00000196230	6	30720201	30725426	1	TUBB	10.5579	3.60634e-52	1.19793e-50
ENSG00000131469	17	42998273	43002959	1	RPL27	7.31304	3.64504e-52	1.20509e-50
ENSG00000163655	3	155870536	155944026	1	GMPS	7.45981	3.637e-52	1.20509e-50
ENSG00000138029	2	26243170	26290468	1	HADHB	6.57918	3.69128e-52	1.21751e-50
ENSG00000145860	5	159157409	159210053	-1	RNF145	7.44394	3.9273e-52	1.29233e-50
ENSG00000198799	1	113073209	113132260	1	LRIG2	5.25786	4.07965e-52	1.33933e-50
ENSG00000115808	2	36843640	36966472	-1	STRN	6.33886	4.11367e-52	1.34735e-50
ENSG00000185728	8	63168553	63212786	1	YTHDF3	7.08719	4.19455e-52	1.37064e-50
ENSG00000125386	4	2536631	2732565	1	FAM193A	5.68718	4.23725e-52	1.38138e-50
ENSG00000168288	2	149569634	149587816	-1	MMADHC	6.79048	4.40319e-52	1.43216e-50
ENSG00000109171	4	48341322	48426212	1	SLAIN2	6.8241	4.44081e-52	1.43774e-50
ENSG00000198380	2	69319769	69387254	-1	GFPT1	7.46604	4.43337e-52	1.43774e-50
ENSG00000075420	3	172039628	172401665	1	FNDC3B	7.88988	4.51152e-52	1.45727e-50
ENSG00000013810	4	1721490	1745176	1	TACC3	7.33551	4.52662e-52	1.4588e-50
ENSG00000164219	5	115204012	115262872	-1	PGGT1B	5.17843	4.57647e-52	1.47149e-50
ENSG00000089157	12	120196686	120201235	-1	RPLP0	10.0369	4.65101e-52	1.49204e-50
ENSG00000114439	3	107522936	107811324	1	BBX	7.31492	4.66614e-52	1.49348e-50
ENSG00000100345	22	36281277	36388067	-1	MYH9	11.0228	4.78164e-52	1.52697e-50
ENSG00000164944	8	94487693	94553529	-1	VIRMA	7.00507	4.8117e-52	1.53309e-50
ENSG00000029363	6	136256627	136289851	-1	BCLAF1	7.71575	4.83951e-52	1.53846e-50
ENSG00000266412	10	46005088	46030714	-1	NCOA4	7.5036	4.85913e-52	1.54121e-50
ENSG00000134644	1	30931506	31065991	-1	PUM1	7.02629	4.87513e-52	1.5428e-50
ENSG00000128915	15	60419609	60479160	-1	ICE2	6.09749	5.08438e-52	1.60541e-50
ENSG00000166887	15	42158701	42208316	-1	VPS39	6.48063	5.23733e-52	1.64818e-50
ENSG00000130749	19	47064187	47113752	-1	ZC3H4	6.63962	5.24331e-52	1.64818e-50
ENSG00000135870	1	173931214	174022297	-1	RC3H1	6.27787	5.36595e-52	1.68297e-50
ENSG00000094804	17	40287633	40304657	1	CDC6	6.5593	5.98968e-52	1.8714e-50
ENSG00000187555	16	8892094	8964514	-1	USP7	7.34969	5.99337e-52	1.8714e-50
ENSG00000166326	11	35662805	35818007	1	TRIM44	7.77907	6.24996e-52	1.94537e-50
ENSG00000176619	19	2427638	2456996	-1	LMNB2	8.66812	6.25796e-52	1.94537e-50
ENSG00000130816	19	10133345	10231286	-1	DNMT1	8.41957	6.39565e-52	1.98378e-50
ENSG00000115875	2	38743599	38751494	-1	SRSF7	7.20008	6.48906e-52	2.00832e-50
ENSG00000085760	2	55236595	55269347	-1	MTIF2	5.42538	6.58213e-52	2.03265e-50
ENSG00000141985	19	4360370	4400547	-1	SH3GL1	6.88697	6.77138e-52	2.08651e-50
ENSG00000111011	12	122503458	122527000	-1	RSRC2	5.86296	6.85987e-52	2.10454e-50
ENSG00000197756	2	216498189	216579180	1	RPL37A	8.21999	6.85207e-52	2.10454e-50
ENSG00000168944	5	123344885	123423592	-1	CEP120	5.29126	6.9605e-52	2.13076e-50
ENSG00000182087	19	1009648	1021179	-1	TMEM259	6.91748	7.01205e-52	2.14188e-50
ENSG00000109475	4	108620566	108630412	1	RPL34	7.10098	7.10779e-52	2.16641e-50
ENSG00000114933	2	205993721	206086303	-1	INO80D	5.78498	7.14341e-52	2.17255e-50
ENSG00000065548	2	186486156	186509363	1	ZC3H15	6.52074	7.17542e-52	2.17758e-50
ENSG00000132323	2	238170401	238203729	-1	ILKAP	5.11336	7.20608e-52	2.18217e-50
ENSG00000081154	3	101574095	101594437	1	PCNP	7.32141	7.32008e-52	2.21192e-50
ENSG00000174579	3	136148922	136197241	-1	MSL2	5.9481	7.47325e-52	2.25336e-50
ENSG00000171720	5	141620876	141636870	-1	HDAC3	5.95549	7.51991e-52	2.26257e-50
ENSG00000113583	5	133955502	133968787	-1	C5orf15	6.53986	7.56724e-52	2.27195e-50
ENSG00000160305	21	46458899	46569852	1	DIP2A	6.20013	7.9649e-52	2.38624e-50
ENSG00000054118	1	36224416	36305357	1	THRAP3	7.68638	8.11168e-52	2.42505e-50
ENSG00000169714	3	129169484	129183922	-1	CNBP	7.90765	8.13784e-52	2.4277e-50
ENSG00000164244	5	127517609	127555089	1	PRRC1	6.87562	8.23585e-52	2.45174e-50
ENSG00000136628	1	219968601	220046658	-1	EPRS	7.9601	8.43759e-52	2.50648e-50
ENSG00000129245	17	7591230	7614871	-1	FXR2	5.99161	8.49789e-52	2.51907e-50
ENSG00000213079	6	154733325	154834244	1	SCAF8	6.30145	8.57579e-52	2.53681e-50
ENSG00000122218	1	160288686	160343400	-1	COPA	8.71963	8.66839e-52	2.55881e-50
ENSG00000273749	15	22867052	22981063	-1	CYFIP1	7.57985	8.76296e-52	2.58131e-50
ENSG00000124214	20	49113339	49188367	-1	STAU1	7.94638	8.98808e-52	2.64208e-50
ENSG00000156970	15	40161023	40221136	1	BUB1B	6.46077	9.03283e-52	2.64969e-50
ENSG00000101945	X	48695554	48709012	1	SUV39H1	4.35837	9.13918e-52	2.67531e-50
ENSG00000065135	1	109548611	109618321	1	GNAI3	7.45177	9.24862e-52	2.70171e-50
ENSG00000165678	10	84139440	84153245	1	GHITM	7.41198	9.49938e-52	2.76921e-50
ENSG00000123505	6	110874770	110895713	1	AMD1	7.29262	9.73565e-52	2.83221e-50
ENSG00000142192	21	25880550	26171128	-1	APP	9.50251	9.90617e-52	2.87586e-50
ENSG00000119335	9	128683424	128696400	1	SET	9.21492	1.01366e-51	2.93668e-50
ENSG00000170633	12	121400041	121430623	1	RNF34	5.33135	1.01722e-51	2.94094e-50
ENSG00000072778	17	7217125	7225273	1	ACADVL	8.22608	1.01943e-51	2.94128e-50
ENSG00000104133	15	44562696	44663678	-1	SPG11	6.34774	1.03226e-51	2.97219e-50
ENSG00000089597	11	62624826	62646726	-1	GANAB	9.47294	1.07275e-51	3.08246e-50
ENSG00000100221	22	38685543	38701556	-1	JOSD1	6.28635	1.10256e-51	3.16164e-50
ENSG00000167470	19	1248553	1259140	1	MIDN	6.95888	1.12907e-51	3.23106e-50
ENSG00000060749	11	32892820	32993316	1	QSER1	7.75654	1.13468e-51	3.24053e-50
ENSG00000196419	22	41621119	41664048	1	XRCC6	8.52148	1.14863e-51	3.2737e-50
ENSG00000107854	10	91798312	91865276	1	TNKS2	6.9801	1.16747e-51	3.32066e-50
ENSG00000174748	3	23916545	23924374	1	RPL15	9.28901	1.19073e-51	3.37998e-50
ENSG00000115966	2	175072250	175168382	-1	ATF2	6.11691	1.20907e-51	3.42514e-50
ENSG00000031003	5	137937960	138051961	-1	FAM13B	5.86161	1.23397e-51	3.48863e-50
ENSG00000100813	14	23058564	23095614	-1	ACIN1	7.50094	1.26009e-51	3.55532e-50
ENSG00000170871	4	6781375	6884170	1	KIAA0232	6.24778	1.26722e-51	3.56828e-50
ENSG00000115760	2	32357028	32618899	1	BIRC6	7.92328	1.27019e-51	3.56949e-50
ENSG00000100316	22	39312882	39320389	-1	RPL3	9.31699	1.28388e-51	3.60075e-50
ENSG00000110696	11	16613132	16756881	1	C11orf58	7.08597	1.29015e-51	3.61113e-50
ENSG00000081307	3	132654446	132678097	1	UBA5	5.66229	1.29477e-51	3.61686e-50
ENSG00000128989	15	52547045	52569883	-1	ARPP19	8.33229	1.30413e-51	3.63577e-50
ENSG00000165669	10	118297930	118342328	-1	FAM204A	5.51384	1.30713e-51	3.63693e-50
ENSG00000105698	19	35268978	35279821	1	USF2	5.80185	1.33101e-51	3.69605e-50
ENSG00000204569	6	30600400	30618612	-1	PPP1R10	6.7073	1.34306e-51	3.72215e-50
ENSG00000111596	12	70242994	70354993	1	CNOT2	5.92506	1.36581e-51	3.77034e-50
ENSG00000156508	6	73515750	73523797	-1	EEF1A1	12.2477	1.36467e-51	3.77034e-50
ENSG00000084090	2	96184859	96208825	-1	STARD7	7.62012	1.37271e-51	3.78196e-50
ENSG00000090889	X	70290090	70420832	1	KIF4A	6.98794	1.3918e-51	3.82704e-50
ENSG00000119596	14	74763366	74859435	1	YLPM1	6.80532	1.40032e-51	3.84294e-50
ENSG00000189091	16	70523788	70577670	1	SF3B3	8.73059	1.41999e-51	3.88935e-50
ENSG00000115233	2	161308038	161411717	1	PSMD14	7.02812	1.44238e-51	3.94296e-50
ENSG00000173120	11	67119269	67258087	1	KDM2A	7.3836	1.44875e-51	3.9527e-50
ENSG00000159692	4	1211448	1249953	-1	CTBP1	7.10351	1.4944e-51	4.06934e-50
ENSG00000126461	19	49642125	49658642	1	SCAF1	7.4334	1.51811e-51	4.12591e-50
ENSG00000115484	2	61868089	61888804	-1	CCT4	7.91265	1.52318e-51	4.13171e-50
ENSG00000114098	3	138187248	138298389	1	ARMC8	5.6136	1.53676e-51	4.16051e-50
ENSG00000130165	19	11551147	11559236	-1	ELOF1	5.47711	1.56229e-51	4.2215e-50
ENSG00000164754	8	116845935	116874866	-1	RAD21	8.43099	1.58057e-51	4.26269e-50
ENSG00000113648	5	135333900	135399914	-1	H2AFY	7.61915	1.59907e-51	4.30433e-50
ENSG00000186001	3	197791226	197888436	1	LRCH3	5.9157	1.63922e-51	4.39554e-50
ENSG00000031823	19	5916139	5978142	-1	RANBP3	6.16565	1.63682e-51	4.39554e-50
ENSG00000167625	19	42220271	42228201	1	ZNF526	4.7543	1.66042e-51	4.44391e-50
ENSG00000163104	4	94207611	94291292	1	SMARCAD1	6.16842	1.70828e-51	4.56331e-50
ENSG00000152601	3	152243828	152465780	1	MBNL1	8.28045	1.71782e-51	4.58009e-50
ENSG00000168005	11	63813388	63827718	1	SPINDOC	5.26657	1.77244e-51	4.71676e-50
ENSG00000140988	16	1962052	1964860	-1	RPS2	9.69815	1.79244e-51	4.76098e-50
ENSG00000160131	X	151396515	151409364	1	VMA21	7.73016	1.83615e-51	4.86787e-50
ENSG00000068654	2	86020216	86106155	-1	POLR1A	7.23426	1.85109e-51	4.89823e-50
ENSG00000153037	5	112861188	112898371	1	SRP19	4.63552	1.88651e-51	4.98259e-50
ENSG00000116560	1	35176378	35193148	-1	SFPQ	8.71309	1.89078e-51	4.98449e-50
ENSG00000182979	14	105419820	105470729	1	MTA1	6.19445	1.92132e-51	5.05346e-50
ENSG00000140829	16	72093562	72112912	1	DHX38	6.47262	1.92414e-51	5.05346e-50
ENSG00000159202	17	48908369	48929056	1	UBE2Z	7.51167	1.94046e-51	5.08682e-50
ENSG00000116698	1	183472216	183598246	1	SMG7	7.07503	1.97639e-51	5.17138e-50
ENSG00000117408	1	43946939	43968022	1	IPO13	6.14517	1.98103e-51	5.17389e-50
ENSG00000186566	17	44395284	44503430	-1	GPATCH8	6.21544	2.03094e-51	5.29439e-50
ENSG00000079785	2	15591178	15631111	1	DDX1	7.26953	2.06438e-51	5.3716e-50
ENSG00000114030	3	122421949	122514945	-1	KPNA1	6.48781	2.10899e-51	5.47754e-50
ENSG00000160753	1	155320896	155331114	1	RUSC1	5.77789	2.13595e-51	5.51695e-50
ENSG00000167863	17	75038863	75046985	-1	ATP5PD	5.82148	2.13146e-51	5.51695e-50
ENSG00000182944	22	29268009	29300525	1	EWSR1	8.12738	2.13479e-51	5.51695e-50
ENSG00000167553	12	49188736	49274603	1	TUBA1C	8.11122	2.14481e-51	5.52968e-50
ENSG00000143179	1	165827531	165911618	1	UCK2	5.77189	2.17483e-51	5.58148e-50
ENSG00000172053	3	49095932	49105135	-1	QARS	7.1345	2.17682e-51	5.58148e-50
ENSG00000197451	5	178204507	178211163	1	HNRNPAB	7.6393	2.17257e-51	5.58148e-50
ENSG00000096384	6	44246166	44253888	1	HSP90AB1	10.7586	2.20322e-51	5.63888e-50
ENSG00000182473	17	76081017	76121576	-1	EXOC7	6.70467	2.21615e-51	5.66166e-50
ENSG00000138095	2	43886508	43996005	-1	LRPPRC	7.9528	2.29267e-51	5.84652e-50
ENSG00000164022	4	106315544	106349226	1	AIMP1	5.53246	2.32369e-51	5.91488e-50
ENSG00000129255	17	7583529	7592789	1	MPDU1	5.65875	2.33574e-51	5.9348e-50
ENSG00000107651	10	119892711	119944658	1	SEC23IP	6.6461	2.37997e-51	6.03467e-50
ENSG00000137154	9	19375715	19380254	-1	RPS6	9.04434	2.38363e-51	6.03467e-50
ENSG00000132842	5	78000525	78294755	-1	AP3B1	6.85127	2.41356e-51	6.08356e-50
ENSG00000185722	17	4163907	4263995	-1	ANKFY1	7.09453	2.41593e-51	6.08356e-50
ENSG00000164924	8	100916525	100953388	-1	YWHAZ	10.4121	2.41486e-51	6.08356e-50
ENSG00000166847	16	23641392	23677455	1	DCTN5	6.69443	2.4381e-51	6.11746e-50
ENSG00000095787	10	28532493	28623112	1	WAC	7.23004	2.43413e-51	6.11746e-50
ENSG00000143933	2	47160082	47176601	-1	CALM2	9.05116	2.5e-51	6.26158e-50
ENSG00000100354	22	40044817	40335808	1	TNRC6B	6.46415	2.54574e-51	6.3648e-50
ENSG00000196290	2	200889327	200903930	1	NIF3L1	4.88421	2.56569e-51	6.40329e-50
ENSG00000197386	4	3041422	3243960	1	HTT	7.42002	2.59658e-51	6.46889e-50
ENSG00000123144	19	12730640	12734775	-1	TRIR	6.3801	2.60909e-51	6.48856e-50
ENSG00000164024	4	98995620	99062813	1	METAP1	6.02638	2.6373e-51	6.54712e-50
ENSG00000138160	10	92593286	92655395	1	KIF11	7.54098	2.69156e-51	6.67003e-50
ENSG00000197961	19	9560353	9584533	-1	ZNF121	7.09173	2.70091e-51	6.68142e-50
ENSG00000113569	5	37288137	37371181	-1	NUP155	7.8649	2.80297e-51	6.9217e-50
ENSG00000186298	12	110719680	110742939	-1	PPP1CC	7.77113	2.91909e-51	7.19581e-50
ENSG00000085224	X	77504878	77786233	-1	ATRX	7.49473	2.93084e-51	7.21212e-50
ENSG00000151304	5	121961961	122075570	1	SRFBP1	4.74525	2.96324e-51	7.2791e-50
ENSG00000205356	7	98214624	98252251	-1	TECPR1	5.67825	2.98117e-51	7.31038e-50
ENSG00000138069	2	65070696	65130331	-1	RAB1A	7.19153	2.9921e-51	7.31165e-50
ENSG00000131051	20	35701347	35742312	-1	RBM39	8.29102	2.99184e-51	7.31165e-50
ENSG00000038358	16	67873023	67884503	1	EDC4	6.39661	3.18007e-51	7.7575e-50
ENSG00000198160	1	66924895	66988619	1	MIER1	6.03574	3.32261e-51	8.09117e-50
ENSG00000011426	7	36389806	36453791	1	ANLN	9.23688	3.33292e-51	8.10222e-50
ENSG00000163161	2	127257290	127294176	-1	ERCC3	6.18935	3.36276e-51	8.16066e-50
ENSG00000164209	5	110738136	110765161	1	SLC25A46	6.62727	3.38325e-51	8.19621e-50
ENSG00000105640	19	17859876	17864153	1	RPL18A	8.10403	3.3954e-51	8.21149e-50
ENSG00000169871	7	101085439	101097967	1	TRIM56	7.05654	3.40937e-51	8.23112e-50
ENSG00000148303	9	133348214	133351426	1	RPL7A	9.63629	3.42868e-51	8.26352e-50
ENSG00000169567	5	131159027	131171735	-1	HINT1	7.27161	3.52367e-51	8.47792e-50
ENSG00000184260	1	149886975	149887364	1	HIST2H2AC	7.03209	3.55744e-51	8.52997e-50
ENSG00000198952	1	156249224	156282825	-1	SMG5	7.59775	3.55357e-51	8.52997e-50
ENSG00000159592	1	45627304	45688113	-1	GPBP1L1	6.77766	3.57118e-51	8.54832e-50
ENSG00000141858	19	14087840	14091036	-1	SAMD1	5.98967	3.59819e-51	8.59833e-50
ENSG00000213523	5	140537340	140558252	-1	SRA1	5.45383	3.69828e-51	8.80755e-50
ENSG00000173744	2	227472152	227561214	1	AGFG1	7.28352	3.69337e-51	8.80755e-50
ENSG00000118564	4	15604539	15681679	-1	FBXL5	6.26391	3.75544e-51	8.92455e-50
ENSG00000157593	6	44254096	44257890	-1	SLC35B2	6.45082	3.76011e-51	8.92455e-50
ENSG00000164163	4	145097932	145129179	1	ABCE1	7.24284	3.83845e-51	9.09513e-50
ENSG00000154727	21	25734570	25772460	1	GABPA	5.73534	3.84502e-51	9.09534e-50
ENSG00000169375	15	75369379	75455842	-1	SIN3A	6.64599	3.85584e-51	9.10561e-50
ENSG00000169679	2	110637698	110678114	-1	BUB1	7.25401	3.93268e-51	9.27149e-50
ENSG00000127314	12	68610839	68671901	1	RAP1B	6.46488	3.9863e-51	9.36834e-50
ENSG00000126934	19	4090321	4124129	-1	MAP2K2	7.4929	3.9871e-51	9.36834e-50
ENSG00000112984	5	138178719	138187715	1	KIF20A	7.30543	4.00485e-51	9.39435e-50
ENSG00000111640	12	6533927	6538374	1	GAPDH	10.8715	4.1221e-51	9.65327e-50
ENSG00000141076	16	69131291	69231130	1	UTP4	6.51543	4.41277e-51	1.03168e-49
ENSG00000163466	2	218217094	218254356	1	ARPC2	8.0489	4.49323e-51	1.04874e-49
ENSG00000116221	1	54184041	54225464	1	MRPL37	6.88003	4.56286e-51	1.06323e-49
ENSG00000133858	12	71609472	71667725	-1	ZFC3H1	6.36006	4.63692e-51	1.0787e-49
ENSG00000113716	5	150000046	150053142	1	HMGXB3	6.97428	4.68268e-51	1.08754e-49
ENSG00000204463	6	31639028	31652705	-1	BAG6	8.04467	4.72017e-51	1.09444e-49
ENSG00000167978	16	2752329	2772538	1	SRRM2	9.45006	4.7498e-51	1.0995e-49
ENSG00000170759	10	32009010	32056431	-1	KIF5B	8.65141	4.81997e-51	1.11391e-49
ENSG00000118246	2	206765357	206792509	1	FASTKD2	5.72685	4.86683e-51	1.12289e-49
ENSG00000147604	8	73290267	73295789	-1	RPL7	9.06568	4.97527e-51	1.14602e-49
ENSG00000132361	17	2689386	2712663	-1	CLUH	7.01173	4.98486e-51	1.14635e-49
ENSG00000133226	1	24631716	24673267	1	SRRM1	7.14895	5.04734e-51	1.15883e-49
ENSG00000115365	2	210431249	210477652	-1	LANCL1	7.02182	5.07443e-51	1.16125e-49
ENSG00000092199	14	21209136	21269494	-1	HNRNPC	8.61587	5.07396e-51	1.16125e-49
ENSG00000091542	17	18183078	18209954	1	ALKBH5	7.19273	5.09082e-51	1.16311e-49
ENSG00000179950	8	143816344	143829859	-1	PUF60	7.05852	5.1309e-51	1.17036e-49
ENSG00000125450	17	75205659	75235758	1	NUP85	6.25815	5.18049e-51	1.17976e-49
ENSG00000109919	11	47617315	47642623	-1	MTCH2	6.91509	5.2079e-51	1.18408e-49
ENSG00000089053	12	121308245	121399896	-1	ANAPC5	7.2129	5.25736e-51	1.1934e-49
ENSG00000163964	3	196639775	196736007	1	PIGX	5.21499	5.46964e-51	1.23958e-49
ENSG00000119383	9	129110950	129148946	1	PTPA	7.5926	5.52306e-51	1.24967e-49
ENSG00000076382	17	28577565	28599279	-1	SPAG5	6.98593	5.62793e-51	1.27135e-49
ENSG00000198791	8	17224964	17246878	-1	CNOT7	7.18472	5.6581e-51	1.27612e-49
ENSG00000172757	11	65823022	65862026	-1	CFL1	9.41528	5.8815e-51	1.32438e-49
ENSG00000160014	19	46601074	46610793	1	CALM3	7.71713	5.89952e-51	1.32631e-49
ENSG00000156304	21	31671033	31732075	-1	SCAF4	5.9764	5.9133e-51	1.32728e-49
ENSG00000109046	17	27294076	27315926	1	WSB1	6.54939	5.92306e-51	1.32735e-49
ENSG00000021776	15	34851782	34969839	-1	AQR	6.43885	5.96192e-51	1.33393e-49
ENSG00000086589	5	150690794	150701107	-1	RBM22	5.85715	6.00992e-51	1.34253e-49
ENSG00000168393	2	241675742	241686991	-1	DTYMK	6.64011	6.04204e-51	1.34543e-49
ENSG00000170889	19	54200742	54249003	1	RPS9	8.0018	6.03618e-51	1.34543e-49
ENSG00000096746	10	68331174	68343191	1	HNRNPH3	6.55678	6.27208e-51	1.39445e-49
ENSG00000173457	11	64244480	64246941	-1	PPP1R14B	7.23887	6.30953e-51	1.39998e-49
ENSG00000123416	12	49127782	49131397	-1	TUBA1B	8.89185	6.31689e-51	1.39998e-49
ENSG00000113649	5	146447311	146511961	1	TCERG1	6.89129	6.39327e-51	1.41467e-49
ENSG00000107929	10	806914	931705	-1	LARP4B	7.18171	6.45904e-51	1.42474e-49
ENSG00000156976	3	186783205	186789900	1	EIF4A2	8.13365	6.45621e-51	1.42474e-49
ENSG00000176407	2	84971093	85059472	1	KCMF1	6.39359	6.48045e-51	1.42722e-49
ENSG00000204469	6	31620720	31637771	1	PRRC2A	9.17824	6.53711e-51	1.43745e-49
ENSG00000151532	10	112446998	112818744	1	VTI1A	5.08647	6.5768e-51	1.44391e-49
ENSG00000161016	8	144789765	144792587	-1	RPL8	9.30063	6.59907e-51	1.44654e-49
ENSG00000116044	2	177227595	177392697	-1	NFE2L2	6.88615	6.66831e-51	1.45945e-49
ENSG00000161847	19	10316212	10333640	-1	RAVER1	5.86997	6.72737e-51	1.47008e-49
ENSG00000051382	3	138652699	138834938	-1	PIK3CB	6.09751	6.81699e-51	1.48735e-49
ENSG00000171681	12	14365632	14502935	1	ATF7IP	7.06978	6.86796e-51	1.49615e-49
ENSG00000162408	1	6521347	6554535	-1	NOL9	6.59274	6.94476e-51	1.51054e-49
ENSG00000082516	5	154887416	154938209	-1	GEMIN5	6.33774	6.96867e-51	1.5134e-49
ENSG00000175166	3	184298709	184309054	1	PSMD2	9.04227	7.17482e-51	1.55576e-49
ENSG00000115464	2	61187463	61470769	-1	USP34	7.83596	7.3425e-51	1.58967e-49
ENSG00000112308	6	24704861	24720836	-1	C6orf62	8.33265	7.52181e-51	1.62598e-49
ENSG00000114942	2	206159585	206162928	1	EEF1B2	7.36982	7.62123e-51	1.64494e-49
ENSG00000007080	19	17933016	17943991	1	CCDC124	5.55807	7.89542e-51	1.70151e-49
ENSG00000144029	2	95087207	95149434	-1	MRPS5	5.58975	7.9651e-51	1.7139e-49
ENSG00000136436	17	48830988	48866522	1	CALCOCO2	6.55552	8.07693e-51	1.7353e-49
ENSG00000175792	3	128064778	128153914	-1	RUVBL1	6.10037	8.10504e-51	1.73868e-49
ENSG00000115486	2	85544723	85561547	-1	GGCX	6.23592	8.16318e-51	1.74849e-49
ENSG00000142937	1	44775251	44778779	1	RPS8	9.04125	8.22581e-51	1.75922e-49
ENSG00000108344	17	39980797	39997960	1	PSMD3	7.42169	8.74866e-51	1.8682e-49
ENSG00000105193	19	39433207	39435948	-1	RPS16	8.50776	8.89125e-51	1.89577e-49
ENSG00000173230	3	121663199	121749767	-1	GOLGB1	7.22418	8.91808e-51	1.8986e-49
ENSG00000080345	2	151409883	151508013	1	RIF1	7.93828	9.09419e-51	1.93317e-49
ENSG00000155636	2	178112424	178139011	1	RBM45	3.72193	9.46036e-51	2.00797e-49
ENSG00000108826	17	50367857	50373214	-1	MRPL27	5.23616	9.51327e-51	2.01615e-49
ENSG00000228474	2	27070472	27071773	-1	OST4	5.16835	9.74375e-51	2.06189e-49
ENSG00000171853	2	3379675	3485094	1	TRAPPC12	5.75206	9.77667e-51	2.06574e-49
ENSG00000171456	20	32358330	32439319	1	ASXL1	8.16597	9.86633e-51	2.08156e-49
ENSG00000009954	7	73440398	73522278	-1	BAZ1B	8.42196	9.92453e-51	2.0907e-49
ENSG00000115944	2	42333546	42425088	-1	COX7A2L	5.91546	9.94697e-51	2.09229e-49
ENSG00000141456	17	4669774	4704337	-1	PELP1	6.46901	1.0137e-50	2.12906e-49
ENSG00000075292	2	71276561	71435069	1	ZNF638	7.02821	1.01645e-50	2.13166e-49
ENSG00000142166	21	33324477	33359862	1	IFNAR1	6.43169	1.02237e-50	2.14082e-49
ENSG00000050820	16	75228187	75268053	-1	BCAR1	7.28283	1.02386e-50	2.14082e-49
ENSG00000114978	2	74152528	74178898	-1	MOB1A	8.23174	1.04421e-50	2.18012e-49
ENSG00000146143	6	57314805	57646849	1	PRIM2	5.52177	1.05161e-50	2.1923e-49
ENSG00000104067	15	29699367	29968865	-1	TJP1	7.52306	1.05694e-50	2.20016e-49
ENSG00000143761	1	228082660	228099212	1	ARF1	8.30789	1.06776e-50	2.21939e-49
ENSG00000122566	7	26173057	26201529	-1	HNRNPA2B1	9.65441	1.08622e-50	2.25442e-49
ENSG00000108559	17	5360963	5420160	-1	NUP88	6.13785	1.12521e-50	2.32848e-49
ENSG00000090905	16	24610209	24827632	1	TNRC6A	7.18633	1.12498e-50	2.32848e-49
ENSG00000155366	1	112701106	112707434	-1	RHOC	7.09477	1.15954e-50	2.396e-49
ENSG00000143093	1	110031577	110074641	1	STRIP1	5.45564	1.16285e-50	2.3964e-49
ENSG00000175203	12	57530102	57547331	-1	DCTN2	6.56741	1.16315e-50	2.3964e-49
ENSG00000102189	12	92770637	92929331	-1	EEA1	6.88429	1.16609e-50	2.39894e-49
ENSG00000162231	11	62792123	62806302	-1	NXF1	6.17903	1.18425e-50	2.43273e-49
ENSG00000074696	15	65530418	65578352	1	HACD3	7.32359	1.18611e-50	2.433e-49
ENSG00000141027	17	16029157	16218185	-1	NCOR1	7.7161	1.19695e-50	2.45165e-49
ENSG00000163960	3	196347662	196432474	-1	UBXN7	6.9183	1.21173e-50	2.47831e-49
ENSG00000169564	2	70087454	70089203	1	PCBP1	6.44745	1.21788e-50	2.48726e-49
ENSG00000123989	2	219538947	219543787	-1	CHPF	6.94673	1.22334e-50	2.49479e-49
ENSG00000164332	5	159263081	159286040	1	UBLCP1	5.71473	1.2408e-50	2.52608e-49
ENSG00000073614	12	280129	389454	-1	KDM5A	6.81057	1.24228e-50	2.52608e-49
ENSG00000142507	17	4796144	4798503	1	PSMB6	6.3894	1.24466e-50	2.52727e-49
ENSG00000166900	11	59713456	59805882	1	STX3	5.01265	1.25006e-50	2.53457e-49
ENSG00000130985	X	47190861	47215128	1	UBA1	8.85114	1.25321e-50	2.5373e-49
ENSG00000090621	1	39560816	39576790	-1	PABPC4	8.01309	1.29158e-50	2.61122e-49
ENSG00000010244	17	32350117	32381886	1	ZNF207	7.83208	1.31484e-50	2.65428e-49
ENSG00000110958	12	56663341	56688408	-1	PTGES3	8.37996	1.31666e-50	2.65428e-49
ENSG00000132912	5	150708440	150759109	-1	DCTN4	6.93286	1.32967e-50	2.67668e-49
ENSG00000259956	3	51391268	51397908	1	RBM15B	6.69677	1.33371e-50	2.68098e-49
ENSG00000176946	2	241584405	241637449	-1	THAP4	5.69751	1.39411e-50	2.79838e-49
ENSG00000155229	10	97458324	97498794	-1	MMS19	6.39055	1.42025e-50	2.84677e-49
ENSG00000117632	1	25884181	25906991	-1	STMN1	8.37769	1.44097e-50	2.8842e-49
ENSG00000174953	3	154272546	154324497	-1	DHX36	6.79087	1.44944e-50	2.89702e-49
ENSG00000142186	11	65525077	65538704	1	SCYL1	6.83785	1.51574e-50	3.02523e-49
ENSG00000175215	12	57819927	57846739	-1	CTDSP2	7.48457	1.52724e-50	3.04387e-49
ENSG00000148943	11	27494576	27506773	-1	LIN7C	7.22898	1.57247e-50	3.12956e-49
ENSG00000197111	12	53452102	53481162	1	PCBP2	7.46088	1.59608e-50	3.17206e-49
ENSG00000179335	15	74598500	74645414	1	CLK3	5.87497	1.60302e-50	3.18136e-49
ENSG00000118007	3	136336233	136752403	-1	STAG1	6.78069	1.67913e-50	3.32771e-49
ENSG00000140575	15	90388218	90502243	1	IQGAP1	9.24586	1.73249e-50	3.42862e-49
ENSG00000114416	3	180868141	180982753	1	FXR1	7.59853	1.75895e-50	3.47608e-49
ENSG00000137776	15	58879045	58933653	-1	SLTM	6.09854	1.77472e-50	3.50234e-49
ENSG00000221823	2	68178857	68256237	-1	PPP3R1	5.94912	1.82245e-50	3.59148e-49
ENSG00000095319	9	128947699	129007096	1	NUP188	7.51751	1.82873e-50	3.5988e-49
ENSG00000183309	8	143636013	143656418	1	ZNF623	5.91158	1.84896e-50	3.63354e-49
ENSG00000125656	19	6361452	6368910	1	CLPP	5.29915	1.88557e-50	3.69513e-49
ENSG00000138668	4	82352498	82374503	-1	HNRNPD	7.63921	1.8837e-50	3.69513e-49
ENSG00000138801	4	107590276	107720452	-1	PAPSS1	5.93647	1.98364e-50	3.88191e-49
ENSG00000105197	19	39480412	39493785	1	TIMM50	6.24095	1.99403e-50	3.89682e-49
ENSG00000105677	19	35545595	35547526	1	TMEM147	5.29995	2.03391e-50	3.96526e-49
ENSG00000050405	12	50175788	50283546	-1	LIMA1	7.75552	2.0347e-50	3.96526e-49
ENSG00000055917	2	20248691	20352234	-1	PUM2	7.6448	2.06136e-50	4.01166e-49
ENSG00000100393	22	41091786	41180079	1	EP300	6.89358	2.07866e-50	4.03974e-49
ENSG00000071655	19	1573596	1592801	-1	MBD3	6.74979	2.0824e-50	4.04141e-49
ENSG00000099968	22	17628855	17730855	1	BCL2L13	6.24911	2.0951e-50	4.06044e-49
ENSG00000164323	4	185159665	185209504	-1	CFAP97	6.44767	2.10171e-50	4.06764e-49
ENSG00000165629	10	7788129	7807815	1	ATP5F1C	6.80894	2.15557e-50	4.16042e-49
ENSG00000112249	6	100508194	100881372	-1	ASCC3	7.2227	2.15397e-50	4.16042e-49
ENSG00000072849	17	5471251	5486811	-1	DERL2	5.6719	2.21721e-50	4.27353e-49
ENSG00000141959	21	44300051	44327376	1	PFKL	7.25434	2.26071e-50	4.35141e-49
ENSG00000255717	11	62851988	62855914	-1	SNHG1	6.19504	2.3052e-50	4.43097e-49
ENSG00000117000	1	40161373	40240921	1	RLF	5.90281	2.31776e-50	4.44902e-49
ENSG00000114650	3	47413694	47477126	-1	SCAP	6.78935	2.36461e-50	4.53277e-49
ENSG00000173039	11	65653596	65663094	-1	RELA	6.39979	2.36846e-50	4.53395e-49
ENSG00000108010	10	130136399	130184521	1	GLRX3	6.51809	2.41282e-50	4.60632e-49
ENSG00000130559	9	135808487	135907228	-1	CAMSAP1	6.71189	2.40988e-50	4.60632e-49
ENSG00000227500	19	1905214	1926013	1	SCAMP4	6.11312	2.43791e-50	4.64791e-49
ENSG00000168090	7	100088954	100092200	1	COPS6	7.29507	2.46411e-50	4.69149e-49
ENSG00000077232	2	182716041	182794464	1	DNAJC10	7.60749	2.47706e-50	4.70976e-49
ENSG00000071462	7	73683025	73705161	1	BUD23	6.12467	2.48446e-50	4.71746e-49
ENSG00000196531	12	56712428	56731628	-1	NACA	7.55463	2.49024e-50	4.72205e-49
ENSG00000066654	16	20702816	20742084	-1	THUMPD1	5.90079	2.49516e-50	4.72501e-49
ENSG00000186660	11	58579111	58621042	1	ZFP91	7.21482	2.50054e-50	4.72882e-49
ENSG00000182628	17	59109951	59155269	-1	SKA2	6.75623	2.61387e-50	4.92987e-49
ENSG00000100030	22	21754500	21867680	-1	MAPK1	7.60469	2.61292e-50	4.92987e-49
ENSG00000104517	8	102253012	102412841	-1	UBR5	7.72309	2.63691e-50	4.96666e-49
ENSG00000134313	2	8721081	8837630	-1	KIDINS220	6.93068	2.6681e-50	5.01868e-49
ENSG00000063322	19	39391303	39400637	1	MED29	5.68376	2.81107e-50	5.28053e-49
ENSG00000142864	1	67407810	67430415	-1	SERBP1	8.68698	2.85464e-50	5.35521e-49
ENSG00000133835	5	119452443	119637199	1	HSD17B4	6.64244	2.87375e-50	5.38387e-49
ENSG00000105171	19	29604017	29617237	1	POP4	5.0667	2.88904e-50	5.40531e-49
ENSG00000130706	20	62302093	62308862	1	ADRM1	6.37647	2.89907e-50	5.41687e-49
ENSG00000066279	1	197084128	197146694	-1	ASPM	8.31693	2.9583e-50	5.5202e-49
ENSG00000108175	10	79069035	79316528	1	ZMIZ1	7.88897	2.96233e-50	5.52038e-49
ENSG00000161204	3	184186023	184194012	1	ABCF3	5.84568	2.97195e-50	5.53098e-49
ENSG00000167671	19	4444999	4457822	-1	UBXN6	6.24265	2.98863e-50	5.55325e-49
ENSG00000166200	15	49106068	49155661	-1	COPS2	6.96208	2.99182e-50	5.55325e-49
ENSG00000198755	6	35468408	35470785	1	RPL10A	8.07235	3.01001e-50	5.57963e-49
ENSG00000115368	2	189441433	189475565	1	WDR75	5.89038	3.04862e-50	5.64376e-49
ENSG00000165280	9	35056064	35073249	-1	VCP	9.19283	3.05571e-50	5.64945e-49
ENSG00000154945	17	50693190	50707924	-1	ANKRD40	6.51445	3.06936e-50	5.66722e-49
ENSG00000136051	12	105107324	105169134	1	WASHC4	6.82193	3.09257e-50	5.69899e-49
ENSG00000117335	1	207752057	207795513	1	CD46	7.36568	3.09468e-50	5.69899e-49
ENSG00000174574	1	38991223	39006059	1	AKIRIN1	6.3732	3.13022e-50	5.74937e-49
ENSG00000136381	15	78437431	78501456	1	IREB2	6.89987	3.12653e-50	5.74937e-49
ENSG00000006744	17	12992391	13018187	-1	ELAC2	6.8952	3.14018e-50	5.76014e-49
ENSG00000178028	1	44213455	44220681	1	DMAP1	5.4122	3.22906e-50	5.91545e-49
ENSG00000107625	10	68901278	68946847	1	DDX50	5.9308	3.24015e-50	5.92804e-49
ENSG00000119041	2	196763032	196799725	-1	GTF3C3	5.61843	3.34336e-50	6.10892e-49
ENSG00000067182	12	6328757	6342114	-1	TNFRSF1A	6.91291	3.40088e-50	6.20595e-49
ENSG00000069956	15	51952106	52067372	1	MAPK6	7.19786	3.45019e-50	6.27429e-49
ENSG00000062485	12	56271699	56300392	-1	CS	7.79444	3.44405e-50	6.27429e-49
ENSG00000063245	19	55675226	55709858	1	EPN1	7.82082	3.45173e-50	6.27429e-49
ENSG00000157540	21	37365573	37526358	1	DYRK1A	6.90984	3.48149e-50	6.32021e-49
ENSG00000123352	12	49366584	49527424	1	SPATS2	5.40707	3.49924e-50	6.34424e-49
ENSG00000174996	11	66257294	66267860	1	KLC2	6.30747	3.53034e-50	6.39238e-49
ENSG00000103365	16	23463542	23521995	-1	GGA2	6.33666	3.60372e-50	6.51685e-49
ENSG00000182827	1	226144679	226186730	-1	ACBD3	6.11026	3.69162e-50	6.66041e-49
ENSG00000106244	7	99392048	99408829	-1	PDAP1	6.98987	3.69259e-50	6.66041e-49
ENSG00000015532	17	50346092	50363138	1	XYLT2	5.97074	3.7024e-50	6.66099e-49
ENSG00000171634	17	67825524	67984378	1	BPTF	7.29235	3.6992e-50	6.66099e-49
ENSG00000033627	17	42458844	42522611	1	ATP6V0A1	5.93978	3.72003e-50	6.68416e-49
ENSG00000154174	3	100363431	100401398	-1	TOMM70	7.02776	3.73555e-50	6.70347e-49
ENSG00000131507	5	142108505	142154443	1	NDFIP1	6.81401	3.74291e-50	6.70812e-49
ENSG00000275023	17	38705542	38729803	1	MLLT6	6.77811	3.78663e-50	6.77782e-49
ENSG00000062725	17	60443149	60526219	-1	APPBP2	6.37904	3.87069e-50	6.91948e-49
ENSG00000165671	5	177133025	177300215	1	NSD1	7.49751	3.98064e-50	7.10698e-49
ENSG00000149532	11	61402641	61430031	-1	CPSF7	6.74187	4.04157e-50	7.20661e-49
ENSG00000214367	4	2227464	2242164	-1	HAUS3	4.85726	4.07238e-50	7.25234e-49
ENSG00000186871	X	72204657	72239047	-1	ERCC6L	5.28372	4.13562e-50	7.34634e-49
ENSG00000085415	18	12947133	12987536	1	SEH1L	6.39	4.13234e-50	7.34634e-49
ENSG00000153107	2	111611639	111884690	-1	ANAPC1	6.55946	4.19227e-50	7.43757e-49
ENSG00000105887	7	135926761	135977353	-1	MTPN	8.85984	4.24742e-50	7.52592e-49
ENSG00000085998	1	46188682	46220305	-1	POMGNT1	6.82653	4.25441e-50	7.5288e-49
ENSG00000168538	4	183659267	183713594	1	TRAPPC11	5.62349	4.27413e-50	7.55419e-49
ENSG00000113407	5	33440696	33469539	1	TARS	7.68483	4.34556e-50	7.67078e-49
ENSG00000108788	17	42567068	42573239	1	MLX	5.59113	4.35349e-50	7.67514e-49
ENSG00000055070	1	16352575	16398145	1	SZRD1	7.14382	4.43378e-50	7.80689e-49
ENSG00000276043	19	4903080	4962154	1	UHRF1	7.52974	4.44435e-50	7.81572e-49
ENSG00000004700	12	21468911	21501669	-1	RECQL	6.24897	4.48046e-50	7.86591e-49
ENSG00000166135	10	100529072	100559998	1	HIF1AN	6.78611	4.48409e-50	7.86591e-49
ENSG00000082153	2	200810594	200827338	1	BZW1	7.97138	4.52828e-50	7.93352e-49
ENSG00000158402	5	138285265	138338355	-1	CDC25C	4.08052	4.55658e-50	7.97316e-49
ENSG00000163507	3	108549869	108589644	-1	CIP2A	6.43046	4.58786e-50	8.01791e-49
ENSG00000170037	17	7932101	7949918	1	CNTROB	6.01927	4.67446e-50	8.15912e-49
ENSG00000110497	11	46396414	46594125	-1	AMBRA1	5.56519	4.75538e-50	8.29005e-49
ENSG00000108523	17	4940008	4945222	1	RNF167	6.09135	4.85408e-50	8.45163e-49
ENSG00000132612	16	69311356	69326939	1	VPS4A	6.13608	4.87583e-50	8.46852e-49
ENSG00000009413	6	111299028	111483715	-1	REV3L	6.47287	4.87342e-50	8.46852e-49
ENSG00000126254	19	35629030	35637686	1	RBM42	6.28247	4.88192e-50	8.46862e-49
ENSG00000070366	17	2059839	2303771	-1	SMG6	5.51522	5.00853e-50	8.67754e-49
ENSG00000196396	20	50510321	50585241	1	PTPN1	7.32213	5.02831e-50	8.70109e-49
ENSG00000119318	9	107283137	107332194	1	RAD23B	8.17887	5.08308e-50	8.78504e-49
ENSG00000006712	19	39385852	39391195	-1	PAF1	5.68963	5.1712e-50	8.92635e-49
ENSG00000136731	2	128091200	128195677	1	UGGT1	7.79124	5.17935e-50	8.92945e-49
ENSG00000156162	8	94719703	94793836	1	DPY19L4	5.92499	5.34082e-50	9.19656e-49
ENSG00000134717	1	52056125	52090716	1	BTF3L4	5.77797	5.54165e-50	9.53069e-49
ENSG00000116641	1	62454298	62688368	-1	DOCK7	7.14188	5.62468e-50	9.66167e-49
ENSG00000145425	4	151099573	151104652	1	RPS3A	7.66893	5.6432e-50	9.68164e-49
ENSG00000177156	11	747329	765024	1	TALDO1	7.08593	5.67751e-50	9.72863e-49
ENSG00000011454	9	122940833	123104866	1	RABGAP1	6.40426	5.90447e-50	1.01052e-48
ENSG00000074603	15	65442463	65517704	-1	DPP8	6.43553	6.03719e-50	1.03198e-48
ENSG00000133703	12	25204789	25250936	-1	KRAS	5.90863	6.06195e-50	1.03495e-48
ENSG00000164587	5	150442635	150449756	-1	RPS14	8.86414	6.21141e-50	1.05918e-48
ENSG00000137076	9	35696948	35732395	-1	TLN1	9.70197	6.28547e-50	1.07051e-48
ENSG00000196367	7	98877933	99050831	1	TRRAP	8.02392	6.31612e-50	1.07443e-48
ENSG00000104969	19	2754714	2783371	-1	SGTA	6.62177	6.32576e-50	1.07477e-48
ENSG00000149136	11	57325985	57335877	-1	SSRP1	8.15357	6.35529e-50	1.07848e-48
ENSG00000196235	19	39436156	39476670	1	SUPT5H	7.11177	6.38261e-50	1.08181e-48
ENSG00000115694	2	241492674	241509730	-1	STK25	6.76176	6.45577e-50	1.09289e-48
ENSG00000130175	19	11435288	11450968	1	PRKCSH	8.68892	6.54039e-50	1.10588e-48
ENSG00000113460	5	34915376	34925996	1	BRIX1	5.91478	6.55225e-50	1.10656e-48
ENSG00000009335	7	157138913	157269372	1	UBE3C	8.06068	6.56226e-50	1.10692e-48
ENSG00000145833	5	134758771	134855133	1	DDX46	7.02907	6.68325e-50	1.12597e-48
ENSG00000151239	12	43793723	43806375	-1	TWF1	7.31479	6.70993e-50	1.12912e-48
ENSG00000144747	3	69019827	69052339	-1	TMF1	6.04869	6.76122e-50	1.13639e-48
ENSG00000075539	4	48497361	48780322	-1	FRYL	6.85963	6.77353e-50	1.13673e-48
ENSG00000008952	3	169966635	169998373	1	SEC62	6.9791	6.77947e-50	1.13673e-48
ENSG00000139644	12	49707725	49764934	1	TMBIM6	9.14392	6.84658e-50	1.14662e-48
ENSG00000113360	5	31400497	31532196	-1	DROSHA	6.75545	6.85586e-50	1.14681e-48
ENSG00000071082	2	101001715	101024032	1	RPL31	7.56975	6.86825e-50	1.14751e-48
ENSG00000133275	19	1941149	1981338	1	CSNK1G2	6.40561	6.91213e-50	1.1521e-48
ENSG00000153187	1	244840638	244864560	-1	HNRNPU	9.53068	6.90575e-50	1.1521e-48
ENSG00000156973	2	231732425	231786272	-1	PDE6D	3.88427	7.22232e-50	1.20238e-48
ENSG00000159199	17	48892765	48895871	1	ATP5MC1	5.57233	7.3877e-50	1.22846e-48
ENSG00000162244	3	51993522	51995942	-1	RPL29	8.13141	7.45284e-50	1.23782e-48
ENSG00000048991	2	135531455	135725270	1	R3HDM1	6.22074	7.59696e-50	1.25878e-48
ENSG00000144043	2	70985938	70994945	-1	TEX261	6.93875	7.59584e-50	1.25878e-48
ENSG00000227345	10	49818279	49970203	-1	PARG	5.48651	7.70422e-50	1.27505e-48
ENSG00000124570	6	2948159	2972165	-1	SERPINB6	6.56113	7.75439e-50	1.28185e-48
ENSG00000127463	1	19215664	19251552	-1	EMC1	7.52215	7.87013e-50	1.29945e-48
ENSG00000142230	19	47113274	47210636	1	SAE1	7.46299	7.92313e-50	1.30667e-48
ENSG00000025800	1	32108038	32176568	1	KPNA6	7.79668	7.93529e-50	1.30714e-48
ENSG00000168615	8	38996869	39105144	1	ADAM9	8.92287	8.06886e-50	1.32758e-48
ENSG00000181904	5	134845680	134859737	1	C5orf24	6.64564	8.12831e-50	1.3358e-48
ENSG00000133318	11	63681446	63759891	1	RTN3	7.90977	8.1431e-50	1.33667e-48
ENSG00000120705	5	138506095	138543300	-1	ETF1	8.07741	8.16448e-50	1.33861e-48
ENSG00000145782	5	115828200	115841858	-1	ATG12	6.19503	8.20202e-50	1.3432e-48
ENSG00000145725	5	103120149	103212799	1	PPIP5K2	6.70002	8.30188e-50	1.35797e-48
ENSG00000117411	1	43978943	43991170	1	B4GALT2	6.57069	8.37593e-50	1.36849e-48
ENSG00000115942	2	200908973	200963680	-1	ORC2	5.61538	8.42448e-50	1.37482e-48
ENSG00000105732	19	42068477	42081549	1	ZNF574	4.87631	8.46251e-50	1.37943e-48
ENSG00000172270	19	571277	583493	1	BSG	8.93169	8.5173e-50	1.38675e-48
ENSG00000162378	1	52726467	52827342	1	ZYG11B	6.36464	8.59653e-50	1.39655e-48
ENSG00000104408	8	108201216	108435333	-1	EIF3E	7.69822	8.59736e-50	1.39655e-48
ENSG00000131748	17	39637065	39663484	1	STARD3	5.46257	8.66966e-50	1.40667e-48
ENSG00000087206	5	176905005	177022633	-1	UIMC1	5.15546	8.85439e-50	1.43498e-48
ENSG00000140299	15	59659146	59689534	-1	BNIP2	6.79118	9.06139e-50	1.46684e-48
ENSG00000116171	1	52927229	53051703	1	SCP2	5.98037	9.13747e-50	1.47745e-48
ENSG00000140632	16	4803203	4847342	-1	GLYR1	6.34582	9.18789e-50	1.48219e-48
ENSG00000060491	20	62804835	62814000	1	OGFR	6.51761	9.18556e-50	1.48219e-48
ENSG00000135624	2	73233420	73253021	1	CCT7	8.35125	9.25214e-50	1.49085e-48
ENSG00000109111	17	28662091	28702684	1	SUPT6H	7.4855	9.31312e-50	1.49895e-48
ENSG00000127445	19	9835257	9849682	1	PIN1	5.81557	9.35887e-50	1.50459e-48
ENSG00000085721	16	15060022	15094317	-1	RRN3	5.80722	9.46494e-50	1.51991e-48
ENSG00000003393	2	201700554	201781189	-1	ALS2	5.98305	9.50095e-50	1.52395e-48
ENSG00000082515	5	154941070	154969411	1	MRPL22	4.61596	9.52663e-50	1.52632e-48
ENSG00000115750	2	9843354	9934416	1	TAF1B	5.15695	9.68105e-50	1.54754e-48
ENSG00000135829	1	182839369	182887751	1	DHX9	8.47123	9.67528e-50	1.54754e-48
ENSG00000185129	5	140107777	140125619	1	PURA	6.26639	9.72005e-50	1.552e-48
ENSG00000065978	1	42682427	42702349	1	YBX1	9.02075	9.73211e-50	1.55217e-48
ENSG00000064607	19	18990888	19034023	-1	SUGP2	7.67928	9.74894e-50	1.55309e-48
ENSG00000006715	7	38722963	38932394	-1	VPS41	6.64919	9.79974e-50	1.55941e-48
ENSG00000141699	17	42579513	42610623	-1	RETREG3	6.27998	9.82778e-50	1.56142e-48
ENSG00000172869	5	119037772	119249138	1	DMXL1	6.30206	9.83788e-50	1.56142e-48
ENSG00000198242	17	28719393	28724359	1	RPL23A	6.40134	9.8457e-50	1.56142e-48
ENSG00000101158	20	58981208	58995133	1	NELFCD	7.0536	9.8852e-50	1.56592e-48
ENSG00000187079	11	12674591	12944483	1	TEAD1	8.62471	9.98448e-50	1.57986e-48
ENSG00000040933	2	98444854	98594390	1	INPP4A	5.61069	1.00589e-49	1.58807e-48
ENSG00000144848	3	112532509	112562046	-1	ATG3	6.01035	1.0056e-49	1.58807e-48
ENSG00000071794	3	149030127	149086554	-1	HLTF	7.05776	1.00711e-49	1.5882e-48
ENSG00000058600	16	22297375	22335103	1	POLR3E	5.3114	1.03901e-49	1.63668e-48
ENSG00000008282	7	106090503	106112576	-1	SYPL1	7.41979	1.05787e-49	1.66452e-48
ENSG00000013561	5	141958328	141990291	1	RNF14	5.99393	1.07007e-49	1.68183e-48
ENSG00000171824	1	11066618	11099881	-1	EXOSC10	6.34827	1.10525e-49	1.73517e-48
ENSG00000163541	2	84423523	84460045	-1	SUCLG1	5.77727	1.10857e-49	1.73846e-48
ENSG00000181788	3	150741127	150763477	-1	SIAH2	4.55633	1.11651e-49	1.74895e-48
ENSG00000136026	12	106237877	106304279	-1	CKAP4	8.55301	1.13569e-49	1.77701e-48
ENSG00000103051	16	70480568	70523565	-1	COG4	6.44792	1.15239e-49	1.80114e-48
ENSG00000105127	19	15353385	15379798	-1	AKAP8	5.3405	1.15913e-49	1.80966e-48
ENSG00000064726	15	83016422	83067354	-1	BTBD1	6.70739	1.17475e-49	1.83201e-48
ENSG00000072571	5	163460203	163491945	1	HMMR	6.33578	1.17643e-49	1.8326e-48
ENSG00000108588	17	63745250	63776351	-1	CCDC47	7.14158	1.19836e-49	1.86469e-48
ENSG00000132155	3	12583601	12664226	-1	RAF1	7.077	1.21203e-49	1.88387e-48
ENSG00000100380	22	40824535	40857022	-1	ST13	7.70511	1.22713e-49	1.90525e-48
ENSG00000163349	1	113929192	113977869	1	HIPK1	7.11179	1.23081e-49	1.90884e-48
ENSG00000134419	16	18781295	18790383	-1	RPS15A	6.0871	1.23289e-49	1.90996e-48
ENSG00000105556	19	301444	344815	-1	MIER2	4.79179	1.24503e-49	1.92665e-48
ENSG00000164091	3	52254421	52288020	-1	WDR82	7.33626	1.25043e-49	1.93288e-48
ENSG00000087263	16	56451490	56479100	1	OGFOD1	5.83723	1.27275e-49	1.96521e-48
ENSG00000158435	2	101252802	101270316	1	CNOT11	5.95779	1.29106e-49	1.99129e-48
ENSG00000176986	10	73744384	73772161	1	SEC24C	6.65421	1.30856e-49	2.01607e-48
ENSG00000145868	5	148383935	148442836	1	FBXO38	5.68965	1.31578e-49	2.02138e-48
ENSG00000124783	6	7268306	7347446	-1	SSR1	8.16399	1.31632e-49	2.02138e-48
ENSG00000105372	19	41859918	41872926	1	RPS19	8.80673	1.31484e-49	2.02138e-48
ENSG00000146676	7	44876293	44885361	-1	PURB	7.42265	1.31837e-49	2.02231e-48
ENSG00000163535	2	200510008	200583782	1	SGO2	6.38244	1.32706e-49	2.03343e-48
ENSG00000125977	20	34088298	34112332	-1	EIF2S2	7.50081	1.33083e-49	2.03699e-48
ENSG00000182446	17	81556887	81648465	-1	NPLOC4	8.31514	1.33557e-49	2.04202e-48
ENSG00000109519	4	7058906	7068197	-1	GRPEL1	5.1928	1.34276e-49	2.04855e-48
ENSG00000120733	5	138352596	138437028	1	KDM3B	7.06011	1.34145e-49	2.04855e-48
ENSG00000164902	5	126600268	126627252	1	PHAX	5.99105	1.34862e-49	2.05526e-48
ENSG00000110713	11	3671083	3797792	-1	NUP98	7.74879	1.35692e-49	2.06567e-48
ENSG00000178252	3	49007062	49015953	1	WDR6	7.08366	1.38225e-49	2.09968e-48
ENSG00000167522	16	89267619	89490561	-1	ANKRD11	7.68544	1.38197e-49	2.09968e-48
ENSG00000008838	17	40019097	40061215	-1	MED24	6.24304	1.40519e-49	2.13221e-48
ENSG00000085872	19	16517889	16542530	-1	CHERP	5.6768	1.41034e-49	2.13533e-48
ENSG00000138180	10	93496632	93529092	1	CEP55	6.95017	1.4118e-49	2.13533e-48
ENSG00000163939	3	52545352	52685917	-1	PBRM1	7.02162	1.41046e-49	2.13533e-48
ENSG00000139613	12	56162983	56189567	-1	SMARCC2	7.07967	1.41752e-49	2.14168e-48
ENSG00000143624	1	153728067	153774808	1	INTS3	6.67427	1.42519e-49	2.15095e-48
ENSG00000163930	3	52401013	52410350	-1	BAP1	6.90082	1.45664e-49	2.19606e-48
ENSG00000175470	10	131900644	131959834	1	PPP2R2D	5.23179	1.45831e-49	2.19621e-48
ENSG00000016864	3	52694488	52706032	-1	GLT8D1	5.59736	1.50273e-49	2.26069e-48
ENSG00000122958	10	69123512	69172861	1	VPS26A	6.46849	1.55241e-49	2.33248e-48
ENSG00000260032	20	36045622	36050960	-1	NORAD	9.38528	1.55377e-49	2.33248e-48
ENSG00000196792	14	30893799	31026401	-1	STRN3	5.46914	1.56247e-49	2.34304e-48
ENSG00000173273	8	9555914	9782346	1	TNKS	6.74531	1.57336e-49	2.35685e-48
ENSG00000088325	20	31739271	31801805	1	TPX2	8.87178	1.61601e-49	2.41816e-48
ENSG00000205302	5	122774996	122830108	1	SNX2	5.98925	1.63889e-49	2.44979e-48
ENSG00000184863	7	155644451	155781485	1	RBM33	6.52251	1.65513e-49	2.46881e-48
ENSG00000078304	14	101761798	101927989	1	PPP2R5C	6.94353	1.65508e-49	2.46881e-48
ENSG00000114120	3	140941830	140980961	1	SLC25A36	6.27657	1.67478e-49	2.49548e-48
ENSG00000146223	6	42879618	42889925	1	RPL7L1	7.7547	1.69184e-49	2.51822e-48
ENSG00000164054	3	48467798	48504826	-1	SHISA5	6.90048	1.71988e-49	2.55726e-48
ENSG00000165732	10	68956128	68985073	1	DDX21	7.9913	1.72694e-49	2.56503e-48
ENSG00000108587	17	30477362	30527592	1	GOSR1	6.1751	1.73376e-49	2.57244e-48
ENSG00000115540	2	197515571	197553699	1	MOB4	5.13771	1.77852e-49	2.63608e-48
ENSG00000131558	7	133253073	134066589	1	EXOC4	6.74181	1.82104e-49	2.69626e-48
ENSG00000143106	1	109399031	109426427	-1	PSMA5	6.52194	1.83608e-49	2.71566e-48
ENSG00000124383	2	71130314	71150101	1	MPHOSPH10	5.23341	1.84495e-49	2.72591e-48
ENSG00000198218	3	49029707	49094363	-1	QRICH1	6.29219	1.84746e-49	2.72675e-48
ENSG00000136758	10	27110112	27155266	-1	YME1L1	7.76107	1.85241e-49	2.73119e-48
ENSG00000183735	12	64451880	64502108	1	TBK1	5.3906	1.87535e-49	2.76211e-48
ENSG00000132341	12	130871879	130877678	1	RAN	8.80581	1.87856e-49	2.76395e-48
ENSG00000099942	22	20917426	20953749	1	CRKL	7.10642	1.89619e-49	2.78696e-48
ENSG00000144524	2	231781671	231809254	1	COPS7B	5.44034	1.94517e-49	2.85597e-48
ENSG00000043093	3	182938074	182985953	-1	DCUN1D1	6.22379	1.95417e-49	2.86618e-48
ENSG00000148688	10	90871716	90908553	1	RPP30	5.21565	1.97898e-49	2.89897e-48
ENSG00000163875	1	37492575	37514774	-1	MEAF6	5.46092	1.98271e-49	2.89897e-48
ENSG00000160007	19	46918676	47005077	1	ARHGAP35	8.09586	1.98092e-49	2.89897e-48
ENSG00000175054	3	142449235	142578826	-1	ATR	6.48338	2.0478e-49	2.99102e-48
ENSG00000106609	7	66921225	66958551	1	TMEM248	7.73012	2.11414e-49	3.08472e-48
ENSG00000023572	1	193090866	193106114	-1	GLRX2	4.70898	2.11965e-49	3.08955e-48
ENSG00000163682	4	39452521	39458949	-1	RPL9	8.22521	2.14292e-49	3.12023e-48
ENSG00000167862	17	75012670	75021261	1	MRPL58	4.42174	2.15267e-49	3.13118e-48
ENSG00000042753	19	46838136	46850992	-1	AP2S1	6.80953	2.16072e-49	3.13963e-48
ENSG00000170584	5	163446526	163460140	-1	NUDCD2	5.02876	2.23634e-49	3.24615e-48
ENSG00000162961	2	31867809	32039812	-1	DPY30	4.72517	2.24603e-49	3.25686e-48
ENSG00000119048	5	134371179	134391992	1	UBE2B	5.73187	2.27e-49	3.28822e-48
ENSG00000135341	6	90513573	90587045	-1	MAP3K7	6.38003	2.30045e-49	3.3289e-48
ENSG00000079432	19	42268537	42295797	1	CIC	7.54419	2.30357e-49	3.32998e-48
ENSG00000140992	16	2537964	2603188	1	PDPK1	5.57701	2.32283e-49	3.35437e-48
ENSG00000166747	16	71729000	71809201	-1	AP1G1	7.55633	2.36386e-49	3.41012e-48
ENSG00000116871	1	36155579	36180849	1	MAP7D1	7.94618	2.40813e-49	3.47042e-48
ENSG00000070087	3	149964904	150050788	-1	PFN2	7.78781	2.43002e-49	3.49838e-48
ENSG00000198863	17	42980565	42993690	1	RUNDC1	4.64442	2.464e-49	3.54367e-48
ENSG00000167461	19	16111629	16134234	1	RAB8A	5.07094	2.47051e-49	3.54939e-48
ENSG00000140262	15	56918623	57299281	1	TCF12	7.27004	2.47369e-49	3.55034e-48
ENSG00000147140	X	71283192	71301168	1	NONO	8.98556	2.488e-49	3.56723e-48
ENSG00000112473	6	33200445	33204439	1	SLC39A7	7.20449	2.54718e-49	3.64837e-48
ENSG00000126698	1	28199456	28233025	-1	DNAJC8	6.59434	2.56146e-49	3.66507e-48
ENSG00000103549	16	30761745	30776307	1	RNF40	6.52541	2.60689e-49	3.72629e-48
ENSG00000165219	9	125261794	125367207	1	GAPVD1	7.19239	2.63082e-49	3.75667e-48
ENSG00000127804	17	2405562	2511891	-1	METTL16	5.79458	2.65898e-49	3.79303e-48
ENSG00000089154	12	120127203	120194710	-1	GCN1	8.25311	2.72759e-49	3.88695e-48
ENSG00000121152	2	96335787	96373845	1	NCAPH	6.13729	2.74675e-49	3.91029e-48
ENSG00000152061	1	174159410	174995308	1	RABGAP1L	4.83046	2.77057e-49	3.93502e-48
ENSG00000113845	3	119498532	119525090	1	TIMMDC1	5.85997	2.77083e-49	3.93502e-48
ENSG00000182149	16	71845996	71931199	1	IST1	6.67167	2.77252e-49	3.93502e-48
ENSG00000134287	12	48935723	48957551	-1	ARF3	7.1733	2.78836e-49	3.95351e-48
ENSG00000105968	7	44826791	44848083	-1	H2AFV	8.04635	2.82102e-49	3.99445e-48
ENSG00000187837	6	26055787	26056428	-1	HIST1H1C	8.737	2.82292e-49	3.99445e-48
ENSG00000132305	2	86143932	86195770	-1	IMMT	7.0088	2.83315e-49	4.00489e-48
ENSG00000183020	11	924894	1012245	1	AP2A2	6.49717	2.98705e-49	4.21819e-48
ENSG00000104866	19	45091396	45148077	1	PPP1R37	5.37728	2.99588e-49	4.22642e-48
ENSG00000103043	16	70687439	70801161	-1	VAC14	6.13023	3.00003e-49	4.22803e-48
ENSG00000162434	1	64833229	64966504	-1	JAK1	7.80881	3.0043e-49	4.2298e-48
ENSG00000082701	3	119821323	120094417	-1	GSK3B	7.24164	3.00958e-49	4.23299e-48
ENSG00000103429	16	14632815	14669236	1	BFAR	6.17259	3.07018e-49	4.31391e-48
ENSG00000101191	20	62877738	62937952	-1	DIDO1	7.5928	3.11215e-49	4.36851e-48
ENSG00000163029	2	17663812	17800242	-1	SMC6	5.94947	3.15953e-49	4.42177e-48
ENSG00000217128	5	131641714	131797063	-1	FNIP1	6.4786	3.15515e-49	4.42177e-48
ENSG00000125691	17	38847865	38853843	-1	RPL23	8.33817	3.15709e-49	4.42177e-48
ENSG00000156502	10	69180232	69209099	1	SUPV3L1	5.04305	3.16301e-49	4.42223e-48
ENSG00000181090	9	137618963	137870016	1	EHMT1	6.43179	3.16811e-49	4.42496e-48
ENSG00000134318	2	11179761	11348330	-1	ROCK2	7.81526	3.19289e-49	4.45514e-48
ENSG00000178741	15	74919791	74938168	-1	COX5A	5.65844	3.19934e-49	4.45971e-48
ENSG00000131437	5	132692628	132737638	-1	KIF3A	5.28178	3.20821e-49	4.46147e-48
ENSG00000145050	3	51385047	51389397	1	MANF	5.97672	3.21012e-49	4.46147e-48
ENSG00000136811	9	128455186	128501292	1	ODF2	5.97758	3.20545e-49	4.46147e-48
ENSG00000104897	19	2236504	2248679	1	SF3A2	6.34596	3.25881e-49	4.52466e-48
ENSG00000099783	19	8444767	8489114	1	HNRNPM	8.05587	3.28052e-49	4.5503e-48
ENSG00000177463	3	14947584	15053600	1	NR2C2	6.70665	3.28995e-49	4.55889e-48
ENSG00000143612	1	154206696	154220637	-1	C1orf43	7.27417	3.52546e-49	4.88042e-48
ENSG00000198663	6	36871870	36928964	1	C6orf89	6.90516	3.53957e-49	4.89513e-48
ENSG00000122299	16	11750586	11797267	-1	ZC3H7A	6.38032	3.54767e-49	4.9015e-48
ENSG00000173674	X	20124518	20141844	-1	EIF1AX	7.0444	3.55542e-49	4.90738e-48
ENSG00000011566	2	39249266	39437312	-1	MAP4K3	5.527	3.55936e-49	4.908e-48
ENSG00000112029	6	152970519	152983579	-1	FBXO5	5.97257	3.56419e-49	4.90985e-48
ENSG00000119396	9	121178137	121223014	-1	RAB14	7.36287	3.66404e-49	5.04245e-48
ENSG00000070756	8	100685816	100722809	-1	PABPC1	10.2995	3.6975e-49	5.08352e-48
ENSG00000174373	14	35538352	35809304	-1	RALGAPA1	5.09678	3.70165e-49	5.08425e-48
ENSG00000011198	3	43690108	43734371	1	ABHD5	4.94579	3.74776e-49	5.14255e-48
ENSG00000198925	2	219219380	219229717	-1	ATG9A	5.96609	3.83487e-49	5.25695e-48
ENSG00000119777	2	27032910	27041695	1	TMEM214	6.95286	3.86956e-49	5.29934e-48
ENSG00000172432	6	43605316	43629162	-1	GTPBP2	6.09484	3.90891e-49	5.34801e-48
ENSG00000173011	4	7041899	7057952	1	TADA2B	4.81078	3.94476e-49	5.39182e-48
ENSG00000146830	7	100679507	100694037	-1	GIGYF1	6.80296	3.99494e-49	5.45109e-48
ENSG00000198646	20	34689097	34825649	-1	NCOA6	6.86514	3.99589e-49	5.45109e-48
ENSG00000125651	19	6379569	6393981	-1	GTF2F1	6.10831	4.0421e-49	5.50878e-48
ENSG00000105063	19	55229780	55258995	-1	PPP6R1	7.52892	4.04932e-49	5.51327e-48
ENSG00000176102	11	33077188	33162371	-1	CSTF3	5.25002	4.06577e-49	5.52497e-48
ENSG00000022840	12	120533480	120577594	1	RNF10	7.36128	4.06215e-49	5.52497e-48
ENSG00000111790	12	26938383	26966650	1	FGFR1OP2	5.13945	4.0734e-49	5.52999e-48
ENSG00000158019	2	27889941	28338901	1	BABAM2	4.83664	4.10475e-49	5.56717e-48
ENSG00000004487	1	23019443	23083689	1	KDM1A	7.08916	4.17765e-49	5.66058e-48
ENSG00000127947	7	77537275	77640071	1	PTPN12	7.2752	4.20035e-49	5.68585e-48
ENSG00000119812	2	33583658	33599382	-1	FAM98A	6.37357	4.24884e-49	5.74596e-48
ENSG00000125445	17	75261674	75266373	1	MRPS7	5.54411	4.26287e-49	5.75939e-48
ENSG00000213281	1	114704469	114716894	-1	NRAS	7.70192	4.26899e-49	5.76211e-48
ENSG00000142330	2	240586716	240617705	1	CAPN10	4.799	4.2874e-49	5.77587e-48
ENSG00000117751	1	27830778	27851676	1	PPP1R8	5.59253	4.2844e-49	5.77587e-48
ENSG00000155275	4	8436140	8493531	1	TRMT44	3.61153	4.31224e-49	5.80376e-48
ENSG00000136802	9	128882112	128918039	1	LRRC8A	7.0013	4.34757e-49	5.84571e-48
ENSG00000144233	2	127861630	127885922	-1	AMMECR1L	5.52077	4.36493e-49	5.86344e-48
ENSG00000112977	5	10679230	10761272	-1	DAP	7.57859	4.38557e-49	5.88554e-48
ENSG00000115561	2	86503431	86563479	-1	CHMP3	6.17049	4.39276e-49	5.88652e-48
ENSG00000255302	15	48877886	48880183	1	EID1	7.67332	4.39467e-49	5.88652e-48
ENSG00000198399	2	24202864	24360714	-1	ITSN2	6.13795	4.41809e-49	5.91225e-48
ENSG00000152492	3	191329077	191398670	1	CCDC50	7.5788	4.51271e-49	6.03312e-48
ENSG00000102225	X	47217860	47229997	1	CDK16	7.41748	4.53708e-49	6.05994e-48
ENSG00000163798	2	27663471	27694976	1	SLC4A1AP	5.29389	4.57203e-49	6.10082e-48
ENSG00000198231	17	63773603	63819317	1	DDX42	7.25165	4.68067e-49	6.23985e-48
ENSG00000147164	X	71056332	71073426	-1	SNX12	6.19226	4.71677e-49	6.27875e-48
ENSG00000169223	5	177331562	177351852	-1	LMAN2	6.91247	4.71878e-49	6.27875e-48
ENSG00000146007	5	140698680	140706676	1	ZMAT2	5.53698	4.7582e-49	6.32521e-48
ENSG00000171988	10	63167221	63521850	-1	JMJD1C	6.56303	4.89469e-49	6.50051e-48
ENSG00000104064	15	50275392	50355408	-1	GABPB1	5.05444	4.93418e-49	6.54676e-48
ENSG00000130204	19	44890569	44903689	1	TOMM40	6.87491	5.04844e-49	6.69203e-48
ENSG00000066557	1	70144805	70205620	-1	LRRC40	5.20507	5.07379e-49	6.71931e-48
ENSG00000145388	4	118685368	118715433	1	METTL14	4.75279	5.08709e-49	6.73058e-48
ENSG00000145780	5	115520908	115544894	-1	FEM1C	6.35166	5.2004e-49	6.87402e-48
ENSG00000168374	3	57571363	57598220	-1	ARF4	7.8911	5.25781e-49	6.94337e-48
ENSG00000135913	2	218450251	218568361	-1	USP37	5.45236	5.27405e-49	6.95827e-48
ENSG00000272333	19	35718019	35738878	1	KMT2B	6.64654	5.3066e-49	6.99466e-48
ENSG00000125755	19	45815410	45863290	-1	SYMPK	6.7108	5.34132e-49	7.03382e-48
ENSG00000167670	19	4402662	4445018	1	CHAF1A	6.19654	5.47045e-49	7.19713e-48
ENSG00000112685	6	485133	693111	-1	EXOC2	5.99789	5.49138e-49	7.2179e-48
ENSG00000167881	17	76038775	76072653	-1	SRP68	7.07758	5.52663e-49	7.25744e-48
ENSG00000188846	3	40457292	40468587	1	RPL14	8.20105	5.66196e-49	7.42822e-48
ENSG00000164896	7	151076593	151080866	-1	FASTK	6.58313	5.687e-49	7.4541e-48
ENSG00000135720	16	66720893	66751798	-1	DYNC1LI2	7.29268	5.69548e-49	7.45827e-48
ENSG00000077097	3	25597905	25664907	-1	TOP2B	7.60043	5.85455e-49	7.65943e-48
ENSG00000100241	22	50445000	50475024	-1	SBF1	7.80011	5.86194e-49	7.66196e-48
ENSG00000188690	10	125784980	125823285	-1	UROS	5.51128	5.90555e-49	7.71179e-48
ENSG00000105401	19	10391134	10420121	-1	CDC37	6.61386	5.91573e-49	7.71792e-48
ENSG00000116539	1	155335268	155562807	-1	ASH1L	7.23775	5.94766e-49	7.75238e-48
ENSG00000119760	2	27650812	27663840	-1	SUPT7L	5.5883	6.08573e-49	7.92498e-48
ENSG00000233276	3	49357171	49358600	-1	GPX1	7.33702	6.19691e-49	8.0623e-48
ENSG00000117713	1	26693236	26782110	1	ARID1A	7.47754	6.31136e-49	8.19744e-48
ENSG00000160551	17	29390464	29551904	1	TAOK1	8.02215	6.31245e-49	8.19744e-48
ENSG00000170340	2	62196113	62224731	1	B3GNT2	4.66197	6.41232e-49	8.31943e-48
ENSG00000237649	6	33391536	33409924	1	KIFC1	6.56093	6.47955e-49	8.3989e-48
ENSG00000156261	21	29055805	29073797	-1	CCT8	8.00781	6.50597e-49	8.42538e-48
ENSG00000164305	4	184627696	184649509	-1	CASP3	5.37952	6.54263e-49	8.46506e-48
ENSG00000151327	14	35044907	35113130	1	FAM177A1	5.09469	6.56673e-49	8.48843e-48
ENSG00000179091	8	144095027	144097525	1	CYC1	6.64719	6.67113e-49	8.61544e-48
ENSG00000138376	2	214725646	214809711	-1	BARD1	5.92991	6.71329e-49	8.66193e-48
ENSG00000186432	3	160494995	160565588	-1	KPNA4	7.75426	6.7356e-49	8.68275e-48
ENSG00000181222	17	7484366	7514616	1	POLR2A	7.92936	6.89843e-49	8.88449e-48
ENSG00000118900	16	4846665	4882360	1	UBN1	6.74278	7.16502e-49	9.21938e-48
ENSG00000184661	8	25458997	25507920	1	CDCA2	6.75132	7.19701e-49	9.25208e-48
ENSG00000172809	17	74203582	74210655	1	RPL38	6.39224	7.21204e-49	9.26292e-48
ENSG00000151148	12	109477402	109536705	1	UBE3B	6.06679	7.25766e-49	9.313e-48
ENSG00000198198	1	43389882	43454247	1	SZT2	6.71081	7.35369e-49	9.42762e-48
ENSG00000177733	5	137745651	137754376	-1	HNRNPA0	7.22661	7.38177e-49	9.45499e-48
ENSG00000159459	15	42942897	43106113	-1	UBR1	6.21463	7.39987e-49	9.46954e-48
ENSG00000211460	2	121737103	121767853	1	TSN	6.94752	7.59131e-49	9.70569e-48
ENSG00000164031	4	99896248	99946726	-1	DNAJB14	6.06963	7.81002e-49	9.97624e-48
ENSG00000185049	4	1982714	2041903	-1	NELFA	4.65378	7.92498e-49	1.01139e-47
ENSG00000127054	1	1311585	1324691	-1	INTS11	6.57186	8.01889e-49	1.02245e-47
ENSG00000072518	11	63838928	63911019	1	MARK2	6.09024	8.03638e-49	1.02375e-47
ENSG00000004142	17	28347177	28357522	-1	POLDIP2	7.09739	8.05019e-49	1.02458e-47
ENSG00000152990	4	22345071	22516054	-1	ADGRA3	6.12808	8.19635e-49	1.04223e-47
ENSG00000135486	12	54280193	54287088	1	HNRNPA1	9.15863	8.28217e-49	1.0522e-47
ENSG00000078808	1	1216908	1232031	-1	SDF4	7.33791	8.3209e-49	1.05616e-47
ENSG00000162704	1	183620846	183635757	-1	ARPC5	7.6679	8.41242e-49	1.06681e-47
ENSG00000116273	1	6613685	6624033	1	PHF13	5.71712	8.6131e-49	1.09104e-47
ENSG00000138385	2	169791933	169812064	1	SSB	6.1915	8.61901e-49	1.09104e-47
ENSG00000273559	17	38800434	38825481	-1	CWC25	4.65878	8.7e-49	1.1003e-47
ENSG00000112697	6	75252924	75284968	-1	TMEM30A	8.26272	8.74338e-49	1.1048e-47
ENSG00000105819	7	103297422	103329511	1	PMPCB	6.30134	8.81872e-49	1.11331e-47
ENSG00000121073	17	49700934	49709014	-1	SLC35B1	5.70263	8.84165e-49	1.11521e-47
ENSG00000197713	2	210002565	210022259	1	RPE	6.29083	9.03871e-49	1.13904e-47
ENSG00000132388	17	4269259	4366628	-1	UBE2G1	6.51391	9.12658e-49	1.14908e-47
ENSG00000144744	3	69054730	69080408	-1	UBA3	5.59404	9.20842e-49	1.15835e-47
ENSG00000163950	4	1692800	1712555	-1	SLBP	6.39248	9.25086e-49	1.16265e-47
ENSG00000196305	9	92210207	92293756	-1	IARS	8.49662	9.36322e-49	1.17572e-47
ENSG00000010292	12	6493356	6531955	1	NCAPD2	8.25677	9.41955e-49	1.18173e-47
ENSG00000115839	2	135052265	135176394	1	RAB3GAP1	6.29323	9.66009e-49	1.21083e-47
ENSG00000138073	2	27130756	27134675	-1	PREB	5.90431	9.786e-49	1.22552e-47
ENSG00000083168	8	41929479	42052026	-1	KAT6A	6.94353	9.82212e-49	1.22895e-47
ENSG00000113761	5	177022696	177081189	1	ZNF346	4.31732	9.84655e-49	1.23061e-47
ENSG00000160392	19	40319536	40348527	-1	C19orf47	4.55113	9.85298e-49	1.23061e-47
ENSG00000163956	4	3503597	3532559	-1	LRPAP1	6.39931	1.00324e-48	1.25192e-47
ENSG00000117523	1	171485551	171593511	1	PRRC2C	8.50071	1.02893e-48	1.28284e-47
ENSG00000122085	2	241072169	241102332	-1	MTERF4	4.29441	1.05944e-48	1.3197e-47
ENSG00000116747	1	193059422	193091777	1	TROVE2	7.23031	1.06843e-48	1.32972e-47
ENSG00000128928	15	40405795	40435947	1	IVD	5.83581	1.07331e-48	1.33461e-47
ENSG00000136451	17	57971547	57988259	-1	VEZF1	6.99994	1.07632e-48	1.33716e-47
ENSG00000176915	12	132725503	132761888	-1	ANKLE2	7.36821	1.08223e-48	1.34332e-47
ENSG00000105705	19	19276018	19320844	-1	SUGP1	4.63551	1.09156e-48	1.35371e-47
ENSG00000174780	4	56467336	56503681	1	SRP72	7.59648	1.11352e-48	1.37972e-47
ENSG00000114331	3	195274736	195443078	-1	ACAP2	6.82579	1.12462e-48	1.39225e-47
ENSG00000105325	19	3506273	3538330	1	FZR1	6.46322	1.13544e-48	1.40441e-47
ENSG00000181789	3	129249606	129277773	1	COPG1	8.04896	1.15162e-48	1.42317e-47
ENSG00000149084	11	43680558	43856617	1	HSD17B12	5.74639	1.16411e-48	1.43734e-47
ENSG00000139218	12	45919131	45992120	-1	SCAF11	7.49838	1.16915e-48	1.44229e-47
ENSG00000115211	2	27364352	27370486	-1	EIF2B4	5.00977	1.17391e-48	1.4469e-47
ENSG00000123737	4	121801317	121817021	1	EXOSC9	5.39461	1.19e-48	1.46544e-47
ENSG00000096401	6	44387525	44450426	1	CDC5L	6.66946	1.20655e-48	1.48452e-47
ENSG00000143437	1	150809705	150876768	-1	ARNT	5.7413	1.2132e-48	1.49057e-47
ENSG00000120063	17	65010715	65056839	-1	GNA13	7.25843	1.21434e-48	1.49057e-47
ENSG00000116688	1	11980181	12013514	1	MFN2	7.38854	1.21465e-48	1.49057e-47
ENSG00000106290	7	100107070	100119841	-1	TAF6	6.09493	1.21666e-48	1.49173e-47
ENSG00000153560	3	33388336	33441371	-1	UBP1	6.98278	1.22814e-48	1.5045e-47
ENSG00000178999	17	8204733	8210600	-1	AURKB	6.00619	1.23541e-48	1.51208e-47
ENSG00000122692	9	33041764	33076659	-1	SMU1	6.68023	1.24403e-48	1.52131e-47
ENSG00000142657	1	10398592	10420144	1	PGD	7.21484	1.24567e-48	1.52199e-47
ENSG00000130479	19	17719242	17734516	1	MAP1S	5.41197	1.24882e-48	1.52452e-47
ENSG00000087077	7	100867138	100873454	1	TRIP6	7.30171	1.25788e-48	1.53424e-47
ENSG00000128245	22	31944461	31957603	1	YWHAH	7.00056	1.26869e-48	1.54609e-47
ENSG00000091527	3	133573730	133590261	1	CDV3	8.17519	1.26983e-48	1.54613e-47
ENSG00000157796	4	39182404	39285810	1	WDR19	4.3965	1.29097e-48	1.56922e-47
ENSG00000082641	17	48048329	48061487	1	NFE2L1	8.0817	1.29102e-48	1.56922e-47
ENSG00000175931	17	76389451	76453206	-1	UBE2O	6.43718	1.32175e-48	1.60518e-47
ENSG00000110435	11	34915829	35020591	1	PDHX	5.72599	1.34531e-48	1.63238e-47
ENSG00000183337	X	40049815	40177329	-1	BCOR	5.76748	1.36239e-48	1.64883e-47
ENSG00000079313	19	1815246	1848463	-1	REXO1	5.77411	1.3617e-48	1.64883e-47
ENSG00000110075	11	68460731	68615334	1	PPP6R3	7.52341	1.36119e-48	1.64883e-47
ENSG00000127334	12	67648338	67665406	1	DYRK2	5.91194	1.36661e-48	1.65251e-47
ENSG00000143183	1	165724293	165827755	-1	TMCO1	6.60307	1.37886e-48	1.66589e-47
ENSG00000111530	12	67269281	67319951	1	CAND1	8.05312	1.38084e-48	1.66685e-47
ENSG00000180628	10	91163012	91284331	1	PCGF5	6.71511	1.38435e-48	1.66966e-47
ENSG00000115207	2	27325849	27357034	-1	GTF3C2	5.63508	1.3866e-48	1.67093e-47
ENSG00000077514	11	74493851	74669117	1	POLD3	5.60133	1.39862e-48	1.68398e-47
ENSG00000070785	1	44850522	44986722	-1	EIF2B3	5.10065	1.40514e-48	1.69038e-47
ENSG00000104853	19	44954585	44993341	1	CLPTM1	7.17978	1.40844e-48	1.6929e-47
ENSG00000183808	8	93729356	93741017	-1	RBM12B	5.67044	1.42096e-48	1.70649e-47
ENSG00000014641	2	63588609	63607197	1	MDH1	7.15466	1.42468e-48	1.70949e-47
ENSG00000134453	10	6088987	6117457	1	RBM17	5.75933	1.43639e-48	1.72207e-47
ENSG00000171307	10	97446131	97457370	1	ZDHHC16	5.49434	1.44116e-48	1.72485e-47
ENSG00000188554	17	43170481	43211689	1	NBR1	7.30182	1.43998e-48	1.72485e-47
ENSG00000198793	1	11106535	11262507	-1	MTOR	7.33467	1.45563e-48	1.74069e-47
ENSG00000133243	19	1985438	2034881	-1	BTBD2	6.48055	1.45949e-48	1.74381e-47
ENSG00000090060	14	96501433	96567111	1	PAPOLA	7.90552	1.46483e-48	1.74871e-47
ENSG00000101447	20	38926312	38953106	1	FAM83D	6.6967	1.46828e-48	1.75134e-47
ENSG00000155744	2	200973718	201071671	-1	FAM126B	5.08268	1.48301e-48	1.76741e-47
ENSG00000115520	2	197453423	197475308	1	COQ10B	5.35386	1.48736e-48	1.77109e-47
ENSG00000169905	1	179839967	179877803	-1	TOR1AIP2	8.1434	1.49019e-48	1.77296e-47
ENSG00000173020	11	67266410	67286556	1	GRK2	6.55013	1.50336e-48	1.78712e-47
ENSG00000166913	20	44885676	44908532	1	YWHAB	9.05875	1.50474e-48	1.78724e-47
ENSG00000166024	10	98134624	98244897	1	R3HCC1L	4.18681	1.51995e-48	1.80379e-47
ENSG00000131165	16	89644431	89657845	-1	CHMP1A	6.75778	1.53657e-48	1.82197e-47
ENSG00000166225	12	69470349	69579789	1	FRS2	5.60604	1.54086e-48	1.82552e-47
ENSG00000131408	19	50329653	50382982	1	NR1H2	5.9128	1.55531e-48	1.84108e-47
ENSG00000179262	19	12945855	12953642	1	RAD23A	6.57594	1.55676e-48	1.84125e-47
ENSG00000164609	5	160401641	160421711	-1	SLU7	5.60868	1.56677e-48	1.85136e-47
ENSG00000130227	8	21919671	22006585	1	XPO7	7.3682	1.56794e-48	1.85136e-47
ENSG00000198492	1	28736621	28769775	1	YTHDF2	6.77857	1.57925e-48	1.86314e-47
ENSG00000173889	3	170086732	170181749	-1	PHC3	6.81598	1.5899e-48	1.87414e-47
ENSG00000138279	10	73375101	73414076	-1	ANXA7	6.5489	1.59201e-48	1.87504e-47
ENSG00000114982	2	96593170	96642787	-1	KANSL3	6.49692	1.59621e-48	1.87684e-47
ENSG00000116062	2	47695530	47810101	1	MSH6	7.4765	1.59514e-48	1.87684e-47
ENSG00000166441	11	8682411	8714759	1	RPL27A	7.71336	1.6038e-48	1.8842e-47
ENSG00000111676	12	6924463	6942321	1	ATN1	7.63753	1.63076e-48	1.91426e-47
ENSG00000116754	1	70205682	70253052	1	SRSF11	7.45295	1.6351e-48	1.91777e-47
ENSG00000105778	7	32495426	32588721	1	AVL9	6.64475	1.63736e-48	1.91881e-47
ENSG00000132002	19	14514770	14529770	-1	DNAJB1	7.53808	1.63885e-48	1.91895e-47
ENSG00000163166	2	127436207	127526886	-1	IWS1	5.87612	1.64999e-48	1.93039e-47
ENSG00000175582	11	73675638	73761137	-1	RAB6A	6.98667	1.65674e-48	1.93668e-47
ENSG00000112701	6	75601509	75718278	1	SENP6	6.57582	1.66622e-48	1.94614e-47
ENSG00000170248	3	33798352	33869707	1	PDCD6IP	7.51173	1.67032e-48	1.94931e-47
ENSG00000100401	22	41245611	41286251	-1	RANGAP1	8.17262	1.67918e-48	1.95802e-47
ENSG00000135940	2	97646040	97648383	1	COX5B	6.05301	1.70675e-48	1.98852e-47
ENSG00000139163	12	22625075	22690665	1	ETNK1	6.31839	1.73232e-48	2.01664e-47
ENSG00000107745	10	72367327	72626191	-1	MICU1	5.7322	1.75428e-48	2.04052e-47
ENSG00000169057	X	154021573	154137103	-1	MECP2	7.05414	1.76603e-48	2.05248e-47
ENSG00000168036	3	41194741	41260096	1	CTNNB1	8.82786	1.78098e-48	2.06814e-47
ENSG00000196141	2	200305881	200482263	1	SPATS2L	7.12421	1.83827e-48	2.13291e-47
ENSG00000144224	2	135741619	135785055	1	UBXN4	7.42553	1.85873e-48	2.15487e-47
ENSG00000017260	3	130850595	131016712	1	ATP2C1	7.50205	1.86677e-48	2.16241e-47
ENSG00000142534	19	49496365	49499689	1	RPS11	8.30594	1.90669e-48	2.20683e-47
ENSG00000067248	5	55256245	55307722	-1	DHX29	6.29271	1.93159e-48	2.23257e-47
ENSG00000126261	19	34428352	34471251	1	UBA2	7.52066	1.93211e-48	2.23257e-47
ENSG00000214046	19	16630751	16660442	-1	SMIM7	5.23292	1.93532e-48	2.23444e-47
ENSG00000127837	2	218264123	218270257	-1	AAMP	6.36781	1.98596e-48	2.29103e-47
ENSG00000149639	20	36777442	36863686	-1	SOGA1	8.85083	1.98822e-48	2.29175e-47
ENSG00000103591	15	67201033	67255195	-1	AAGAB	5.84037	2.01731e-48	2.32338e-47
ENSG00000090686	1	21678298	21783606	-1	USP48	6.54076	2.03047e-48	2.33663e-47
ENSG00000182670	21	37073226	37203112	1	TTC3	8.17205	2.05125e-48	2.35861e-47
ENSG00000131236	1	40040233	40072649	1	CAP1	7.77261	2.07121e-48	2.3796e-47
ENSG00000184575	12	64404350	64451127	1	XPOT	7.96391	2.09367e-48	2.40344e-47
ENSG00000115762	2	131104847	131353709	1	PLEKHB2	7.53105	2.10431e-48	2.41369e-47
ENSG00000144381	2	197486581	197516737	-1	HSPD1	9.23598	2.10976e-48	2.41796e-47
ENSG00000141867	19	15235519	15332545	-1	BRD4	7.57185	2.1124e-48	2.41902e-47
ENSG00000166794	15	64155812	64163205	-1	PPIB	6.45618	2.17795e-48	2.49205e-47
ENSG00000065883	7	39949646	40099580	1	CDK13	6.88514	2.1798e-48	2.49214e-47
ENSG00000175387	18	47808957	47931146	-1	SMAD2	7.22351	2.40371e-48	2.7459e-47
ENSG00000100138	22	41673930	41690504	-1	SNU13	6.17126	2.41934e-48	2.7615e-47
ENSG00000069849	3	141876124	141926514	1	ATP1B3	7.37189	2.4227e-48	2.7631e-47
ENSG00000171262	15	38454127	38487710	1	FAM98B	5.78771	2.43708e-48	2.77724e-47
ENSG00000178209	8	143915147	143976734	-1	PLEC	10.2807	2.45512e-48	2.79553e-47
ENSG00000119820	2	32277910	32316594	1	YIPF4	6.02892	2.46156e-48	2.8006e-47
ENSG00000114062	15	25333728	25439056	-1	UBE3A	7.07068	2.4941e-48	2.83533e-47
ENSG00000167526	16	89560657	89566828	1	RPL13	9.16658	2.50995e-48	2.85104e-47
ENSG00000105176	19	29923644	30016608	1	URI1	6.35477	2.51529e-48	2.8548e-47
ENSG00000137807	15	69414246	69448427	1	KIF23	7.23084	2.5295e-48	2.8686e-47
ENSG00000173575	15	92900189	93028005	1	CHD2	6.4059	2.57843e-48	2.92174e-47
ENSG00000175221	19	867630	893218	-1	MED16	6.28879	2.58328e-48	2.92252e-47
ENSG00000132128	1	46261196	46303608	-1	LRRC41	6.96455	2.58211e-48	2.92252e-47
ENSG00000100353	22	36510850	36529436	-1	EIF3D	7.18109	2.642e-48	2.98654e-47
ENSG00000182831	16	9091648	9121640	1	C16orf72	6.98954	2.65018e-48	2.99338e-47
ENSG00000090487	15	64963021	64990310	-1	SPG21	6.22555	2.69258e-48	3.03883e-47
ENSG00000128908	15	40978880	41116354	-1	INO80	5.98278	2.78507e-48	3.1407e-47
ENSG00000196505	1	117863485	117929630	-1	GDAP2	5.93959	2.81222e-48	3.16876e-47
ENSG00000142208	14	104769349	104795751	-1	AKT1	7.26917	2.85666e-48	3.21626e-47
ENSG00000121060	17	56836387	56914080	-1	TRIM25	6.69967	2.86725e-48	3.2256e-47
ENSG00000166801	11	59142748	59155039	1	FAM111A	7.07688	2.91025e-48	3.27135e-47
ENSG00000155959	X	155197007	155239817	1	VBP1	6.58718	2.93867e-48	3.30066e-47
ENSG00000177302	17	18271428	18315007	-1	TOP3A	6.22758	2.95426e-48	3.31552e-47
ENSG00000151247	4	98871684	98930637	-1	EIF4E	6.08376	2.97467e-48	3.33576e-47
ENSG00000114491	3	124730366	124749273	1	UMPS	5.49487	2.98519e-48	3.34489e-47
ENSG00000088205	2	117814650	117832379	1	DDX18	7.05552	3.00783e-48	3.36757e-47
ENSG00000038219	4	13568738	13627723	-1	BOD1L1	6.78888	3.07381e-48	3.4387e-47
ENSG00000152253	2	168834132	168913371	-1	SPC25	4.58082	3.1155e-48	3.48257e-47
ENSG00000103507	16	31106107	31112791	1	BCKDK	5.95057	3.15794e-48	3.5272e-47
ENSG00000112511	6	33410399	33416453	1	PHF1	5.47433	3.18393e-48	3.5534e-47
ENSG00000175334	11	66002079	66004149	1	BANF1	7.13843	3.1883e-48	3.55546e-47
ENSG00000178988	4	6707701	6709880	-1	MRFAP1L1	5.23318	3.24109e-48	3.61146e-47
ENSG00000135968	2	108448561	108509415	1	GCC2	5.89231	3.26523e-48	3.63547e-47
ENSG00000099331	19	17075781	17214537	1	MYO9B	7.73583	3.28073e-48	3.64985e-47
ENSG00000166483	11	9573681	9593457	1	WEE1	6.82808	3.41946e-48	3.79888e-47
ENSG00000170275	3	33113979	33147773	1	CRTAP	8.22205	3.4201e-48	3.79888e-47
ENSG00000108256	17	29255836	29294118	-1	NUFIP2	8.06838	3.4345e-48	3.81186e-47
ENSG00000198265	17	67070438	67245989	-1	HELZ	6.83098	3.45636e-48	3.8331e-47
ENSG00000115241	2	27381194	27409687	-1	PPM1G	7.18492	3.47608e-48	3.85192e-47
ENSG00000108064	10	58385022	58399221	1	TFAM	6.27271	3.48432e-48	3.85801e-47
ENSG00000102900	16	56730105	56850286	1	NUP93	6.60219	3.49114e-48	3.86252e-47
ENSG00000135837	1	179954738	180114880	1	CEP350	6.90504	3.50573e-48	3.87561e-47
ENSG00000122068	3	197737179	197787596	1	FYTTD1	6.85418	3.56256e-48	3.93534e-47
ENSG00000147649	8	97644179	97728770	1	MTDH	8.31729	3.65478e-48	4.03404e-47
ENSG00000074800	1	8861000	8879250	-1	ENO1	11.1441	3.66009e-48	4.03673e-47
ENSG00000100320	22	35738736	36028425	-1	RBFOX2	7.6495	3.68403e-48	4.05994e-47
ENSG00000179562	7	127580618	127593611	-1	GCC1	5.48654	3.71007e-48	4.08544e-47
ENSG00000061936	12	131711081	131799737	1	SFSWAP	5.91761	3.71309e-48	4.08556e-47
ENSG00000144566	3	19947079	19985175	1	RAB5A	5.94465	3.74455e-48	4.11695e-47
ENSG00000159210	17	48929316	48945117	-1	SNF8	5.19097	3.76937e-48	4.13777e-47
ENSG00000108106	19	55399745	55407777	-1	UBE2S	7.7008	3.76807e-48	4.13777e-47
ENSG00000131100	22	17592136	17628818	-1	ATP6V1E1	6.441	3.82938e-48	4.20036e-47
ENSG00000080371	12	71754874	71800285	1	RAB21	6.46062	3.83916e-48	4.2078e-47
ENSG00000145592	5	40825262	40835335	-1	RPL37	7.73607	3.84723e-48	4.21336e-47
ENSG00000158941	8	22604632	22621514	1	CCAR2	6.80125	3.9342e-48	4.30525e-47
ENSG00000172239	5	43526267	43557758	-1	PAIP1	6.73494	3.96817e-48	4.33905e-47
ENSG00000103356	16	23522014	23557731	-1	EARS2	5.18437	3.98792e-48	4.35725e-47
ENSG00000163946	3	56620133	56683237	-1	FAM208A	7.38542	4.00018e-48	4.36726e-47
ENSG00000165304	9	36572862	36677683	1	MELK	6.65558	4.05969e-48	4.42878e-47
ENSG00000102158	X	77826364	77895593	-1	MAGT1	7.13636	4.10684e-48	4.47674e-47
ENSG00000183527	21	39174769	39183851	-1	PSMG1	5.60017	4.12743e-48	4.4957e-47
ENSG00000095485	10	100232298	100267680	-1	CWF19L1	4.9918	4.16825e-48	4.53664e-47
ENSG00000143924	2	42169350	42332548	1	EML4	6.5566	4.17683e-48	4.54247e-47
ENSG00000145386	4	121816444	121823933	-1	CCNA2	6.8593	4.1851e-48	4.54793e-47
ENSG00000127616	19	10960825	11079426	1	SMARCA4	7.98904	4.19579e-48	4.55603e-47
ENSG00000050748	5	180233143	180292099	-1	MAPK9	6.35334	4.22333e-48	4.5824e-47
ENSG00000044115	5	138610967	138935034	1	CTNNA1	8.99764	4.24896e-48	4.60665e-47
ENSG00000089009	12	112405190	112418838	-1	RPL6	8.94117	4.27844e-48	4.63503e-47
ENSG00000037474	5	6599239	6633291	-1	NSUN2	6.90912	4.28897e-48	4.64286e-47
ENSG00000198420	7	143851375	143902198	-1	TCAF1	6.09183	4.29571e-48	4.64657e-47
ENSG00000115084	2	113705011	113756823	-1	SLC35F5	6.48576	4.33359e-48	4.68395e-47
ENSG00000078369	1	1785285	1891117	-1	GNB1	9.0143	4.33993e-48	4.68719e-47
ENSG00000115761	2	10570766	10689987	-1	NOL10	5.69025	4.48535e-48	4.84053e-47
ENSG00000168137	3	9397615	9479240	1	SETD5	7.27438	4.51255e-48	4.86615e-47
ENSG00000167770	11	63985853	64001811	1	OTUB1	6.12432	4.54818e-48	4.9008e-47
ENSG00000105438	19	48382570	48391553	-1	KDELR1	7.33944	4.55572e-48	4.90516e-47
ENSG00000171109	3	179347692	179394931	1	MFN1	6.54627	4.56325e-48	4.90575e-47
ENSG00000196591	6	113933028	114011308	-1	HDAC2	7.29036	4.56124e-48	4.90575e-47
ENSG00000059573	10	95605929	95656706	-1	ALDH18A1	7.27581	4.70289e-48	5.05201e-47
ENSG00000158710	1	159918107	159925732	-1	TAGLN2	9.2002	4.76392e-48	5.11366e-47
ENSG00000076201	3	47381011	47413441	1	PTPN23	6.42809	4.82164e-48	5.17167e-47
ENSG00000163660	3	157146508	157160760	-1	CCNL1	6.50815	4.87028e-48	5.21986e-47
ENSG00000276903	6	27865355	27865747	1	HIST1H2AL	5.96723	4.88427e-48	5.23086e-47
ENSG00000163961	3	196468783	196503768	-1	RNF168	6.00238	4.89828e-48	5.24187e-47
ENSG00000112576	6	41934933	42050357	-1	CCND3	6.10938	4.90565e-48	5.24576e-47
ENSG00000148396	9	136440096	136483759	-1	SEC16A	7.94689	4.9328e-48	5.27078e-47
ENSG00000164164	4	145110838	145180161	-1	OTUD4	6.87265	4.94208e-48	5.27668e-47
ENSG00000164109	4	120055608	120067074	-1	MAD2L1	6.28699	5.0315e-48	5.36375e-47
ENSG00000164611	5	160421822	160428744	1	PTTG1	6.75188	5.03508e-48	5.36375e-47
ENSG00000073111	3	127598223	127622436	1	MCM2	7.09738	5.03132e-48	5.36375e-47
ENSG00000110429	11	33740939	33774543	-1	FBXO3	5.63857	5.04578e-48	5.37107e-47
ENSG00000196670	5	180847611	180861285	-1	ZFP62	4.77334	5.14586e-48	5.47346e-47
ENSG00000125107	16	58519951	58629886	-1	CNOT1	8.35441	5.15799e-48	5.48221e-47
ENSG00000001629	7	92246234	92401384	1	ANKIB1	7.52355	5.17188e-48	5.49282e-47
ENSG00000119977	10	95663396	95694143	-1	TCTN3	5.66234	5.29376e-48	5.61803e-47
ENSG00000179409	17	744414	753999	-1	GEMIN4	5.92727	5.30241e-48	5.62295e-47
ENSG00000138592	15	50424380	50514419	1	USP8	6.15418	5.35121e-48	5.67042e-47
ENSG00000198862	21	28928144	28992956	-1	LTN1	6.58633	5.36636e-48	5.68219e-47
ENSG00000111843	6	10722915	10731129	1	TMEM14C	6.33605	5.43763e-48	5.75332e-47
ENSG00000114353	3	50226292	50259355	1	GNAI2	8.458	5.48726e-48	5.80146e-47
ENSG00000149182	11	47164299	47177125	-1	ARFGAP2	6.15641	5.62038e-48	5.93774e-47
ENSG00000196510	12	110372900	110403730	-1	ANAPC7	5.81851	5.70324e-48	6.02075e-47
ENSG00000119203	2	9423568	9473101	1	CPSF3	6.33563	5.70886e-48	6.02216e-47
ENSG00000103657	15	63608618	63833942	-1	HERC1	6.68001	5.73858e-48	6.04897e-47
ENSG00000086061	9	33025211	33039907	1	DNAJA1	8.08896	5.8067e-48	6.11619e-47
ENSG00000108651	17	31860899	31901765	-1	UTP6	6.19228	5.97793e-48	6.29183e-47
ENSG00000100226	22	38705723	38738299	1	GTPBP1	5.87672	6.00577e-48	6.3164e-47
ENSG00000111300	12	112026689	112109022	-1	NAA25	6.21928	6.08039e-48	6.39009e-47
ENSG00000161203	3	184174689	184184091	1	AP2M1	9.05508	6.10679e-48	6.41304e-47
ENSG00000159131	21	33503931	33543491	-1	GART	7.16067	6.26112e-48	6.57021e-47
ENSG00000128731	15	28111040	28322152	-1	HERC2	7.4867	6.27005e-48	6.57466e-47
ENSG00000142039	19	41310189	41324883	1	CCDC97	5.0382	6.38476e-48	6.68995e-47
ENSG00000139746	13	79311824	79406477	-1	RBM26	6.67152	6.39133e-48	6.69185e-47
ENSG00000079805	19	10718079	10833488	1	DNM2	7.57904	6.44109e-48	6.73893e-47
ENSG00000173915	10	103389041	103396492	-1	ATP5MD	5.77553	6.45766e-48	6.75123e-47
ENSG00000109184	4	51843000	51916837	1	DCUN1D4	6.04152	6.51449e-48	6.80558e-47
ENSG00000176994	17	18315310	18328055	1	SMCR8	6.05143	6.53531e-48	6.8172e-47
ENSG00000198900	20	41028818	41124487	1	TOP1	7.23589	6.535e-48	6.8172e-47
ENSG00000172500	11	65883741	65888539	-1	FIBP	6.09982	6.58504e-48	6.86397e-47
ENSG00000185122	8	144291591	144314722	1	HSF1	6.54967	6.60791e-48	6.88271e-47
ENSG00000110395	11	119206276	119313926	1	CBL	6.95061	6.61875e-48	6.88819e-47
ENSG00000144713	3	12834485	12841588	-1	RPL32	8.0504	6.62298e-48	6.88819e-47
ENSG00000099381	16	30957294	30984664	1	SETD1A	6.08308	6.62869e-48	6.88903e-47
ENSG00000110107	11	60890730	60906588	-1	PRPF19	7.01481	6.71595e-48	6.97456e-47
ENSG00000070814	5	150357629	150400308	1	TCOF1	7.39934	6.72543e-48	6.97925e-47
ENSG00000081791	5	141923808	141942047	1	DELE1	5.87212	6.76012e-48	7.01007e-47
ENSG00000153767	3	120742637	120783069	1	GTF2E1	4.4169	6.80269e-48	7.04901e-47
ENSG00000139514	13	29509410	29595688	-1	SLC7A1	8.11254	6.844e-48	7.08659e-47
ENSG00000213024	19	49906825	49929763	-1	NUP62	6.72757	6.87617e-48	7.11466e-47
ENSG00000062822	19	50384204	50418016	1	POLD1	6.16073	6.88589e-48	7.11555e-47
ENSG00000128829	15	39934146	40035591	1	EIF2AK4	7.47864	6.88716e-48	7.11555e-47
ENSG00000168827	3	158644278	158692575	1	GFM1	6.27564	6.93153e-48	7.15613e-47
ENSG00000085978	2	233210051	233295674	1	ATG16L1	5.57485	6.9398e-48	7.15941e-47
ENSG00000126767	X	47635521	47650604	-1	ELK1	5.91176	6.99227e-48	7.20825e-47
ENSG00000136827	9	129812944	129824134	-1	TOR1A	5.73608	7.03601e-48	7.24802e-47
ENSG00000170242	11	11841423	11959323	1	USP47	6.9303	7.07849e-48	7.28644e-47
ENSG00000196715	7	65873166	65959563	1	VKORC1L1	6.94164	7.10751e-48	7.31095e-47
ENSG00000182934	11	126262919	126269144	-1	SRPRA	7.3739	7.24471e-48	7.44663e-47
ENSG00000151806	4	44678427	44700926	1	GUF1	5.37051	7.38435e-48	7.58461e-47
ENSG00000184216	X	154010500	154019980	-1	IRAK1	8.65874	7.43405e-48	7.63009e-47
ENSG00000091140	7	107890970	107931730	1	DLD	7.19983	7.6424e-48	7.8382e-47
ENSG00000133706	5	146113038	146182660	-1	LARS	7.80349	7.78671e-48	7.98038e-47
ENSG00000148719	10	72332830	72355230	-1	DNAJB12	5.70567	7.82397e-48	8.01273e-47
ENSG00000151893	10	118674167	118755249	-1	CACUL1	7.03472	7.84648e-48	8.02992e-47
ENSG00000197217	8	23385783	23457695	-1	ENTPD4	7.03328	7.96092e-48	8.14112e-47
ENSG00000121940	1	108929508	108963457	-1	CLCC1	5.40834	7.96779e-48	8.14222e-47
ENSG00000115216	2	27427790	27442259	1	NRBP1	7.10072	7.97395e-48	8.14258e-47
ENSG00000167635	19	36214602	36238774	1	ZNF146	6.81215	7.97993e-48	8.14277e-47
ENSG00000143870	2	10783391	10837977	-1	PDIA6	7.77075	7.99198e-48	8.14915e-47
ENSG00000145495	5	10353703	10440388	1	MARCH6	7.96234	8.02109e-48	8.1729e-47
ENSG00000006327	16	3018445	3022383	1	TNFRSF12A	7.07248	8.04144e-48	8.1877e-47
ENSG00000169756	2	108534355	108687246	1	LIMS1	7.34936	8.12617e-48	8.26798e-47
ENSG00000109381	4	139028112	139177218	-1	ELF2	4.8526	8.17072e-48	8.3073e-47
ENSG00000120800	12	101280109	101386616	1	UTP20	6.83751	8.30211e-48	8.43477e-47
ENSG00000135924	2	219279267	219286900	1	DNAJB2	5.76436	8.33339e-48	8.46044e-47
ENSG00000111605	12	69239537	69274358	1	CPSF6	6.88234	8.45179e-48	8.57445e-47
ENSG00000160633	19	5623035	5668478	1	SAFB	6.16012	8.49138e-48	8.60839e-47
ENSG00000158604	7	44577894	44582287	-1	TMED4	6.99618	8.50803e-48	8.61905e-47
ENSG00000058063	3	182793500	182921635	1	ATP11B	6.77356	8.52733e-48	8.63238e-47
ENSG00000082258	2	134918235	134959342	1	CCNT2	5.59423	8.58553e-48	8.68505e-47
ENSG00000241685	7	99325910	99366262	1	ARPC1A	5.34962	8.63058e-48	8.72434e-47
ENSG00000078618	1	51789191	51878937	-1	NRDC	7.54007	8.80979e-48	8.89909e-47
ENSG00000162607	1	62436297	62451804	1	USP1	7.29266	8.9693e-48	9.05371e-47
ENSG00000069345	16	46955362	46973788	-1	DNAJA2	6.5462	8.9832e-48	9.06123e-47
ENSG00000162368	1	47333797	47378839	1	CMPK1	7.56671	9.07669e-48	9.14896e-47
ENSG00000129534	14	45203190	45253540	-1	MIS18BP1	5.41846	9.10595e-48	9.17188e-47
ENSG00000148498	10	34109560	34815325	-1	PARD3	6.20445	9.15364e-48	9.21331e-47
ENSG00000129083	11	14443440	14500027	-1	COPB1	8.08445	9.3245e-48	9.37856e-47
ENSG00000198911	22	41833079	41907308	1	SREBF2	7.13265	9.39312e-48	9.44082e-47
ENSG00000137996	1	100266207	100292769	1	RTCA	5.61164	9.42667e-48	9.46778e-47
ENSG00000110048	11	59574398	59616144	-1	OSBP	6.48539	9.81589e-48	9.85164e-47
ENSG00000075415	12	98593591	98606379	1	SLC25A3	8.65328	9.88457e-48	9.91349e-47
ENSG00000140391	15	77041404	77083984	-1	TSPAN3	7.31419	9.92419e-48	9.94613e-47
ENSG00000154473	10	123154277	123170467	1	BUB3	7.62182	1.00109e-47	1.00259e-46
ENSG00000163214	2	38797729	38875934	-1	DHX57	5.44127	1.00289e-47	1.00368e-46
ENSG00000008988	8	56067295	56074581	-1	RPS20	8.68619	1.00745e-47	1.00753e-46
ENSG00000127603	1	39081316	39487177	1	MACF1	9.3641	1.02285e-47	1.0222e-46
ENSG00000115419	2	190880827	190965552	1	GLS	8.18312	1.03215e-47	1.03076e-46
ENSG00000138231	3	138161012	138174949	-1	DBR1	4.55099	1.04854e-47	1.04638e-46
ENSG00000057608	10	5765223	5842132	-1	GDI2	8.11371	1.06275e-47	1.0598e-46
ENSG00000103035	16	74296775	74306288	1	PSMD7	5.42481	1.07718e-47	1.07344e-46
ENSG00000134294	12	46358189	46372867	-1	SLC38A2	9.4562	1.08367e-47	1.07914e-46
ENSG00000138138	10	87751512	87841343	-1	ATAD1	6.02721	1.0945e-47	1.08915e-46
ENSG00000166855	15	65148219	65185342	-1	CLPX	5.71963	1.10276e-47	1.09584e-46
ENSG00000118816	4	77047158	77076005	-1	CCNI	8.47763	1.10278e-47	1.09584e-46
ENSG00000123064	12	113157174	113185479	-1	DDX54	6.10179	1.12065e-47	1.11281e-46
ENSG00000164402	5	132750817	132807241	-1	39692	6.78366	1.12346e-47	1.11481e-46
ENSG00000107341	9	33817567	33920404	1	UBE2R2	6.51756	1.13534e-47	1.12581e-46
ENSG00000040633	17	7235028	7239722	-1	PHF23	5.53106	1.1392e-47	1.12884e-46
ENSG00000129968	19	1876810	1885547	-1	ABHD17A	6.11625	1.14082e-47	1.12965e-46
ENSG00000120742	3	150541994	150603228	-1	SERP1	6.848	1.14234e-47	1.13035e-46
ENSG00000198258	19	9827892	9830115	1	UBL5	6.1983	1.16859e-47	1.15551e-46
ENSG00000134371	1	193121800	193254815	1	CDC73	6.50274	1.17936e-47	1.16534e-46
ENSG00000106144	7	143288215	143307696	1	CASP2	6.78173	1.18059e-47	1.16574e-46
ENSG00000135506	12	57693955	57721557	1	OS9	6.71823	1.18246e-47	1.16676e-46
ENSG00000123992	2	219373527	219400022	-1	DNPEP	5.85914	1.18631e-47	1.1693e-46
ENSG00000107937	10	988019	1019936	1	GTPBP4	6.47003	1.18751e-47	1.1693e-46
ENSG00000115307	2	74526645	74529939	-1	AUP1	6.56494	1.18752e-47	1.1693e-46
ENSG00000215717	1	109089803	109096934	1	TMEM167B	5.38755	1.19532e-47	1.17615e-46
ENSG00000126088	1	45012147	45015575	1	UROD	5.9253	1.21406e-47	1.19376e-46
ENSG00000132780	1	45583846	45618904	1	NASP	7.3204	1.23313e-47	1.21166e-46
ENSG00000137221	6	43477523	43506556	1	TJAP1	5.28512	1.24443e-47	1.2219e-46
ENSG00000159840	7	143381080	143391111	1	ZYX	7.90577	1.25532e-47	1.23174e-46
ENSG00000166233	15	72474326	72602985	1	ARIH1	6.71419	1.25948e-47	1.23496e-46
ENSG00000072062	19	14091688	14118084	-1	PRKACA	6.81967	1.27124e-47	1.24562e-46
ENSG00000169641	1	23084023	23177808	-1	LUZP1	6.86834	1.29092e-47	1.26402e-46
ENSG00000132604	16	69355561	69408571	-1	TERF2	5.27774	1.31427e-47	1.28599e-46
ENSG00000221983	19	18571730	18577550	1	UBA52	8.30529	1.31961e-47	1.29032e-46
ENSG00000144048	2	73762184	73780157	-1	DUSP11	4.33174	1.32157e-47	1.29133e-46
ENSG00000218739	2	37196488	37216193	1	CEBPZOS	5.85026	1.32302e-47	1.29185e-46
ENSG00000106603	7	43608456	43729717	-1	COA1	6.23336	1.32604e-47	1.2939e-46
ENSG00000257923	7	101815904	102283958	1	CUX1	7.13154	1.33056e-47	1.29741e-46
ENSG00000104960	19	49850735	49860744	1	PTOV1	6.04641	1.3348e-47	1.30064e-46
ENSG00000111481	12	54301202	54351849	1	COPZ1	7.03404	1.35814e-47	1.32246e-46
ENSG00000141905	19	3314403	3469217	1	NFIC	8.62376	1.3666e-47	1.32979e-46
ENSG00000142002	19	4675224	4724673	-1	DPP9	6.99473	1.37034e-47	1.3325e-46
ENSG00000168259	17	41976433	42021376	-1	DNAJC7	6.13821	1.39912e-47	1.35954e-46
ENSG00000163527	3	31532638	31637622	1	STT3B	8.02662	1.42352e-47	1.3823e-46
ENSG00000168883	2	85602856	85649282	1	USP39	6.18367	1.47377e-47	1.42912e-46
ENSG00000161217	3	196214222	196287957	-1	PCYT1A	6.71763	1.47374e-47	1.42912e-46
ENSG00000068120	17	42561467	42566277	1	COASY	6.53749	1.47736e-47	1.43162e-46
ENSG00000166908	12	57591174	57603418	1	PIP4K2C	5.34988	1.48186e-47	1.43498e-46
ENSG00000143384	1	150574551	150579738	-1	MCL1	8.33653	1.49994e-47	1.45149e-46
ENSG00000105429	19	42325609	42378769	1	MEGF8	6.8375	1.52085e-47	1.47072e-46
ENSG00000063177	19	48615328	48619536	-1	RPL18	8.2412	1.5219e-47	1.47072e-46
ENSG00000101350	20	32277664	32335011	1	KIF3B	7.42324	1.53763e-47	1.4849e-46
ENSG00000166471	11	9280654	9314780	-1	TMEM41B	5.8103	1.57088e-47	1.51596e-46
ENSG00000196787	6	27133042	27135291	1	HIST1H2AG	7.68444	1.62561e-47	1.56771e-46
ENSG00000152332	1	162497251	162529629	1	UHMK1	8.86935	1.63637e-47	1.577e-46
ENSG00000161970	17	8377516	8383250	-1	RPL26	5.36262	1.65222e-47	1.59118e-46
ENSG00000076650	19	33080880	33130542	1	GPATCH1	4.18888	1.66925e-47	1.60648e-46
ENSG00000112514	6	33416442	33418317	-1	CUTA	6.71823	1.6803e-47	1.61601e-46
ENSG00000118193	1	200551497	200620734	-1	KIF14	6.68122	1.68336e-47	1.61785e-46
ENSG00000236287	11	10812074	10858796	-1	ZBED5	5.93293	1.7007e-47	1.6334e-46
ENSG00000077254	1	77695987	77759852	-1	USP33	6.66981	1.70696e-47	1.63828e-46
ENSG00000197157	7	127652180	128092609	1	SND1	8.58568	1.71061e-47	1.64066e-46
ENSG00000117399	1	43358955	43363203	1	CDC20	7.61045	1.72741e-47	1.65565e-46
ENSG00000130803	19	9140380	9163424	1	ZNF317	5.47354	1.76978e-47	1.69473e-46
ENSG00000131475	17	42773436	42779599	1	VPS25	5.55831	1.7706e-47	1.69473e-46
ENSG00000107290	9	132261356	132354985	-1	SETX	7.3829	1.78377e-47	1.70618e-46
ENSG00000124486	X	41085635	41236579	1	USP9X	8.63721	1.79537e-47	1.71611e-46
ENSG00000113368	5	126776623	126837020	1	LMNB1	7.55325	1.80712e-47	1.72616e-46
ENSG00000179912	12	57253762	57431005	-1	R3HDM2	5.01393	1.81194e-47	1.72959e-46
ENSG00000136279	7	44044640	44069456	1	DBNL	7.34325	1.81331e-47	1.72972e-46
ENSG00000198589	4	150264531	151015727	-1	LRBA	6.30075	1.82005e-47	1.73497e-46
ENSG00000164168	4	147617383	147672044	1	TMEM184C	5.6811	1.82194e-47	1.73559e-46
ENSG00000137818	15	69452784	69456194	1	RPLP1	8.81879	1.8314e-47	1.74343e-46
ENSG00000136699	2	130151392	130182750	-1	SMPD4	7.12663	1.83388e-47	1.74461e-46
ENSG00000113273	5	78777209	78986087	-1	ARSB	5.70052	1.85357e-47	1.76215e-46
ENSG00000114744	3	149738470	149752499	-1	COMMD2	5.29043	1.86171e-47	1.76868e-46
ENSG00000158985	5	131245493	131398447	1	CDC42SE2	5.76364	1.87964e-47	1.78452e-46
ENSG00000198792	22	38219291	38273034	-1	TMEM184B	6.92007	1.89026e-47	1.79339e-46
ENSG00000114021	3	100334701	100361635	1	NIT2	5.3992	1.89433e-47	1.79603e-46
ENSG00000083857	4	186587783	186726722	-1	FAT1	8.8941	1.90696e-47	1.80679e-46
ENSG00000196704	17	68247574	68257164	1	AMZ2	6.11345	1.90944e-47	1.80792e-46
ENSG00000126267	19	35648223	35658861	1	COX6B1	6.11737	1.91486e-47	1.81183e-46
ENSG00000116005	2	70257386	70281191	1	PCYOX1	6.97574	1.92911e-47	1.82409e-46
ENSG00000108946	17	68511780	68551319	1	PRKAR1A	8.15112	1.93417e-47	1.82764e-46
ENSG00000136045	12	107685732	107713167	1	PWP1	5.95192	1.93796e-47	1.82999e-46
ENSG00000155189	8	6708357	6759666	1	AGPAT5	6.58544	1.94453e-47	1.83496e-46
ENSG00000204842	12	111443485	111599676	-1	ATXN2	6.15335	1.95333e-47	1.84203e-46
ENSG00000068097	17	60043194	60078931	-1	HEATR6	5.21523	1.97111e-47	1.85755e-46
ENSG00000162971	2	199929975	199955736	-1	TYW5	3.85282	1.99348e-47	1.87737e-46
ENSG00000076108	12	56595596	56636816	-1	BAZ2A	7.29585	1.99615e-47	1.87737e-46
ENSG00000130723	9	131373636	131500197	1	PRRC2B	8.40001	1.99493e-47	1.87737e-46
ENSG00000089220	12	118135858	118145584	1	PEBP1	7.50663	2.02724e-47	1.90533e-46
ENSG00000175220	11	46677080	46700615	-1	ARHGAP1	7.19263	2.03119e-47	1.90777e-46
ENSG00000196950	2	195575977	195737702	1	SLC39A10	6.24969	2.04162e-47	1.91628e-46
ENSG00000137414	6	17600355	17611719	1	FAM8A1	5.44005	2.04903e-47	1.92196e-46
ENSG00000116337	1	109616104	109632051	1	AMPD2	6.55014	2.07075e-47	1.94103e-46
ENSG00000149091	11	46332905	46380554	1	DGKZ	6.89553	2.09919e-47	1.96638e-46
ENSG00000064703	1	111755245	111768016	1	DDX20	5.13832	2.14007e-47	2.00334e-46
ENSG00000100664	14	103333544	103345025	1	EIF5	8.08803	2.15474e-47	2.01573e-46
ENSG00000087460	20	58839718	58911192	1	GNAS	9.62498	2.16384e-47	2.02289e-46
ENSG00000105612	19	12875211	12881468	-1	DNASE2	4.92775	2.19224e-47	2.04808e-46
ENSG00000186185	17	44924709	44947711	-1	KIF18B	6.95185	2.20338e-47	2.05713e-46
ENSG00000165733	10	42782801	42834937	1	BMS1	6.34649	2.20502e-47	2.05729e-46
ENSG00000177084	12	132623753	132687365	-1	POLE	7.15213	2.20988e-47	2.05908e-46
ENSG00000152234	18	46080248	46104334	-1	ATP5F1A	8.46674	2.20886e-47	2.05908e-46
ENSG00000111707	12	118376380	118418031	1	SUDS3	6.02689	2.2535e-47	2.09834e-46
ENSG00000105676	19	19033575	19060311	1	ARMC6	5.62037	2.30224e-47	2.14231e-46
ENSG00000096063	6	35832966	35921342	-1	SRPK1	6.85467	2.31301e-47	2.1509e-46
ENSG00000167747	19	50797704	50804929	-1	C19orf48	6.01655	2.31708e-47	2.15326e-46
ENSG00000178951	19	4044364	4066945	-1	ZBTB7A	6.51733	2.34421e-47	2.17703e-46
ENSG00000120438	6	159778498	159789749	-1	TCP1	8.34132	2.3702e-47	2.19971e-46
ENSG00000103540	16	19523811	19553408	1	CCP110	6.13822	2.44238e-47	2.26455e-46
ENSG00000113615	5	134648789	134727823	1	SEC24A	6.94109	2.44328e-47	2.26455e-46
ENSG00000055950	10	100969458	100987515	-1	MRPL43	4.99046	2.44512e-47	2.26458e-46
ENSG00000110046	11	64894546	64917248	-1	ATG2A	5.94769	2.44654e-47	2.26458e-46
ENSG00000115204	2	27309492	27325680	-1	MPV17	5.27674	2.46781e-47	2.28276e-46
ENSG00000179115	19	12922479	12934037	-1	FARSA	6.59587	2.48674e-47	2.29876e-46
ENSG00000122376	10	87094161	87191468	1	SHLD2	5.69043	2.50118e-47	2.31059e-46
ENSG00000198843	3	150602875	150630445	1	SELENOT	6.4536	2.51718e-47	2.32384e-46
ENSG00000179889	16	14974591	15139339	1	PDXDC1	6.9652	2.52017e-47	2.32507e-46
ENSG00000143742	1	225777813	225790466	1	SRP9	7.761	2.58475e-47	2.38309e-46
ENSG00000100280	22	29327680	29423179	-1	AP1B1	7.23606	2.64264e-47	2.43487e-46
ENSG00000171603	1	9729026	9824526	-1	CLSTN1	7.97582	2.64528e-47	2.4357e-46
ENSG00000115866	2	135906677	135986100	-1	DARS	6.55289	2.65137e-47	2.43971e-46
ENSG00000102974	16	67562407	67639185	1	CTCF	6.42193	2.65418e-47	2.4407e-46
ENSG00000161533	17	75941507	75979363	-1	ACOX1	6.43363	2.69938e-47	2.48064e-46
ENSG00000274267	6	26031650	26032060	-1	HIST1H3B	8.49684	2.78274e-47	2.55557e-46
ENSG00000081019	1	113761832	113812476	-1	RSBN1	5.09034	2.79889e-47	2.56873e-46
ENSG00000103264	16	87326987	87392142	-1	FBXO31	4.87318	2.84277e-47	2.60559e-46
ENSG00000148730	10	70404379	70428618	1	EIF4EBP2	7.48931	2.84113e-47	2.60559e-46
ENSG00000147677	8	116642130	116766925	-1	EIF3H	7.1055	2.84639e-47	2.60721e-46
ENSG00000072864	16	15643267	15726353	1	NDE1	5.5782	2.90226e-47	2.65665e-46
ENSG00000119787	2	38294880	38377285	-1	ATL2	5.9905	2.90436e-47	2.65685e-46
ENSG00000084093	4	56907876	56966678	1	REST	6.76153	2.95367e-47	2.70019e-46
ENSG00000164715	7	98106885	98209633	1	LMTK2	6.31197	2.9819e-47	2.72423e-46
ENSG00000167005	16	56429133	56452199	-1	NUDT21	7.71718	3.04274e-47	2.77801e-46
ENSG00000147133	X	71366239	71532374	1	TAF1	6.28771	3.07732e-47	2.80775e-46
ENSG00000120725	5	138946720	139293557	-1	SIL1	4.58933	3.08608e-47	2.81392e-46
ENSG00000111364	12	123602077	123620941	1	DDX55	4.94551	3.12235e-47	2.84515e-46
ENSG00000138443	2	203328219	203447723	1	ABI2	7.42931	3.14872e-47	2.86732e-46
ENSG00000103653	15	74782057	74803198	1	CSK	6.47114	3.16074e-47	2.8764e-46
ENSG00000114745	3	39096659	39108363	-1	GORASP1	5.17262	3.17827e-47	2.88861e-46
ENSG00000068308	X	48922028	48958386	-1	OTUD5	6.01222	3.17812e-47	2.88861e-46
ENSG00000123908	8	140520156	140635619	-1	37469	7.20808	3.18642e-47	2.89414e-46
ENSG00000122406	1	92831983	92841924	1	RPL5	8.38357	3.20993e-47	2.91362e-46
ENSG00000077044	2	233354507	233472104	1	DGKD	6.32806	3.21838e-47	2.91939e-46
ENSG00000111540	12	55973913	55996683	1	RAB5B	6.75394	3.2494e-47	2.94563e-46
ENSG00000163938	3	52681156	52694492	1	GNL3	6.60044	3.26375e-47	2.95674e-46
ENSG00000100412	22	41469125	41528989	1	ACO2	6.00871	3.28355e-47	2.97276e-46
ENSG00000157259	7	92447448	92459432	1	GATAD1	5.6964	3.30039e-47	2.98538e-46
ENSG00000150990	12	124946825	124989122	-1	DHX37	5.8997	3.30174e-47	2.98538e-46
ENSG00000119185	2	9403475	9423547	-1	ITGB1BP1	6.24565	3.32372e-47	3.00332e-46
ENSG00000181555	3	47016429	47163967	-1	SETD2	7.19155	3.33078e-47	3.00776e-46
ENSG00000135862	1	183023460	183145592	1	LAMC1	9.25838	3.3371e-47	3.01153e-46
ENSG00000177728	17	75441159	75500090	1	TMEM94	6.15451	3.3393e-47	3.01159e-46
ENSG00000139641	12	56118250	56144671	1	ESYT1	7.8492	3.37547e-47	3.04226e-46
ENSG00000004766	7	93232340	93361121	1	VPS50	5.27258	3.4029e-47	3.06371e-46
ENSG00000108848	17	50719544	50756213	1	LUC7L3	6.97541	3.40363e-47	3.06371e-46
ENSG00000117385	1	42746335	42767084	-1	P3H1	6.87943	3.42078e-47	3.07717e-46
ENSG00000184007	1	31906421	31944856	-1	PTP4A2	8.18121	3.4247e-47	3.07872e-46
ENSG00000074319	11	18468336	18527232	-1	TSG101	5.74711	3.44544e-47	3.09539e-46
ENSG00000138757	4	75642782	75724525	-1	G3BP2	7.63389	3.55098e-47	3.18817e-46
ENSG00000015676	7	44379121	44490880	-1	NUDCD3	6.96205	3.57876e-47	3.21105e-46
ENSG00000069869	15	55826922	55993746	-1	NEDD4	7.42173	3.58193e-47	3.21185e-46
ENSG00000138119	10	93306429	93482317	-1	MYOF	9.48235	3.5859e-47	3.21336e-46
ENSG00000161013	5	179797597	179806952	-1	MGAT4B	7.81661	3.59741e-47	3.22162e-46
ENSG00000165724	9	137582079	137590490	-1	ZMYND19	5.19022	3.6083e-47	3.22932e-46
ENSG00000161888	19	11131520	11155808	-1	SPC24	6.33617	3.62209e-47	3.23959e-46
ENSG00000163807	3	44737661	44761662	-1	KIAA1143	5.48648	3.6263e-47	3.2413e-46
ENSG00000102317	X	48574449	48579066	1	RBM3	7.5599	3.63843e-47	3.25007e-46
ENSG00000121879	3	179148114	179240093	1	PIK3CA	5.91376	3.64689e-47	3.25556e-46
ENSG00000198276	20	63939829	63956415	-1	UCKL1	5.32766	3.65431e-47	3.26011e-46
ENSG00000138802	4	109433772	109540896	1	SEC24B	6.13769	3.66252e-47	3.26536e-46
ENSG00000187514	2	231706895	231713541	1	PTMA	8.68363	3.68803e-47	3.28602e-46
ENSG00000122882	10	73130155	73169055	-1	ECD	5.49863	3.69093e-47	3.28652e-46
ENSG00000080986	18	2571511	2616635	1	NDC80	6.11889	3.70626e-47	3.29808e-46
ENSG00000073050	19	43543040	43580473	-1	XRCC1	4.78811	3.74123e-47	3.32709e-46
ENSG00000105058	19	16185380	16192046	1	FAM32A	5.76895	3.75699e-47	3.33899e-46
ENSG00000164889	7	151057210	151076527	1	SLC4A2	7.65529	3.84071e-47	3.41124e-46
ENSG00000128609	7	123536997	123558255	-1	NDUFA5	5.85797	3.84972e-47	3.41709e-46
ENSG00000138246	3	132417526	132539032	1	DNAJC13	7.42737	3.89265e-47	3.45301e-46
ENSG00000150991	12	124911604	124917368	-1	UBC	9.54687	3.91174e-47	3.46775e-46
ENSG00000141385	18	12328944	12377314	-1	AFG3L2	5.85093	3.92917e-47	3.48101e-46
ENSG00000154723	21	25716503	25735673	-1	ATP5PF	5.19291	3.94174e-47	3.48994e-46
ENSG00000132024	19	13906201	13930879	1	CC2D1A	5.89335	3.95411e-47	3.49869e-46
ENSG00000115310	2	54972187	55112621	-1	RTN4	9.12509	3.96832e-47	3.50905e-46
ENSG00000166226	12	69585334	69601570	1	CCT2	7.88795	3.99434e-47	3.52984e-46
ENSG00000110066	11	68154863	68213828	-1	KMT5B	5.62108	4.00951e-47	3.54102e-46
ENSG00000115234	2	27370496	27377533	1	SNX17	7.22957	4.01684e-47	3.54526e-46
ENSG00000198833	6	89326625	89352848	-1	UBE2J1	6.4969	4.05677e-47	3.57826e-46
ENSG00000023041	10	112424428	112446917	-1	ZDHHC6	5.47004	4.16783e-47	3.67391e-46
ENSG00000121067	17	49598884	49678234	-1	SPOP	5.82702	4.17799e-47	3.67826e-46
ENSG00000108671	17	32444261	32483318	1	PSMD11	7.78473	4.17646e-47	3.67826e-46
ENSG00000184445	12	122527246	122626396	1	KNTC1	7.02377	4.18851e-47	3.6852e-46
ENSG00000169764	2	63840940	63891562	1	UGP2	6.66317	4.40575e-47	3.87391e-46
ENSG00000108395	17	58982638	59106921	-1	TRIM37	6.43578	4.45301e-47	3.91302e-46
ENSG00000089685	17	78214186	78225636	1	BIRC5	7.54661	4.47248e-47	3.92685e-46
ENSG00000090615	12	132768909	132828858	-1	GOLGA3	7.95785	4.47433e-47	3.92685e-46
ENSG00000183283	12	51238292	51271362	1	DAZAP2	6.93455	4.48715e-47	3.93564e-46
ENSG00000118217	1	161766294	161964070	1	ATF6	6.66981	4.49522e-47	3.94026e-46
ENSG00000100888	14	21385194	21456126	-1	CHD8	7.08238	4.52831e-47	3.96679e-46
ENSG00000136813	9	111360692	111484745	-1	ECPAS	7.83313	4.5638e-47	3.99539e-46
ENSG00000107771	10	84328558	84518521	1	CCSER2	6.80975	4.57138e-47	3.99953e-46
ENSG00000116288	1	7954291	7985505	1	PARK7	7.16171	4.58787e-47	4.01146e-46
ENSG00000228300	19	1275438	1279249	1	C19orf24	5.12716	4.60649e-47	4.02289e-46
ENSG00000108604	17	63832081	63843065	-1	SMARCD2	6.04741	4.60667e-47	4.02289e-46
ENSG00000103510	16	31115754	31131393	1	KAT8	4.66736	4.8041e-47	4.1901e-46
ENSG00000274641	6	27893463	27893843	1	HIST1H2BO	6.99992	4.8027e-47	4.1901e-46
ENSG00000014123	6	96521595	96555276	1	UFL1	5.67315	4.8672e-47	4.2425e-46
ENSG00000130402	19	38647649	38731583	1	ACTN4	9.96205	4.91216e-47	4.27903e-46
ENSG00000265354	10	45972449	46003734	1	TIMM23	5.77364	4.928e-47	4.29017e-46
ENSG00000112996	5	44808925	44820428	1	MRPS30	6.01352	4.98209e-47	4.33457e-46
ENSG00000061987	12	62466817	62600479	1	MON2	6.47805	5.00855e-47	4.35253e-46
ENSG00000261236	8	144262102	144291370	-1	BOP1	6.67392	5.0113e-47	4.35253e-46
ENSG00000147065	X	65588377	65741931	1	MSN	9.69603	5.01202e-47	4.35253e-46
ENSG00000113068	5	140245039	140303121	-1	PFDN1	5.69101	5.01595e-47	4.35325e-46
ENSG00000203879	X	154436913	154443467	1	GDI1	7.61552	5.11988e-47	4.44071e-46
ENSG00000120029	10	101845599	102056193	-1	ARMH3	4.99228	5.13403e-47	4.45023e-46
ENSG00000170027	7	76326794	76359031	-1	YWHAG	9.09606	5.14809e-47	4.45967e-46
ENSG00000136824	9	104094260	104141417	1	SMC2	7.42856	5.16443e-47	4.47107e-46
ENSG00000184357	6	27866849	27867529	-1	HIST1H1B	8.72081	5.17495e-47	4.47741e-46
ENSG00000167721	17	2322503	2337507	-1	TSR1	6.55797	5.24686e-47	4.53684e-46
ENSG00000261221	19	55605405	55617269	1	ZNF865	4.99045	5.27146e-47	4.55531e-46
ENSG00000198815	1	42176539	42335877	-1	FOXJ3	6.59339	5.28716e-47	4.56607e-46
ENSG00000174165	11	66520637	66546238	-1	ZDHHC24	4.9507	5.30848e-47	4.58166e-46
ENSG00000072501	X	53374149	53422728	-1	SMC1A	7.70576	5.32735e-47	4.59513e-46
ENSG00000049656	5	1317744	1345099	-1	CLPTM1L	7.40891	5.36432e-47	4.62417e-46
ENSG00000132300	2	86106182	86142157	1	PTCD3	6.4679	5.37523e-47	4.63074e-46
ENSG00000130254	19	5586999	5624046	-1	SAFB2	5.45533	5.41007e-47	4.6579e-46
ENSG00000103249	16	1444934	1475580	-1	CLCN7	6.00281	5.45871e-47	4.6969e-46
ENSG00000170265	7	149195485	149226248	1	ZNF282	5.80194	5.48811e-47	4.7193e-46
ENSG00000029725	17	5282265	5385812	1	RABEP1	6.57592	5.55353e-47	4.77264e-46
ENSG00000137207	6	43511827	43516990	-1	YIPF3	5.99494	5.56367e-47	4.77843e-46
ENSG00000160953	19	1354711	1378431	1	MUM1	5.98686	5.56709e-47	4.77845e-46
ENSG00000065526	1	15847864	15940460	1	SPEN	7.11094	5.58531e-47	4.79116e-46
ENSG00000130703	20	62231922	62296213	1	OSBPL2	5.74959	5.58909e-47	4.79148e-46
ENSG00000205250	16	67192169	67198918	1	E2F4	6.46961	5.63004e-47	4.82364e-46
ENSG00000148773	10	128096659	128126385	-1	MKI67	9.12017	5.73295e-47	4.90882e-46
ENSG00000163171	2	37641882	37738468	-1	CDC42EP3	7.70186	5.77029e-47	4.93778e-46
ENSG00000155008	X	85003826	85093316	1	APOOL	5.94107	5.83296e-47	4.98837e-46
ENSG00000138081	2	47789316	47905793	-1	FBXO11	5.83163	5.97887e-47	5.11004e-46
ENSG00000072958	19	16197578	16245907	1	AP1M1	6.93197	6.05485e-47	5.17183e-46
ENSG00000064419	7	128954180	129055173	-1	TNPO3	7.40781	6.12849e-47	5.23156e-46
ENSG00000131899	17	18225587	18244875	1	LLGL1	6.76569	6.13268e-47	5.23195e-46
ENSG00000198162	1	117367449	117528872	1	MAN1A2	7.09521	6.17001e-47	5.26061e-46
ENSG00000170876	3	14124940	14143679	1	TMEM43	6.72692	6.18739e-47	5.27223e-46
ENSG00000053371	1	19303965	19312146	-1	AKR7A2	5.73196	6.22747e-47	5.30317e-46
ENSG00000078674	8	17922840	18029944	1	PCM1	7.57418	6.30949e-47	5.36975e-46
ENSG00000106628	7	44114681	44124358	-1	POLD2	7.32356	6.32704e-47	5.38143e-46
ENSG00000177119	12	45215987	45440404	1	ANO6	7.24204	6.36512e-47	5.41054e-46
ENSG00000134982	5	112707498	112846239	1	APC	6.89357	6.38315e-47	5.42259e-46
ENSG00000163918	3	186789880	186807058	-1	RFC4	5.65897	6.38994e-47	5.42508e-46
ENSG00000137770	15	44427234	44529038	1	CTDSPL2	6.48266	6.41254e-47	5.44098e-46
ENSG00000103423	16	4425805	4456775	1	DNAJA3	6.09073	6.52557e-47	5.53354e-46
ENSG00000175066	3	142157527	142225607	-1	GK5	5.50711	6.64643e-47	5.63263e-46
ENSG00000187446	15	41230839	41281890	1	CHP1	7.0383	6.66046e-47	5.64111e-46
ENSG00000101444	20	34280268	34311802	-1	AHCY	7.43557	6.68509e-47	5.65857e-46
ENSG00000171103	2	28849821	28870301	-1	TRMT61B	3.46191	6.69069e-47	5.65989e-46
ENSG00000108557	17	17681473	17811453	1	RAI1	6.57211	6.73413e-47	5.69321e-46
ENSG00000161800	12	49976923	50033136	-1	RACGAP1	7.39676	6.73967e-47	5.69447e-46
ENSG00000249115	19	35612744	35625349	1	HAUS5	4.9299	6.801e-47	5.74284e-46
ENSG00000123349	12	53295291	53299450	1	PFDN5	6.32563	6.83371e-47	5.76699e-46
ENSG00000144231	2	127843551	127858157	-1	POLR2D	6.23223	6.88821e-47	5.8095e-46
ENSG00000188070	11	63759892	63768775	-1	C11orf95	5.09515	6.98569e-47	5.88817e-46
ENSG00000184634	X	71118556	71142454	1	MED12	6.19165	7.0494e-47	5.93831e-46
ENSG00000094880	5	138187648	138213343	-1	CDC23	5.95921	7.27209e-47	6.12223e-46
ENSG00000007202	17	28614440	28645454	-1	KIAA0100	8.03238	7.32891e-47	6.16638e-46
ENSG00000012232	8	28600469	28755599	1	EXTL3	6.84685	7.36541e-47	6.19338e-46
ENSG00000172831	16	66934444	66945096	1	CES2	5.51861	7.38327e-47	6.20469e-46
ENSG00000170832	17	60179094	60422470	-1	USP32	6.63376	7.40326e-47	6.21777e-46
ENSG00000131023	6	149658153	149718256	-1	LATS1	6.05913	7.41776e-47	6.22622e-46
ENSG00000172466	18	35332212	35345482	-1	ZNF24	6.91269	7.48927e-47	6.28249e-46
ENSG00000143970	2	25733753	25878516	-1	ASXL2	6.57226	7.63474e-47	6.4007e-46
ENSG00000138698	4	98261384	98443861	1	RAP1GDS1	5.94729	7.71351e-47	6.45992e-46
ENSG00000094916	12	54230940	54280133	-1	CBX5	9.08863	7.71457e-47	6.45992e-46
ENSG00000006007	16	19501689	19522145	-1	GDE1	5.95774	7.75343e-47	6.48686e-46
ENSG00000116786	1	15684332	15734769	1	PLEKHM2	6.76743	7.75598e-47	6.48686e-46
ENSG00000140259	15	43804492	43824802	-1	MFAP1	5.07602	7.77356e-47	6.49769e-46
ENSG00000133393	16	15865720	15888625	-1	FOPNL	5.83619	7.78166e-47	6.5006e-46
ENSG00000213719	6	31730581	31739763	-1	CLIC1	8.52289	7.89721e-47	6.59321e-46
ENSG00000176853	8	123768456	123815452	1	FAM91A1	7.36076	7.9155e-47	6.60455e-46
ENSG00000177646	3	128879596	128916067	1	ACAD9	5.75919	7.93147e-47	6.61395e-46
ENSG00000163605	3	72996785	73069199	1	PPP4R2	6.65469	7.94868e-47	6.62437e-46
ENSG00000099821	19	617224	633604	-1	POLRMT	6.07719	7.95491e-47	6.62564e-46
ENSG00000164151	5	5420664	5490234	1	ICE1	7.12161	8.02532e-47	6.68032e-46
ENSG00000112118	6	52264009	52284881	-1	MCM3	7.73858	8.03983e-47	6.68843e-46
ENSG00000131323	14	102777476	102911500	1	TRAF3	6.04933	8.14189e-47	6.76933e-46
ENSG00000197746	10	71816298	71851375	-1	PSAP	9.53177	8.36225e-47	6.94843e-46
ENSG00000166197	10	102152176	102163871	1	NOLC1	7.24365	8.39205e-47	6.96908e-46
ENSG00000110917	12	120686869	120701864	1	MLEC	8.40467	8.49065e-47	7.04679e-46
ENSG00000070770	16	58157907	58197920	-1	CSNK2A2	7.15328	8.52662e-47	7.07247e-46
ENSG00000138413	2	208236227	208266074	-1	IDH1	6.28048	8.59015e-47	7.12096e-46
ENSG00000111358	12	123633739	123662606	1	GTF2H3	5.39192	8.66415e-47	7.17806e-46
ENSG00000010256	3	48599002	48610976	-1	UQCRC1	7.3986	8.70582e-47	7.20833e-46
ENSG00000135655	12	62260338	62417431	1	USP15	6.1204	8.74984e-47	7.24052e-46
ENSG00000115661	2	219245455	219250337	1	STK16	4.35831	8.78555e-47	7.26152e-46
ENSG00000130826	X	154762742	154777689	1	DKC1	6.85067	8.78194e-47	7.26152e-46
ENSG00000105364	19	10251901	10260045	1	MRPL4	5.07258	8.80052e-47	7.26961e-46
ENSG00000004059	7	127588345	127591705	1	ARF5	6.15888	8.95743e-47	7.39268e-46
ENSG00000079616	16	29790719	29805385	1	KIF22	6.22279	8.96003e-47	7.39268e-46
ENSG00000104695	8	30774457	30814314	-1	PPP2CB	6.65894	9.02594e-47	7.43833e-46
ENSG00000132463	4	70815782	70839945	-1	GRSF1	6.80899	9.02292e-47	7.43833e-46
ENSG00000138594	15	51829628	51947295	1	TMOD3	7.08488	9.06871e-47	7.4692e-46
ENSG00000105202	19	39834458	39846414	-1	FBL	6.65568	9.14448e-47	7.52718e-46
ENSG00000146701	7	76048051	76067508	1	MDH2	7.77725	9.16543e-47	7.54001e-46
ENSG00000161526	17	75667116	75708062	1	SAP30BP	6.09684	9.20239e-47	7.56599e-46
ENSG00000204394	6	31777518	31795953	-1	VARS	7.88111	9.25012e-47	7.60078e-46
ENSG00000161956	17	7561875	7571969	1	SENP3	4.44398	9.28644e-47	7.62617e-46
ENSG00000005700	6	82169983	82247754	-1	IBTK	6.68345	9.30691e-47	7.63674e-46
ENSG00000086598	12	123584531	123598577	1	TMED2	8.01097	9.31018e-47	7.63674e-46
ENSG00000134480	5	87318416	87413019	-1	CCNH	5.49548	9.32244e-47	7.64233e-46
ENSG00000168028	3	39406689	39412542	1	RPSA	9.46541	9.32985e-47	7.64395e-46
ENSG00000196428	3	150408335	150466431	1	TSC22D2	6.7457	9.34627e-47	7.65294e-46
ENSG00000138382	2	169810081	169824931	-1	METTL5	5.00023	9.35625e-47	7.65665e-46
ENSG00000169021	19	29205321	29213541	-1	UQCRFS1	6.30843	9.40697e-47	7.69367e-46
ENSG00000182095	7	5306790	5425414	-1	TNRC18	8.4941	9.49927e-47	7.76465e-46
ENSG00000135365	11	45929323	46121178	-1	PHF21A	5.24584	9.51632e-47	7.77406e-46
ENSG00000100297	22	35400063	35425430	1	MCM5	7.12603	9.54763e-47	7.79511e-46
ENSG00000109790	4	39045039	39126857	1	KLHL5	6.56235	9.65381e-47	7.87722e-46
ENSG00000146872	17	62458658	62615481	1	TLK2	5.92695	9.74651e-47	7.94824e-46
ENSG00000181915	10	62804857	62808483	1	ADO	5.68276	9.77082e-47	7.96345e-46
ENSG00000124608	6	44299654	44313326	-1	AARS2	5.17264	9.803e-47	7.98504e-46
ENSG00000067369	15	43403061	43510728	-1	TP53BP1	6.87424	9.98991e-47	8.13258e-46
ENSG00000162521	1	32651142	32686211	1	RBBP4	8.04722	1.00015e-46	8.1373e-46
ENSG00000049246	1	7784320	7845177	1	PER3	5.34735	1.00337e-46	8.15877e-46
ENSG00000122952	10	56357228	56361275	-1	ZWINT	6.41065	1.00513e-46	8.16835e-46
ENSG00000138600	15	50702266	50765808	-1	SPPL2A	6.81201	1.00703e-46	8.17907e-46
ENSG00000117419	1	44221070	44355260	-1	ERI3	6.10401	1.00844e-46	8.1858e-46
ENSG00000048828	9	93451722	93566107	1	FAM120A	8.31192	1.01576e-46	8.24047e-46
ENSG00000176542	3	113648385	113696646	-1	USF3	5.47217	1.01739e-46	8.2489e-46
ENSG00000163516	2	219229757	219236669	1	ANKZF1	5.03719	1.0261e-46	8.31475e-46
ENSG00000115128	2	24067584	24076443	-1	SF3B6	5.84169	1.03312e-46	8.36681e-46
ENSG00000166851	16	23677656	23690367	1	PLK1	6.78235	1.0389e-46	8.40874e-46
ENSG00000121481	1	185045364	185102608	1	RNF2	5.00678	1.04229e-46	8.43136e-46
ENSG00000112640	6	42984499	43012342	1	PPP2R5D	5.51684	1.11917e-46	9.048e-46
ENSG00000116127	2	73385758	73610793	1	ALMS1	6.4323	1.12012e-46	9.05052e-46
ENSG00000162144	11	61348745	61362299	-1	CYB561A3	5.20229	1.12781e-46	9.10741e-46
ENSG00000131473	17	41866908	41930542	-1	ACLY	8.71258	1.1303e-46	9.12224e-46
ENSG00000092201	14	21351472	21384266	-1	SUPT16H	7.71463	1.13799e-46	9.17907e-46
ENSG00000065308	6	52497402	52576915	-1	TRAM2	8.82697	1.15005e-46	9.27102e-46
ENSG00000151502	11	134224645	134247792	1	VPS26B	5.87966	1.15173e-46	9.27925e-46
ENSG00000101421	20	33811304	33854366	1	CHMP4B	6.68225	1.15749e-46	9.32027e-46
ENSG00000004975	17	7225341	7234545	-1	DVL2	5.91295	1.17134e-46	9.42638e-46
ENSG00000065243	1	88684222	88836255	1	PKN2	6.56697	1.17225e-46	9.42836e-46
ENSG00000102699	13	24420926	24512810	-1	PARP4	7.30877	1.19699e-46	9.62178e-46
ENSG00000184014	11	9138825	9265390	-1	DENND5A	7.3376	1.21056e-46	9.7253e-46
ENSG00000153786	16	84974181	85011535	-1	ZDHHC7	6.37164	1.21559e-46	9.76013e-46
ENSG00000134057	5	69167010	69178245	1	CCNB1	7.65329	1.21909e-46	9.78268e-46
ENSG00000084774	2	27217390	27243943	1	CAD	7.52124	1.2255e-46	9.82849e-46
ENSG00000166272	10	102743901	102834516	1	WBP1L	5.84853	1.23257e-46	9.87951e-46
ENSG00000197136	11	65615773	65637439	1	PCNX3	7.56341	1.23647e-46	9.90517e-46
ENSG00000116473	1	111542218	111716691	1	RAP1A	6.06822	1.23781e-46	9.91023e-46
ENSG00000106723	9	88388419	88478694	1	SPIN1	7.58635	1.2386e-46	9.91091e-46
ENSG00000107789	10	87504875	87553460	1	MINPP1	5.27563	1.24131e-46	9.92693e-46
ENSG00000087191	17	63827152	63832026	1	PSMC5	6.72358	1.25118e-46	1.00002e-45
ENSG00000151914	6	56457987	56954628	-1	DST	9.51298	1.27481e-46	1.01833e-45
ENSG00000137275	6	3063991	3115187	1	RIPK1	5.50206	1.28955e-46	1.029e-45
ENSG00000140157	15	22838641	22868384	1	NIPA2	6.15398	1.28964e-46	1.029e-45
ENSG00000178950	4	849276	932373	-1	GAK	6.70894	1.29891e-46	1.03581e-45
ENSG00000173064	12	112160188	112382439	-1	HECTD4	6.60919	1.30257e-46	1.03814e-45
ENSG00000136942	9	124857880	124861981	-1	RPL35	8.01465	1.31329e-46	1.04609e-45
ENSG00000003509	2	37231631	37253403	1	NDUFAF7	3.95258	1.32009e-46	1.05032e-45
ENSG00000149658	20	63195429	63216234	-1	YTHDF1	6.62529	1.31975e-46	1.05032e-45
ENSG00000028310	5	850291	892824	-1	BRD9	5.96937	1.33617e-46	1.06251e-45
ENSG00000074356	17	3802165	3846251	-1	NCBP3	6.22356	1.34896e-46	1.07207e-45
ENSG00000087586	20	56369389	56392337	-1	AURKA	7.21741	1.36016e-46	1.08037e-45
ENSG00000137040	9	6011043	6015625	-1	RANBP6	5.73495	1.36762e-46	1.08568e-45
ENSG00000143294	1	156750610	156800817	1	PRCC	6.12989	1.37373e-46	1.08991e-45
ENSG00000012061	19	45407333	45478828	-1	ERCC1	6.17084	1.37736e-46	1.09217e-45
ENSG00000125534	20	63520724	63522206	1	PPDPF	6.69173	1.39376e-46	1.10455e-45
ENSG00000168092	11	117144267	117176894	1	PAFAH1B2	7.55434	1.39724e-46	1.10669e-45
ENSG00000140307	15	59638062	59657541	-1	GTF2A2	5.62538	1.40721e-46	1.11395e-45
ENSG00000178952	16	28842411	28846408	-1	TUFM	7.13017	1.40944e-46	1.11509e-45
ENSG00000136193	7	29920103	29990289	-1	SCRN1	8.66353	1.41069e-46	1.11545e-45
ENSG00000145354	4	102868974	102892807	1	CISD2	5.11946	1.42983e-46	1.12995e-45
ENSG00000177034	5	79976731	79991265	-1	MTX3	6.15682	1.43515e-46	1.13352e-45
ENSG00000115364	2	75646783	75690851	1	MRPL19	6.01635	1.442e-46	1.13829e-45
ENSG00000149483	11	61362001	61369509	1	TMEM138	5.09652	1.45893e-46	1.15101e-45
ENSG00000143753	1	224175756	224193441	1	DEGS1	6.75035	1.46523e-46	1.15533e-45
ENSG00000116521	1	155255979	155262430	-1	SCAMP3	6.37018	1.47086e-46	1.15912e-45
ENSG00000204256	6	32968660	32981505	1	BRD2	7.58217	1.47191e-46	1.15929e-45
ENSG00000100811	14	100238298	100282792	1	YY1	6.98297	1.48053e-46	1.16477e-45
ENSG00000047410	1	186311652	186375693	-1	TPR	8.01733	1.48027e-46	1.16477e-45
ENSG00000155363	1	112673141	112700746	1	MOV10	6.50225	1.48718e-46	1.16936e-45
ENSG00000188636	22	44492572	44498298	-1	RTL6	6.43132	1.49637e-46	1.17592e-45
ENSG00000198026	20	45948653	45972172	-1	ZNF335	5.96136	1.50369e-46	1.18101e-45
ENSG00000177954	1	153990755	153992155	1	RPS27	7.01751	1.51212e-46	1.18631e-45
ENSG00000023287	8	52622456	52745843	-1	RB1CC1	7.05641	1.51129e-46	1.18631e-45
ENSG00000213923	22	38290691	38318084	-1	CSNK1E	5.94212	1.51419e-46	1.18727e-45
ENSG00000158711	1	205597556	205631962	-1	ELK4	7.27188	1.51544e-46	1.18758e-45
ENSG00000155660	7	149003062	149028641	-1	PDIA4	8.65859	1.51757e-46	1.1886e-45
ENSG00000008710	16	2088710	2135898	-1	PKD1	7.56335	1.54014e-46	1.2056e-45
ENSG00000178035	3	49024325	49029408	-1	IMPDH2	7.41207	1.54182e-46	1.20625e-45
ENSG00000115998	2	70149880	70248615	-1	C2orf42	3.5781	1.54988e-46	1.21187e-45
ENSG00000143947	2	55231903	55235853	1	RPS27A	8.42324	1.55629e-46	1.21621e-45
ENSG00000165660	10	124801785	124836670	1	ABRAXAS2	4.79007	1.55845e-46	1.21658e-45
ENSG00000156599	11	57667747	57701187	1	ZDHHC5	6.98533	1.5585e-46	1.21658e-45
ENSG00000110422	11	33256672	33357023	1	HIPK3	7.02824	1.56198e-46	1.21862e-45
ENSG00000124172	20	59025467	59032382	-1	ATP5F1E	6.73705	1.56343e-46	1.21907e-45
ENSG00000087995	17	62423867	62450822	1	METTL2A	4.89073	1.56455e-46	1.21927e-45
ENSG00000142945	1	44739818	44767767	1	KIF2C	6.7901	1.56624e-46	1.21991e-45
ENSG00000168283	10	22321211	22331484	1	BMI1	5.65873	1.58739e-46	1.2357e-45
ENSG00000075568	2	97756333	97995891	-1	TMEM131	6.83659	1.59208e-46	1.23866e-45
ENSG00000166478	11	9460319	9528524	1	ZNF143	4.41404	1.6128e-46	1.25409e-45
ENSG00000102753	13	49699307	49792921	-1	KPNA3	7.03987	1.6143e-46	1.25456e-45
ENSG00000126012	X	53191321	53225422	-1	KDM5C	7.64714	1.63238e-46	1.26792e-45
ENSG00000169180	16	28097979	28211920	-1	XPO6	7.65283	1.63364e-46	1.26819e-45
ENSG00000164941	8	94813311	94881746	1	INTS8	5.92223	1.64108e-46	1.27293e-45
ENSG00000100804	14	23016543	23035230	-1	PSMB5	6.51122	1.64155e-46	1.27293e-45
ENSG00000198130	2	190189735	190344193	-1	HIBCH	4.3475	1.64815e-46	1.27734e-45
ENSG00000172037	3	49121114	49133118	-1	LAMB2	8.13492	1.65933e-46	1.28529e-45
ENSG00000163558	3	170222365	170305981	1	PRKCI	6.35501	1.67763e-46	1.29876e-45
ENSG00000128000	19	40028260	40056209	-1	ZNF780B	4.91217	1.69155e-46	1.30881e-45
ENSG00000241258	7	66114604	66154568	1	CRCP	6.05348	1.6949e-46	1.31068e-45
ENSG00000166881	12	57055643	57088063	-1	NEMP1	6.57092	1.69933e-46	1.31338e-45
ENSG00000116584	1	155946851	156007070	-1	ARHGEF2	7.16374	1.71048e-46	1.32127e-45
ENSG00000088038	19	54137717	54155708	1	CNOT3	6.15635	1.72207e-46	1.32892e-45
ENSG00000213625	1	65420587	65436007	1	LEPROT	6.43487	1.72227e-46	1.32892e-45
ENSG00000163539	3	33496245	33718356	-1	CLASP2	6.14341	1.72722e-46	1.33201e-45
ENSG00000124782	6	7107597	7251980	1	RREB1	5.81165	1.74436e-46	1.34449e-45
ENSG00000148660	10	73812501	73874591	-1	CAMK2G	5.78618	1.75415e-46	1.35129e-45
ENSG00000157837	12	120762510	120904371	-1	SPPL3	5.60039	1.76776e-46	1.36103e-45
ENSG00000178188	16	28846600	28874212	1	SH2B1	5.74118	1.77398e-46	1.36507e-45
ENSG00000064313	8	119730775	119832863	-1	TAF2	6.44328	1.81964e-46	1.39944e-45
ENSG00000198034	X	72255679	72277300	-1	RPS4X	9.1626	1.82601e-46	1.40357e-45
ENSG00000185236	19	8389981	8404434	1	RAB11B	6.26828	1.8282e-46	1.40449e-45
ENSG00000152455	10	14878820	14904315	1	SUV39H2	5.13145	1.86562e-46	1.43245e-45
ENSG00000142541	19	49487554	49492308	1	RPL13A	9.62075	1.92094e-46	1.47412e-45
ENSG00000175224	11	46617527	46674818	1	ATG13	6.47939	1.92404e-46	1.47569e-45
ENSG00000163904	3	185582496	185633551	1	SENP2	5.78571	1.92552e-46	1.47602e-45
ENSG00000187954	8	144449582	144465677	-1	CYHR1	5.67014	1.93921e-46	1.48542e-45
ENSG00000165417	14	81175452	81221377	-1	GTF2A1	6.28625	1.93989e-46	1.48542e-45
ENSG00000108406	17	59565525	59608345	1	DHX40	6.17763	1.94687e-46	1.48995e-45
ENSG00000146731	7	56051630	56063989	1	CCT6A	8.6558	1.948e-46	1.49001e-45
ENSG00000115904	2	38981396	39124345	-1	SOS1	6.33674	1.95263e-46	1.49273e-45
ENSG00000103769	15	65726054	65891991	1	RAB11A	6.85423	1.98409e-46	1.51595e-45
ENSG00000162869	2	48440598	48515391	1	PPP1R21	4.21154	1.99677e-46	1.52481e-45
ENSG00000076928	19	41883161	41930150	1	ARHGEF1	6.75079	2.01604e-46	1.53869e-45
ENSG00000114857	3	42600614	42648741	1	NKTR	6.66651	2.02838e-46	1.54727e-45
ENSG00000100836	14	23321289	23326185	1	PABPN1	5.69084	2.05807e-46	1.56652e-45
ENSG00000008294	17	50962174	51120865	-1	SPAG9	7.80872	2.05666e-46	1.56652e-45
ENSG00000155561	7	135557919	135648757	1	NUP205	7.91052	2.05732e-46	1.56652e-45
ENSG00000135404	12	55725323	55729707	-1	CD63	8.327	2.05724e-46	1.56652e-45
ENSG00000099917	22	20495913	20587632	1	MED15	6.60078	2.06976e-46	1.57457e-45
ENSG00000115947	2	147930397	148021604	-1	ORC4	5.24517	2.07347e-46	1.57653e-45
ENSG00000068489	17	59155499	59204705	1	PRR11	7.05168	2.079e-46	1.57988e-45
ENSG00000138614	15	65578753	65611289	-1	INTS14	5.53538	2.10772e-46	1.60084e-45
ENSG00000075151	1	20806292	21176888	-1	EIF4G3	7.14975	2.12635e-46	1.61412e-45
ENSG00000233822	6	27837760	27865798	1	HIST1H2BN	6.65926	2.13279e-46	1.61813e-45
ENSG00000101290	20	5126786	5197887	1	CDS2	6.82989	2.13657e-46	1.62013e-45
ENSG00000167085	17	49404049	49414905	-1	PHB	6.41156	2.14184e-46	1.62325e-45
ENSG00000162923	1	224385143	224437033	-1	WDR26	7.49372	2.16125e-46	1.63707e-45
ENSG00000011485	19	46346994	46392981	1	PPP5C	6.12622	2.16336e-46	1.63779e-45
ENSG00000136021	12	100267140	100341724	1	SCYL2	6.69409	2.16675e-46	1.63947e-45
ENSG00000130669	19	39125770	39182816	1	PAK4	6.25397	2.17805e-46	1.64714e-45
ENSG00000069329	16	46656132	46689518	-1	VPS35	7.64173	2.18155e-46	1.6489e-45
ENSG00000115977	2	69457997	69674349	-1	AAK1	7.53516	2.18669e-46	1.65189e-45
ENSG00000136504	17	49788555	49835030	1	KAT7	6.42828	2.19711e-46	1.65887e-45
ENSG00000116984	1	236795281	236903981	1	MTR	6.82412	2.21057e-46	1.66814e-45
ENSG00000039523	16	67518418	67546788	1	RIPOR1	6.39448	2.21415e-46	1.66994e-45
ENSG00000136682	2	113437691	113496189	1	CBWD2	4.20957	2.21604e-46	1.67047e-45
ENSG00000039560	5	34656237	34832627	1	RAI14	7.50527	2.22415e-46	1.67568e-45
ENSG00000134248	1	110401249	110407942	-1	LAMTOR5	5.26073	2.24153e-46	1.68788e-45
ENSG00000167595	19	35758143	35771028	1	PROSER3	4.95911	2.25647e-46	1.69821e-45
ENSG00000142327	2	240565804	240581372	1	RNPEPL1	6.31697	2.27099e-46	1.70823e-45
ENSG00000106635	7	73536356	73558002	-1	BCL7B	5.73145	2.29924e-46	1.72855e-45
ENSG00000168002	11	62761544	62766710	1	POLR2G	5.46439	2.33041e-46	1.75105e-45
ENSG00000137509	11	82823502	82970584	-1	PRCP	6.27058	2.35591e-46	1.76926e-45
ENSG00000198728	10	102107560	102120453	-1	LDB1	5.74462	2.38233e-46	1.78815e-45
ENSG00000008018	6	170535117	170553341	-1	PSMB1	6.73776	2.39056e-46	1.79337e-45
ENSG00000155097	8	103021063	103073051	1	ATP6V1C1	6.61336	2.40857e-46	1.80591e-45
ENSG00000005100	17	5440912	5469060	-1	DHX33	6.03616	2.45181e-46	1.83735e-45
ENSG00000116903	1	231332753	231337852	-1	EXOC8	5.14217	2.48116e-46	1.85835e-45
ENSG00000185359	17	81683326	81703138	1	HGS	7.29158	2.48687e-46	1.86164e-45
ENSG00000221914	8	26291491	26372680	1	PPP2R2A	6.55354	2.54704e-46	1.90567e-45
ENSG00000172939	3	38165089	38255488	1	OXSR1	6.89033	2.54855e-46	1.90579e-45
ENSG00000138399	2	169529749	169573875	-1	FASTKD1	4.69153	2.55414e-46	1.90895e-45
ENSG00000104859	19	45039040	45070956	1	CLASRP	5.35013	2.55993e-46	1.91225e-45
ENSG00000198060	10	92291163	92353964	1	MARCH5	5.64821	2.56595e-46	1.91574e-45
ENSG00000198783	17	34961530	34963775	1	ZNF830	3.70455	2.5695e-46	1.91737e-45
ENSG00000205765	5	41904188	41921636	1	C5orf51	6.47161	2.58008e-46	1.92424e-45
ENSG00000118363	11	74949247	74979031	1	SPCS2	5.85904	2.59169e-46	1.93188e-45
ENSG00000181467	3	153162270	153170620	1	RAP2B	6.458	2.5974e-46	1.9351e-45
ENSG00000116809	1	15941869	15976132	-1	ZBTB17	5.11033	2.60466e-46	1.93948e-45
ENSG00000033011	16	5033923	5087379	1	ALG1	4.22734	2.6123e-46	1.94414e-45
ENSG00000129933	19	19320681	19358755	1	MAU2	6.08423	2.62974e-46	1.95608e-45
ENSG00000149657	20	62122461	62135378	1	LSM14B	6.3945	2.65096e-46	1.97083e-45
ENSG00000101146	20	57351010	57379211	1	RAE1	6.04102	2.67269e-46	1.98593e-45
ENSG00000111581	12	68686734	68745809	1	NUP107	6.40669	2.7501e-46	2.04237e-45
ENSG00000179119	11	18606401	18634791	-1	SPTY2D1	5.53095	2.75318e-46	2.04358e-45
ENSG00000175110	3	139005806	139357223	1	MRPS22	5.06633	2.78832e-46	2.06857e-45
ENSG00000114316	3	49277831	49340712	-1	USP4	6.0779	2.81399e-46	2.08651e-45
ENSG00000076984	19	7903843	7914478	1	MAP2K7	5.39625	2.82164e-46	2.09108e-45
ENSG00000130255	19	5674947	5691876	1	RPL36	6.8292	2.84946e-46	2.11058e-45
ENSG00000135372	11	34105602	34147670	1	NAT10	6.58569	2.8701e-46	2.12475e-45
ENSG00000105287	19	46674275	46717127	-1	PRKD2	5.26242	2.87659e-46	2.12843e-45
ENSG00000198924	10	113834725	113854383	-1	DCLRE1A	4.74172	2.8848e-46	2.13338e-45
ENSG00000204574	6	30571376	30597179	1	ABCF1	6.9659	2.8978e-46	2.14187e-45
ENSG00000006607	2	241356243	241494841	1	FARP2	6.20093	2.9221e-46	2.1587e-45
ENSG00000062716	17	59707192	59842255	1	VMP1	9.70241	2.94553e-46	2.17487e-45
ENSG00000156931	3	184812143	185052614	1	VPS8	5.91244	2.94725e-46	2.17499e-45
ENSG00000213551	10	73183362	73248862	-1	DNAJC9	5.08073	2.98615e-46	2.20254e-45
ENSG00000011451	19	15419980	15449951	-1	WIZ	6.60859	3.01807e-46	2.22492e-45
ENSG00000132475	17	75776434	75785893	-1	H3F3B	8.85762	3.05104e-46	2.24804e-45
ENSG00000221978	1	1385711	1399328	-1	CCNL2	7.41908	3.07951e-46	2.26664e-45
ENSG00000067704	1	220094102	220148041	1	IARS2	7.53864	3.07937e-46	2.26664e-45
ENSG00000117450	1	45511036	45523047	-1	PRDX1	8.07501	3.08394e-46	2.26871e-45
ENSG00000104980	19	7926718	7943920	-1	TIMM44	5.44596	3.11691e-46	2.29173e-45
ENSG00000158195	1	27404226	27490158	-1	WASF2	7.78467	3.11849e-46	2.29173e-45
ENSG00000130119	X	54530211	54561071	1	GNL3L	5.99289	3.12117e-46	2.2925e-45
ENSG00000157637	17	81245000	81295547	-1	SLC38A10	6.71223	3.14696e-46	2.31024e-45
ENSG00000146063	5	181222499	181235809	1	TRIM41	5.6007	3.14892e-46	2.31047e-45
ENSG00000127419	4	932387	958656	1	TMEM175	4.59035	3.19395e-46	2.34228e-45
ENSG00000168724	5	34929559	34958964	1	DNAJC21	6.23082	3.21377e-46	2.35559e-45
ENSG00000134825	11	61768501	61792802	-1	TMEM258	4.9139	3.25924e-46	2.38767e-45
ENSG00000164074	4	127965306	128039927	1	ABHD18	3.30354	3.28143e-46	2.40268e-45
ENSG00000162402	1	55066359	55215113	-1	USP24	7.14865	3.33712e-46	2.44218e-45
ENSG00000162613	1	77944055	77979110	-1	FUBP1	7.20561	3.35031e-46	2.45056e-45
ENSG00000150712	5	32226994	32313009	-1	MTMR12	6.29068	3.4333e-46	2.50995e-45
ENSG00000103111	16	77190835	77202405	1	MON1B	6.00977	3.47322e-46	2.53781e-45
ENSG00000198830	1	26472450	26475972	1	HMGN2	8.58801	3.47501e-46	2.53781e-45
ENSG00000104164	15	45587123	45615999	1	BLOC1S6	6.42219	3.48295e-46	2.54228e-45
ENSG00000165389	14	34432789	34462356	-1	SPTSSA	4.89533	3.54169e-46	2.58381e-45
ENSG00000116906	1	231241207	231277973	1	GNPAT	6.09492	3.5621e-46	2.59736e-45
ENSG00000055044	2	202265716	202303666	1	NOP58	6.29102	3.56673e-46	2.59939e-45
ENSG00000272391	7	75416787	75486271	-1	POM121C	6.95579	3.58334e-46	2.61013e-45
ENSG00000105011	19	14119509	14136956	-1	ASF1B	6.16436	3.59992e-46	2.62085e-45
ENSG00000152700	5	134601144	134649271	-1	SAR1B	6.9668	3.60362e-46	2.62219e-45
ENSG00000138448	2	186590065	186680901	1	ITGAV	8.27311	3.60752e-46	2.62367e-45
ENSG00000174173	3	101561862	101566446	1	TRMT10C	4.62833	3.61127e-46	2.62503e-45
ENSG00000103512	16	14833681	14896160	1	NOMO1	6.75695	3.63462e-46	2.64064e-45
ENSG00000184076	22	29767369	29770413	1	UQCR10	5.14987	3.66454e-46	2.66101e-45
ENSG00000163872	3	183697818	183812625	1	YEATS2	6.39736	3.68919e-46	2.67752e-45
ENSG00000138593	15	48988476	49046563	-1	SECISBP2L	6.47737	3.70549e-46	2.68797e-45
ENSG00000144895	3	150546678	150584242	1	EIF2A	6.63355	3.7275e-46	2.70253e-45
ENSG00000118873	1	220148293	220272454	-1	RAB3GAP2	6.54804	3.75774e-46	2.72306e-45
ENSG00000160194	21	42879644	42913304	1	NDUFV3	5.45256	3.7654e-46	2.7272e-45
ENSG00000146263	6	97142161	97283217	-1	MMS22L	6.37294	3.76901e-46	2.7284e-45
ENSG00000253352	22	30969245	30979395	1	TUG1	7.28517	3.77617e-46	2.73218e-45
ENSG00000145191	3	184135038	184146112	1	EIF2B5	5.75642	3.79618e-46	2.74525e-45
ENSG00000171867	20	4686236	4701590	1	PRNP	8.33336	3.82533e-46	2.7649e-45
ENSG00000132405	4	6909242	7033118	1	TBC1D14	4.98598	3.83598e-46	2.77118e-45
ENSG00000160710	1	154582057	154628013	-1	ADAR	8.54958	3.86412e-46	2.79007e-45
ENSG00000101544	18	80109031	80147523	1	ADNP2	5.92434	3.88385e-46	2.80287e-45
ENSG00000119844	2	64524305	64593005	1	AFTPH	5.39722	3.93774e-46	2.84031e-45
ENSG00000070061	9	108867517	108934116	-1	ELP1	6.5322	3.94727e-46	2.84572e-45
ENSG00000147316	8	6406592	6648504	1	MCPH1	4.68358	3.97172e-46	2.86188e-45
ENSG00000126457	19	49675786	49689029	1	PRMT1	7.28611	3.99721e-46	2.87877e-45
ENSG00000036054	3	100261000	100325251	1	TBC1D23	6.34769	4.01267e-46	2.88842e-45
ENSG00000205339	11	9384622	9448126	1	IPO7	8.77264	4.05351e-46	2.91632e-45
ENSG00000198146	15	34978341	34988287	-1	ZNF770	6.2403	4.06341e-46	2.92195e-45
ENSG00000054523	1	10210805	10381603	1	KIF1B	7.4414	4.08315e-46	2.93465e-45
ENSG00000070081	11	17208153	17349980	1	NUCB2	6.51065	4.09407e-46	2.94099e-45
ENSG00000136463	17	63600872	63608365	1	TACO1	4.71239	4.11045e-46	2.95125e-45
ENSG00000115541	2	197499994	197503457	1	HSPE1	5.22411	4.13791e-46	2.96944e-45
ENSG00000128654	2	176269395	176338025	1	MTX2	4.48124	4.1448e-46	2.97287e-45
ENSG00000172613	11	67317871	67398410	1	RAD9A	4.17046	4.17661e-46	2.99416e-45
ENSG00000008869	2	36968383	37084342	-1	HEATR5B	5.54792	4.24231e-46	3.03971e-45
ENSG00000104805	19	48900050	48923372	1	NUCB1	6.81348	4.26493e-46	3.05436e-45
ENSG00000173852	7	34928876	35038271	-1	DPY19L1	7.24902	4.27745e-46	3.06176e-45
ENSG00000166451	16	81006498	81033114	1	CENPN	5.44089	4.385e-46	3.13715e-45
ENSG00000278463	6	26033176	26033568	-1	HIST1H2AB	6.34987	4.46015e-46	3.18929e-45
ENSG00000073969	17	46590669	46757464	1	NSF	6.10679	4.54336e-46	3.24714e-45
ENSG00000196961	19	49766968	49807113	1	AP2A1	7.69912	4.55009e-46	3.25029e-45
ENSG00000141002	16	89873570	89913627	1	TCF25	6.46906	4.57374e-46	3.26553e-45
ENSG00000180329	17	44673069	44689779	-1	CCDC43	4.60735	4.67878e-46	3.33808e-45
ENSG00000180900	8	143790920	143815379	-1	SCRIB	7.5027	4.68011e-46	3.33808e-45
ENSG00000085063	11	33703010	33736491	-1	CD59	8.46906	4.7049e-46	3.35406e-45
ENSG00000104738	8	47960185	47978160	1	MCM4	8.31599	4.72733e-46	3.36834e-45
ENSG00000101152	20	63895182	63936031	1	DNAJC5	7.71786	4.75389e-46	3.38555e-45
ENSG00000167674	19	4472287	4502211	1	HDGFL2	5.96889	4.77696e-46	3.40026e-45
ENSG00000103222	16	15949577	16143074	1	ABCC1	7.1604	4.78583e-46	3.40484e-45
ENSG00000205937	16	2253116	2268412	-1	RNPS1	7.36238	4.82292e-46	3.4295e-45
ENSG00000145041	3	51395867	51500002	-1	DCAF1	5.96608	4.85446e-46	3.45018e-45
ENSG00000160948	8	144423601	144428563	-1	VPS28	5.43544	4.88032e-46	3.46681e-45
ENSG00000127663	19	4969113	5153595	1	KDM4B	6.05051	4.92895e-46	3.49958e-45
ENSG00000102178	X	154483717	154486670	-1	UBL4A	5.98851	4.95125e-46	3.51364e-45
ENSG00000141030	17	17246820	17281293	-1	COPS3	6.58161	4.97485e-46	3.52778e-45
ENSG00000113643	5	168486445	168519299	1	RARS	7.27871	4.97621e-46	3.52778e-45
ENSG00000106263	7	2354086	2380745	1	EIF3B	8.54568	4.99012e-46	3.53586e-45
ENSG00000185624	17	81843159	81860694	-1	P4HB	9.35458	5.0012e-46	3.54193e-45
ENSG00000040531	17	3636468	3661542	1	CTNS	4.3452	5.03757e-46	3.56409e-45
ENSG00000100941	14	39175183	39183218	1	PNN	6.44712	5.03718e-46	3.56409e-45
ENSG00000119392	9	128504700	128542288	1	GLE1	6.20693	5.08237e-46	3.59398e-45
ENSG00000166681	X	103376340	103378077	1	BEX3	5.72852	5.09889e-46	3.60385e-45
ENSG00000173914	11	66664998	66677921	-1	RBM4B	4.31827	5.12516e-46	3.62059e-45
ENSG00000025796	6	107867756	107958189	-1	SEC63	6.79114	5.15358e-46	3.63884e-45
ENSG00000002919	17	48103357	48123074	1	SNX11	4.74176	5.1817e-46	3.65502e-45
ENSG00000140400	15	75355207	75368630	-1	MAN2C1	5.80467	5.18154e-46	3.65502e-45
ENSG00000198740	17	49289206	49362473	-1	ZNF652	5.74372	5.19778e-46	3.66269e-45
ENSG00000140497	15	74843730	74873365	-1	SCAMP2	5.87412	5.19539e-46	3.66269e-45
ENSG00000197081	6	159969099	160113507	1	IGF2R	8.46672	5.20949e-46	3.6691e-45
ENSG00000164253	5	77425970	77620611	-1	WDR41	5.82259	5.21371e-46	3.67023e-45
ENSG00000143727	2	264140	278283	1	ACP1	6.37671	5.23175e-46	3.68109e-45
ENSG00000171497	4	158709134	158723396	-1	PPID	4.62567	5.25109e-46	3.69222e-45
[truncated: 12,053 more rows]
