# Supplementary material for: A novel role of exostosin glycosyltransferase 2 (EXT2) in glioblastoma cell metabolism, radiosensitivity and ferroptosis
Source: Cell Death Differ. 2025 Apr 15;32(9):1664–78. doi: 10.1038/s41418-025-01503-w (PMC12432244; doi:10.1038/s41418-025-01503-w)
Supplement: Supplementary file 5 — Supplementary Table S4 [file 41418_2025_1503_MOESM5_ESM.xlsx]

## Sheet: Sheet3
Gene	Sequences
GNS	UGUCAGGACUCGAAGAUUU, CCAAGACUCCAAUGACUAA, GAACGAACAAGCACUGGUU, UGACUUGGGUCCUACUAUU
HAT1	CAAUGAAGAUAUGGCGAUA, GCACAAACACGAAUGAUUU, GAAUAUGCAUCUAAAGUUG, GAAGAUUACCGGCGUGUUA
VDAC1	UAACACGCGCUUCGGAAUA, GAAACCAAGUACAGAUGGA, GAGUACGGCCUGACGUUUA, CCUGAUAGGUUUAGGAUAC
CAPZA1	CACUAACUGUUUCGAAUGA, GACGUUCGGCUACUACUUA, GAUGGGCAACAGACUAUUA, UCUGUACUGUUUAUGCUAA
ANXA2	CGACGAGGACUCUCUCAUU, AUCCAAGUGUCGCUAUUUA, AAAACCAGCUUGCGAAUAA, GGAAGAAAGCUCUGGGACU
GNG12	GAAUAAAGGUUUCGAAGGC, UUAGAAGCCUCCAUUGAAA, GGAAUACCAACUUCAGAAA, CAGCAAGCACCAACAAUAU
HSPA5	GCGCAUUGAUACUAGAAAU, GAACCAUCCCGUGGCAUAA, GAAAGAAGGUUACCCAUGC, AGAUGAAGCUGUAGCGUAU
EXT2	GUGCGUCGGUCAAGUAUAA, GGUCAAACAUGGAGAGUCA, CGAAUCACCUGUUGUUCAA, GGUCAGAGUGCAUCAACAA
GOSR2	ACGAAUCACUGCAGUUUAA, CGAAAUCCAAGCAAGCAUA, GAUCCAGUCUUGCAUGGGA, UUAGAUGGGCACAAUAUUU
B4GALT7	GGGCAGCGCUCAUCAACGU, GCAAUGGGAUGUCCAACCG, CAACUGGGUACAAGACAUU, CAACAGCACGGACUACAUU
PDIA3	GGAAUAGUCCCAUUAGCAA, GGGCAAGGACUUACUUAUU, AGACCCAAAUAUCGUCAUA, GAGGAGUUCUCGCGUGAUG
HSP90B1	GAAGAUGGCCAGUCAACUU, GCGAUUACAUUAAGCUCUA, GGACGGGGAACGACAAUUA, UAGAAGAGGAUCUGGGUAA
MAT2A	GAAAGUGGUUCGUGAAGCU, GUGUUCAUCUUGACAGAAA, GACCAGGGCUUAAUGUUUG, GAAAGGAUUAUACCAAGGU
MAT2B	GAGCACAACGUCCGAGAAA, GGGCAUUGGCCAACGAACA, UGUAAGGACCAAACUUCUA, GACAAACGGUCUUUCAUUA
DNMT1	GCACCUCAUUUGCCGAAUA, AUAAAUGAAUGGUGGAUCA, CCUGAGCCCUACCGAAUUG, GGACGACCCUGACCUCAAA
GNMT	ACAAGUGGGUCAUCGAAGA, CAAGCAGCCUUCGGAGGUA, GGAUGACUCUGGACAAAGA, GAACAUCUACUAUAAGAGU
SETMAR	CAAGUGUUCAAGACGCAUA, CCGUAGAAAAGUCGAACAU, CUUGGAAUUUAUACCGAAA, UGACAACCGGCGACGAUCA
SETD1A	CGGAAAGAGCCAUCGGAAA, CUCAGAAGGUGUACCGCUA, AGUAUAUACCAGUCGAAGA, ACAUAUGUUAAUAGCGCAA
AHCY	GACCCAUCCAGACAAGUA,GCGAAACGGACGAGGAGUA,CAAGGUCCUCCAUCAAU, GCAUUGAGCAGACCCUGUA
CBS	AGACGGAGCAGACAACCUA, ACAGGACGGUGGUGGACAA, GUGCGGAACUACAUGACCA, GGAAGAAGUUCGCCUGAA
CTH	GUACAGGGAUGGUCACCUU,GCACUCGGGUUUUGAAUAU, CUACAUGUCCGAAUGGAAA,GAGCUUGGGAGGAUUCGAA
GCLC	GCGAUGAGGUGGAAUACAU,UAACAGACUUUGAGAACUC,UGGCAGACAAUGAGAUUUA, CCAUCUCCAUUUAUAGAAA
ON-TARGETplus Non-targeting Control	UGGUUUACAUGUCGACUAA, UGGUUUACAUGUUGUGUGA, UGGUUUACAUGUUUUCUGA, UGGUUUACAUGUUUUCCUA
