# Supplementary material for: A novel role of exostosin glycosyltransferase 2 (EXT2) in glioblastoma cell metabolism, radiosensitivity and ferroptosis
Source: Cell Death Differ. 2025 Apr 15;32(9):1664–78. doi: 10.1038/s41418-025-01503-w (PMC12432244; doi:10.1038/s41418-025-01503-w)
Supplement: Supplementary file 6 — Supplementary Table S5 [file 41418_2025_1503_MOESM6_ESM.xlsx]

## Sheet: Sheet1
MRMs used for targeted metabolomics screening in declustering potential (DP), extrance potential (EP), collission energy (CE) and cell exit potential (CXP)
Q1	Q3	dwell time [ms]	metabolite ID	DP [eV]	EP [eV]	CE [eV]	CXP [eV]	RT [min]	MS parameter source*
89	72	5	putrescine_01	95	10	12	10	1.7	inhouse (Langner et al. , J Chrom A 2022;1671:463021)
89.1	30	5	putrescine_02	50	10	40	10	1.7	inhouse (Langner et al. , J Chrom A 2022;1671:463021)
106	60	5	serine.01	35	10	25	10	1.44	inhouse
106	42	5	serine.02	35	10	31	10	1.44	inhouse
122	76.1	5	cysteine.01	60	7	20	13	1.21	inhouse
122	59	5	cysteine.02	60	7	30	13	1.21	inhouse
126	109	5	5-methylcytosine	90	10	20	10	1.68	inhouse
136	119	5	methylcysteine	95	10	12	10	0.98	inhouse
145.9	87	5	gamma-butyrobetaine (Deoxycarnitine).01	50	10	21	2	0.91	González-Domínguez et al., Anal Chem 2020;92:13767
145.9	60.1	5	gamma-butyrobetaine (Deoxycarnitine).02	50	10	19	14	0.91	González-Domínguez et al., Anal Chem 2020;92:13767
146	112	5	spermidine.01	95	10	15	10	1.97	inhouse (Langner et al. , J Chrom A 2022;1671:463021)
146	84.2	5	spermidine.02	65	10	30	10	1.97	inhouse (Langner et al. , J Chrom A 2022;1671:463021)
147	56	5	lysine.01	40	10	45	10	1.41	inhouse
147	85	5	lysine.02	40	10	22	10	1.41	inhouse
149	93	5	mevalonate.01	140	10	26	13	0.56	González-Domínguez et al., Anal Chem 2020;92:13767
149	65	5	mevalonate.02	140	10	29	13	0.56	González-Domínguez et al., Anal Chem 2020;92:13767
150.1	133	5	methionine.01	95	10	12	10	0.96	inhouse
150	61	5	methionine.02	40	10	33	10	0.96	inhouse
162.1	103	5	carnitine.01	95	10	20	10	0.95	inhouse
162.1	85	5	carnitine.02	90	10	20	10	0.95	inhouse
189.2	84.1	5	N6,N6,N6-Trimethyl-L-lysine.01	90	10	20	10	1.71	inhouse
189.2	144.1	5	N6,N6,N6-Trimethyl-L-lysine.02	90	10	20	10	1.71	inhouse
203.3	129.1	5	spermine.01	95	10	19	10	2.18	inhouse (Langner et al. , J Chrom A 2022;1671:463021)
203.3	112.1	5	spermine.02	60	10	25	10	2.18	inhouse (Langner et al. , J Chrom A 2022;1671:463021)
204	85	5	acetylcarnitine.01	95	10	19	10	0.86	inhouse
204.1	145	5	acetylcarnitine.02	90	10	20	10	0.86	inhouse
218.1	85	5	propionylcarnitine.01	90	10	20	10	0.81	inhouse
218.1	159.1	5	propionylcarnitine.02	90	10	20	10	0.81	inhouse
223	134	5	cystathionin	50	10	20	10	1.82	inhouse
232.1	85	5	butyrylcarnitine.01	60	8	26	6	0.78	inhouse
232.1	173	5	butyrylcarnitine.02	60	8	26	6	0.78	inhouse
246.1	85	5	valerylcarnitine.01	70	8	26	6	0.76	inhouse
246.1	187	5	valerylcarnitine.02	70	8	26	6	0.76	inhouse
247	121	5	isopentenyl pyrophospahe.01	45	10	23	11	0.57	human metabolome database
247	149	5	isopentenyl pyrophospahe.02	80	10	10	10	0.57	human metabolome database
251.1	122.1	5	glutamylcysteine	60	6	17	13	1.21	inhouse
260.1	85	5	hexanoylcarnitine.01	70	8	27	6	0.73	inhouse
260.1	201	5	hexanoylcarnitine.02	70	8	27	6	0.73	inhouse
276.1	85	5	O-glutarylcarnitine	75	8	27	6	0.84	inhouse
288.2	85	5	octanoylcarnitine	80	8	27	6	0.7	inhouse
298	136	5	S-methyl-5-thioadenosine (5'-Deoxy-5'-(methylthio)adenosine)	95	10	29	10	0.84	Yuan et al., Nat Protoc 2012;7(5):872
307.2	129.9	2	GSSG(M+2H+).01	77	5	19	13	1.82	inhouse
307.2	354.9	2	GSSG(M+2H+).02	77	5	16.9	13	1.82	inhouse
308.1	179.1	5	GSH.01	60	6	18	13	1.26	inhouse
308.1	233.2	5	GSH.02	60	6	19	13	1.26	inhouse
316.2	85	5	decanoylcarnitine	85	8	30	6	0.67	inhouse
344.2	85	5	dodecanoylcarnitine	95	8	45	6	0.66	inhouse
355	250	5	S-adenosyl-L-methioninamine	95	10	20	10	1.81	Yuan et al., Nat Protoc 2012;7(5):872
372.3	85	5	tetradecanoylcarnitine	105	8	48	6	0.65	inhouse
385.1	136	5	S-adenosyl-L-homocysteine.01	95	10	21	10	1.61	inhouse (Langner et al. , J Chrom A 2022;1671:463021)
385.3	250.2	5	S-adenosyl-L-homocysteine.02	47	10	20	10	1.61	inhouse (Langner et al. , J Chrom A 2022;1671:463021)
399.1	250	5	S-adenosyl-L-methionine.01	95	10	15	10	1.88	inhouse (Langner et al. , J Chrom A 2022;1671:463021)
399.3	97.1	5	S-adenosyl-L-methionine.02	100	10	37	10	1.88	inhouse (Langner et al. , J Chrom A 2022;1671:463021)
400.3	85	5	palmitoylcarnitine	110	8	50	6	0.64	inhouse
411.1	291	5	squalene	80	10	35	13	1.32	human metabolome database
428.4	85	5	stearoylcarnitine	120	8	58	6	0.63	inhouse
* For those parameters for which no standard was available, MS parameters derived from other sources.
